# Supplementary material for: Oleaginicity of the yeast strain Saccharomyces cerevisiae D5A
Source: Biotechnol Biofuels. 2018 Sep 24;11:258. doi: 10.1186/s13068-018-1256-z (PMC6151946; doi:10.1186/s13068-018-1256-z)
Supplement: Supplementary file 2 — Additional file 2: Table S1. Next-generation sequence (NGS) results of each sample for S. cerevisiae D5A and BY4741. [file 13068_2018_1256_MOESM2_ESM.xlsx]

## Sheet: Table S1
Table S1: NGS results of each sample for S.cerevisiae D5A and BY4741.
Sample ID	N condition and timepoint	Reads (M)	% Mapped	Intra-sample Correlation
D5A
120815SY_1	5 mM_T1	35.8	93.5	0.989
120815SY_2	5 mM_T1	38.7	94.8
120815SY_3	35 mM_T1	56.5	53.5	0.941
120815SY_4	35 mM_T1	38.5	94.5
120815SY_5	5 mM_T2	36.3	95.1	0.991
120815SY_6	5 mM_T2	38	94.8
120815SY_7	35 mM_T2	40	94.7	0.984
120815SY_8	35 mM_T2	37	94.9
120815SY_9	5 mM_T3	21.6	95.8	0.99
120815SY_10	5 mM_T3	20.9	96.1
120815SY_11	35 mM_T3	21.1	96.1	0.946
120815SY_12	35 mM_T3	21	95.2
BY4741
120815SY_13	5 mM_T1	23.4	88.4	0.975
120815SY_14	5 mM_T1	12.6	90.9
120815SY_15	35 mM_T1	28.8	92.4	0.971
120815SY_16	35 mM_T1	22.7	66.2
120815SY_17	5 mM_T2	20.2	92	0.99
120815SY_18	5 mM_T2	19.5	92
120815SY_19	35 mM_T2	21.8	91.2	0.985
120815SY_20	35 mM_T2	20.4	89.5
120815SY_21	5 mM_T3	20.5	91.6	0.989
120815SY_22	5 mM_T3	25	90.8
120815SY_23	35 mM_T3	37.05	98.45	0.98
120815SY_24	35 mM_T3	21	85.7
