# Supplementary material for: Oleaginicity of the yeast strain Saccharomyces cerevisiae D5A
Source: Biotechnol Biofuels. 2018 Sep 24;11:258. doi: 10.1186/s13068-018-1256-z (PMC6151946; doi:10.1186/s13068-018-1256-z)
Supplement: Supplementary file 3 — Additional file 3: Table S2. Transcriptomics profiling difference in D5A and BY4741 at different time points and nitrogen concentrations. The ratio is a log2-based value. All transcriptional differences are shown as the mean of duplicate log2-based values. [file 13068_2018_1256_MOESM3_ESM.xlsx]

## Sheet: Table S2
Table S2: RPKM gene expression values for each strain, N condition, and timepoint.
					S. cerevisiae strain
					D5A						BY4741
Gene ID	Name	Chromosome	Gene Length (bp)	Annotation	35 mM,T1	35 mM,T2	35 mM,T3	5 mM,T1	5 mM,T2	5 mM,T3	35 mM,T1	35 mM,T2	35 mM,T3	5 mM,T1	5 mM,T2	5 mM,T3
YAL068C	PAU8	I	363	Protein of unknown function; member of the seripauperin multigene family encoded mainly in subtelomeric regions	4.59	3.36	2.17	4.63	5.15	3.43	0.12	0.34	0.51	0.33	0.36	0.3
YAL040C	CLN3	I	1743	G1 cyclin involved in cell cycle progression; activates Cdc28p kinase to promote G1 to S phase transition; plays a role in regulating transcription of other G1 cyclins, CLN1 and CLN2; regulated by phosphorylation and proteolysis; acetyl-CoA induces CLN3 transcription in response to nutrient repletion to promote cell-cycle entry; cell cycle arrest phenotype of the cln1 cln2 cln3 triple null mutant…	6.6	5.59	3.39	5.36	7.04	6.63	3.65	2.74	3.19	3.78	2.73	3.2
YAR068W		I	486	Fungal-specific protein of unknown function; induced in respiratory-deficient cells; YAR068W has a paralog, YHR214W-A, that arose from a segmental duplication	5.86	6.51	4.47	5.76	5.37	4.85	2.59	2.66	2.52	1.81	1.46	2.12
YAL025C	MAK16	I	921	Essential nuclear protein; constituent of 66S pre-ribosomal particles; required for maturation of 25S and 5.8S rRNAs; required for maintenance of M1 satellite double-stranded RNA of the L-A virus	4.25	2.8	3.2	2.85	6.71	6.46	4.72	3.86	3.69	4.47	4.11	4.14
YAL059W	ECM1	I	639	Pre-ribosomal factor involved in 60S ribosomal protein subunit export; associates with the pre-60S particle; shuttles between the nucleus and cytoplasm	4.71	4.2	4.67	3.7	6.86	6.18	4.8	3.95	3.79	4.3	4.28	4.43
YAL035W	FUN12	I	3009	Translation initiation factor eIF5B; GTPase that promotes Met-tRNAiMet binding to ribosomes and ribosomal subunit joining; promotes GTP-dependent maturation of 18S rRNA by Nob1p; protein abundance increases in response to DNA replication stress; homolog of bacterial IF2	5.97	5.43	6.2	5.36	7.48	6.84	5.79	5.68	5.83	5.59	5.62	5.64
YAR062W		I	597		3.43	5.52	2.89	5.05	3.56	3.28	1.86	1.7	1.58	2.52	1.77	1.63
YAL039C	CYC3	I	810	Cytochrome c heme lyase (holocytochrome c synthase); attaches heme to apo-cytochrome c (Cyc1p or Cyc7p) in mitochondrial intermembrane space; human homolog HCCS implicated in microphthalmia with linear skin defects (MLS), and can complement yeast null mutant	5.54	6.63	6.92	6.04	7.08	7.59	4.86	5.52	5.78	5.01	5.44	5.96
YAL036C	RBG1	I	1110	Member of the DRG family of GTP-binding proteins; associates with translating ribosomes; interacts with Tma46p, Ygr250cp, Gir2p and Yap1p via two-hybrid	4.8	4.02	4.53	4.04	6.45	5.98	5.25	5.05	4.67	4.97	4.98	4.78
YAL024C	LTE1	I	4308	Protein similar to GDP/GTP exchange factors; without detectable GEF activity; required for asymmetric localization of Bfa1p at daughter-directed spindle pole bodies and for mitotic exit at low temperatures	3.66	2.88	3.45	3.97	4.73	4.46	2.65	2.63	3.12	2.67	3.31	3.51
YAL021C	CCR4	I	2514	Component of the CCR4-NOT transcriptional complex; CCR4-NOT is involved in regulation of gene expression; component of the major cytoplasmic deadenylase, which is involved in mRNA poly(A) tail shortening	5.27	5.25	5.6	5.36	5.56	5.49	4.45	4.01	4.23	4.43	4.18	4.45
YAL003W	EFB1	I	987	Translation elongation factor 1 beta; stimulates nucleotide exchange to regenerate EF-1 alpha-GTP for the next elongation cycle; part of the EF-1 complex, which facilitates binding of aminoacyl-tRNA to the ribosomal A site; human homolog EEF1B2 can complement yeast efb1 mutants	9.25	8.15	8.34	8.69	9.8	9.65	8.74	7.98	8.37	8.95	8.44	8.46
YAR073W	IMD1	I	1212	Nonfunctional protein with homology to IMP dehydrogenase; blocked reading frame, located close to the telomere; not expressed at detectable levels; YAR073W and YAR075W comprise a continuous reading frame in most strains of S. cerevisiae; YAR073W/YAR075W together have a paralog, IMD2, that arose from a segmental duplication	1.13	0.76	0.61	0.72	2.07	0.81	0.39	0.66	0.94	0.42	0.82	1.22
YAR066W		I	612	Putative GPI protein; SWAT-GFP and mCherry fusion proteins localize to the endoplasmic reticulum and vacuole respectively; YAR066W has a paralog, YHR214W, that arose from a segmental duplication	1.47	2.14	1.67	1.51	3.07	2.92	1.91	2.12	2.69	2.01	1.9	1.65
YAR002W	NUP60	I	1620	FG-nucleoporin component of central core of the nuclear pore complex; contributes directly to nucleocytoplasmic transport and maintenance of the nuclear pore complex (NPC) permeability barrier and is involved in gene tethering at the nuclear periphery; relocalizes to the cytosol in response to hypoxia; both NUP1 and NUP60 are homologous to human NUP153	4.67	4.12	3.9	3.79	5.19	4.99	4.46	4.1	4.19	4.43	4.02	4.19
YAR008W	SEN34	I	828	Subunit of the tRNA splicing endonuclease; tRNA splicing endonuclease (Sen complex) is composed of Sen2p, Sen15p, Sen34p, and Sen54p; Sen complex also cleaves the CBP1 mRNA at the mitochondrial surface; Sen34p contains the active site for tRNA 3' splice site cleavage and has similarity to Sen2p and to Archaeal tRNA splicing endonuclease	2.69	2.94	3.23	3.29	3.41	3.45	1.73	2.27	2.58	2.1	2.32	2.99
YAL033W	POP5	I	522	Subunit of both RNase MRP and nuclear RNase P; RNase MRP cleaves pre-rRNA, while nuclear RNase P cleaves tRNA precursors to generate mature 5' ends and facilitates turnover of nuclear RNAs	4.77	3.68	2.6	5.93	5.36	4.97	4.18	4.12	3.79	3.96	4.33	4.22
YAL049C	AIM2	I	741	Cytoplasmic protein involved in mitochondrial function or organization; null mutant displays reduced frequency of mitochondrial genome loss; potential Hsp82p interactor	6.04	7.2	7.17	7.28	5.79	6.7	5.08	4.68	4.73	5.16	4.81	4.94
YAL056C-A		I	351	Dubious open reading frame; unlikely to encode a functional protein, based on available experimental and comparative sequence data	3.06	2.31	2.51	3.2	3.47	3.05	2.81	2.13	2.07	2.69	2.52	2.68
YAL029C	MYO4	I	4416	Type V myosin motor involved in actin-based transport of cargos; required for mRNA transport, including ASH1 mRNA, and facilitating the growth and movement of ER tubules into the growing bud along with She3p; MYO4 has a paralog, MYO2, that arose from the whole genome duplication	4.96	3.6	2.73	4.75	5.41	5.08	5.22	4.78	4.85	5.12	4.57	4.52
YAL062W	GDH3	I	1374	NADP(+)-dependent glutamate dehydrogenase; synthesizes glutamate from ammonia and alpha-ketoglutarate; rate of alpha-ketoglutarate utilization differs from Gdh1p; expression regulated by nitrogen and carbon sources; GDH3 has a paralog, GDH1, that arose from the whole genome duplication	4.21	7.98	8.02	5.36	6.11	7.46	4.54	5.55	5.99	4.85	5.3	6.38
YAR050W	FLO1	I	4614	Lectin-like protein involved in flocculation; cell wall protein that binds mannose chains on the surface of other cells, confers floc-forming ability that is chymotrypsin sensitive and heat resistant; important for co-flocculation with other yeasts, mediating interaction with specific species; FLO1 has a paralog, FLO5, that arose from a segmental duplication	2.67	3.75	1.98	4.16	2.66	2.59	2.1	1.91	2.64	2.41	2	2.06
YAL055W	PEX22	I	543	Putative peroxisomal membrane protein; required for import of peroxisomal proteins; functionally complements a Pichia pastoris pex22 mutation	3.33	4.48	5.59	3.57	3.3	4.29	2.72	2.56	2.93	3.25	2.65	3.08
YAR042W	SWH1	I	3567	Protein similar to mammalian oxysterol-binding protein; contains ankyrin repeats and FFAT motif; interacts with ER anchor Scs2p at the nucleus-vacuole junction; regulated by sterol binding; SWH1 has a paralog, OSH2, that arose from the whole genome duplication	4.68	7.44	5.81	4.6	5.42	5.82	4.44	4.84	5.34	4.73	4.81	5.14
YAL053W	FLC2	I	2352	Putative calcium channel involved in calcium release under hypotonic stress; required for uptake of FAD into endoplasmic reticulum; involved in cell wall maintenance; FLC2 has a paralog, YOR365C, that arose from the whole genome duplication	5.99	6.05	7.52	6.04	6.33	6.95	5.83	6.74	6.85	5.48	5.74	6.03
YAL023C	PMT2	I	2280	Protein O-mannosyltransferase of the ER membrane; transfers mannose residues from dolichyl phosphate-D-mannose to protein serine/threonine residues; involved in ER quality control; acts in a complex with Pmt1p, can instead interact with Pmt5p; antifungal drug target; PMT2 has a paralog, PMT3, that arose from the whole genome duplication	8.34	5.74	5.16	4.79	5.72	5.37	5.12	5.1	5.36	4.62	5.16	5.4
YAL018C	LDS1	I	978	Protein Involved in spore wall assembly; localizes to lipid droplets found on or outside of the prospore membrane; shares similarity with Lds2p and Rrt8p, and a strain mutant for all 3 genes exhibits reduced dityrosine fluorescence relative to the single mutants	0.52	0.45	5.4	0.8	0.84	0.69	0.5	0.47	0.58	0.63	0.3	0.39
YAL011W	SWC3	I	1878	Protein of unknown function; component of the SWR1 complex, which exchanges histone variant H2AZ (Htz1p) for chromatin-bound histone H2A; required for formation of nuclear-associated array of smooth endoplasmic reticulum known as karmellae	3.74	4.3	4.5	4.05	4.31	4.38	3.77	3.5	3.49	4.02	3.82	3.8
YAL058W	CNE1	I	1509	Calnexin; integral membrane ER chaperone involved in folding and quality control of glycoproteins; chaperone activity is inhibited by Mpd1p, with which Cne1p interacts; 24% identical to mammalian calnexin; Ca+ binding not yet shown in yeast	4.07	3.36	3.65	4.23	4.17	4.01	4.27	3.53	3.52	4.19	3.69	3.85
YAL067W-A		I	228	Putative protein of unknown function; identified by gene-trapping, microarray-based expression analysis, and genome-wide homology searching	0.51	0.41	0.36	1.21	1.06	0.39	-0.02	0.19	-0.05	0.02	0.61	0.44
YAL066W		I	309	Dubious open reading frame; unlikely to encode a functional protein, based on available experimental and comparative sequence data	0.96	2.38	1.47	1.34	0.81	0.43	0.32	1.62	1.56	0.07	0.38	1.13
YAL019W	FUN30	I	3396	Snf2p family member with ATP-dependent chromatin remodeling activity; has a role in silencing at the mating type locus, telomeres and centromeres; enriched at centromeres and is required for correct chromatin structure around centromeres, as well as at the boundary element of the silent HMR; recruited to DNA double-strand breaks (DSBs) where it promotes 5' strand resection of DSBs; potential Cdc2…	4.76	4.25	4.51	3.74	5.61	4.99	5.11	4.98	5.23	4.86	5.19	4.9
YAL034W-A	MTW1	I	870	Essential component of the MIND kinetochore complex; joins kinetochore subunits contacting DNA to those contacting microtubules; critical to kinetochore assembly; complex consists of Mtw1p Including Nnf1p-Nsl1p-Dsn1p (MIND)	3.01	2.32	2.2	2.37	2.57	2.49	1.79	1.99	2.14	1.97	2.28	2.15
YAL038W	CDC19	I	1503	Pyruvate kinase; functions as a homotetramer in glycolysis to convert phosphoenolpyruvate to pyruvate, the input for aerobic (TCA cycle) or anaerobic (glucose fermentation) respiration; regulated via allosteric activation by fructose bisphosphate; CDC19 has a paralog, PYK2, that arose from the whole genome duplication	11.79	10.09	11.29	8.37	10.6	10.96	10.53	10.69	11.08	10.83	10.41	9.89
YAR007C	RFA1	I	1866	Subunit of heterotrimeric Replication Protein A (RPA); RPA is a highly conserved single-stranded DNA binding protein involved in DNA replication, repair, and recombination; RPA protects against inappropriate telomere recombination, and upon telomere uncapping, prevents cell proliferation by a checkpoint-independent pathway; role in DNA catenation/decatenation pathway of chromosome disentangling; …	4.66	4.92	5.11	4.14	3.65	4.3	2.73	3.15	4.06	2.43	3.5	4.24
YAL037C-B		I	975	Dubious open reading frame; unlikely to encode a functional protein, based on available experimental and comparative sequence data; identified by gene-trapping, microarray-based expression analysis, and genome-wide homology searching	6.55	4.73	5.5	2.95	5.55	5.69	5.42	5.93	5.84	5.37	5.44	5.36
YAR069C		I	294	Dubious open reading frame; unlikely to encode a protein, based on available experimental and comparative sequence data; YAR069C has a paralog, YHR214C-D, that arose from a segmental duplication	2.5	3.02	0.34	2.03	0.99	0.61	1.86	0.66	0.67	1.65	0.89	1
YAR061W		I	204	Pseudogenic fragment with similarity to flocculins; YAR061W has a paralog, YHR212W-A, that arose from a segmental duplication	2.24	4.89	1.34	2.75	1.82	1.86	1.96	1.39	1.81	1.84	1.73	1.72
YAL007C	ERP2	I	648	Member of the p24 family involved in ER to Golgi transport; similar to Emp24p and Erv25p; role in misfolded protein quality control; forms a heterotrimeric complex with Erp1p, Emp24p, and Erv25p; localized to COPII-coated vesicles; ERP2 has a paralog, ERP4, that arose from the whole genome duplication	7.44	3.96	3.67	4.27	4.2	3.74	4.19	3.94	3.88	3.98	4.13	4.09
YAL030W	SNC1	I	467	Vesicle membrane receptor protein (v-SNARE); involved in the fusion between Golgi-derived secretory vesicles with the plasma membrane; proposed to be involved in endocytosis; member of the synaptobrevin/VAMP family of R-type v-SNARE proteins; SNC1 has a paralog, SNC2, that arose from the whole genome duplication	6.1	6.38	6.67	6.78	5.52	6.46	5.5	4.98	5.13	5.72	5.45	5.56
YAR035C-A		I	81	Putative protein of unknown function; identified by gene-trapping, microarray-based expression analysis, and genome-wide homology searching; predicted to have a role in cell budding based on computational \guilt by association\" analysis"	0.03	1.05	-0.02	-0.02	0.05	0.05	0.32	-0.01	-0.01	-0.05	0	-0.01
YAL016W	TPD3	I	1908	Regulatory subunit A of the heterotrimeric PP2A complex; the heterotrimeric protein phosphatase 2A (PP2A) complex also contains regulatory subunit Cdc55p and either catalytic subunit Pph21p or Pph22p; required for cell morphogenesis and transcription by RNA polymerase III	5.76	6.33	6.71	5.86	5.49	5.75	5.66	5.52	5.44	5.52	5.45	5.48
tA(UGC)A	TGA1	I	73	Alanine tRNA (tRNA-Ala), predicted by tRNAscan-SE analysis; one of 5 nuclear tRNA genes containing the tDNA-anticodon TGC (mature tRNA may be UGC or may contain modified bases), decodes GCA and probably GCG codons into alanine, one of 16 nuclear tRNAs for alanine	0.02	0.2	-0.01	-0.02	0.04	0.45	0	0	0	-0.04	0	-0.01
tL(CAA)A	SUP56	I	114	Leucine tRNA (tRNA-Leu), predicted by tRNAscan-SE analysis; can mutate to suppress amber nonsense mutations	0.02	-0.01	0	0.18	0.02	0.03	0	0	0	-0.03	0	-0.01
YAR002C-A	ERP1	I	660	Member of the p24 family involved in ER to Golgi transport; role in misfolded protein quality control; forms heterotrimeric complex with Erp2p, Emp24p, and Erv25p; localized to COPII-coated vesicles; ERP1 has a paralog, ERP6, that arose from the whole genome duplication	8.03	5.48	5.69	5.11	5.48	5.35	5.7	5.47	5.4	5.27	5.48	5.51
YAL002W	VPS8	I	3825	Membrane-binding component of the CORVET complex; involved in endosomal vesicle tethering and fusion in the endosome to vacuole protein targeting pathway; interacts with Vps21p; contains RING finger motif	4.43	4.57	4.49	4.76	4.24	4.49	4.23	3.73	3.96	4.43	4.26	4.24
YAL027W	SAW1	I	786	5'- and 3'-flap DNA binding protein; recruits Rad1p-Rad10p to single-strand annealing intermediates with 3' non-homologous tails for removal during double-strand break repair; complexes with Rad1p-Rad10p and stimulates its endonuclease activity; green fluorescent protein (GFP)-fusion protein localizes to the nucleus	3.55	4.01	4.43	3.99	3.55	3.95	2.96	3.49	3.58	3.09	3.58	3.67
YAL010C	MDM10	I	1482	Subunit of both the ERMES and the SAM complex; component of ERMES complex which acts as a molecular tether between the mitochondria and the ER, necessary for efficient phospholipid exchange between organelles and for mitophagy; SAM/TOB complex component that functions in the assembly of outer membrane beta-barrel proteins; involved in mitochondrial inheritance and morphology; ERMES complex is oft…	3.56	2.99	2.86	3.97	3.31	3.4	3.75	3.77	3.61	3.62	3.37	3.38
YAL032C	PRP45	I	1140	Protein required for pre-mRNA splicing; associates with the spliceosome and interacts with splicing factors Prp22p and Prp46p; orthologous to human transcriptional coactivator SKIP and can activate transcription of a reporter gene	4.37	4.88	5.14	4.01	4.24	4.37	4.13	4.23	4.18	4.14	4.31	4.39
YAL013W	DEP1	I	1218	Component of the Rpd3L histone deacetylase complex; required for diauxic shift-induced histone H2B deposition onto rDNA genes; transcriptional modulator involved in regulation of structural phospholipid biosynthesis genes and metabolically unrelated genes, as well as maintenance of telomeres, mating efficiency, and sporulation	4.33	4.81	5.24	4.46	4.74	4.8	4.58	5.18	5.05	4.65	4.87	4.93
YAL037W		I	804	Putative protein of unknown function; YAL037W has a paralog, YOR342C, that arose from the whole genome duplication	3.61	2.6	1.98	4.5	3.11	2.58	3.73	3.79	3.26	3.76	3.25	3.02
YAR064W		I	300	Pseudogenic fragment with similarity to flocculins; YAR064W has a paralog, YHR213W-B, that arose from a segmental duplication	1.31	1.75	0.22	1.65	0.96	1.08	1.8	2.35	2.43	1.57	1.12	1.18
YAL008W	FUN14	I	597	Mitochondrial protein of unknown function	4.72	5.84	6.46	3.93	4.06	5.15	3.37	3.6	4.48	3.66	4.24	4.67
YAL042W	ERV46	I	1248	Protein localized to COPII-coated vesicles; forms a complex with Erv41p; involved in the membrane fusion stage of transport	6.76	5.68	6.03	6.23	6.01	5.91	6.49	5.99	5.98	6.37	6.2	6.18
YAL047C	SPC72	I	1869	Component of the cytoplasmic Tub4p (gamma-tubulin) complex; binds spindle pole bodies and links them to microtubules; is regulated by Cdc5 kinase; has roles in astral microtubule formation and stabilization	2.85	3.21	2.88	3.37	3.42	3.41	3.39	3.71	3.64	3.39	3.64	3.63
YAL041W	CDC24	I	2565	Guanine nucleotide exchange factor (GEF) for Cdc42p; required for polarity establishment and maintenance, and mutants have morphological defects in bud formation and shmooing; relocalizes from nucleus to cytoplasm upon DNA replication stress; thermosensitivity of the cdc24-4 mutant in the presence of sorbitol is functionally complemented by human CDC42	4.41	4.3	4.5	4.81	4.4	4.24	4.88	4.66	4.9	4.93	4.62	4.7
YAL042C-A		I	378	Dubious open reading frame; unlikely to encode a functional protein, based on available experimental and comparative sequence data; partially overlaps verified ORF ERV46/YAL042W; YAL042C-A is a non-essential gene	3.82	3.45	3.32	3.34	3.33	3.3	3.27	3	3.12	3.89	3.56	3.34
YAL012W	CYS3	I	1185	Cystathionine gamma-lyase; catalyzes one of the two reactions involved in the transsulfuration pathway that yields cysteine from homocysteine with the intermediary formation of cystathionine; protein abundance increases in response to DNA replication stress	7.06	6.28	5.8	4.65	7.23	7.11	7.08	8.74	9.34	7.04	7.49	8.4
YAL045C		I	309	Dubious open reading frame; unlikely to encode a functional protein, based on available experimental and comparative sequence data; almost completely overlaps YAL044W-A	2.82	2.76	1.73	2.4	2.43	2.38	2.63	2.55	1.89	3.05	2.77	2.48
YAR018C	KIN3	I	1308	Nonessential serine/threonine protein kinase; possible role in DNA damage response; influences tolerance to high levels of ethanol	3.48	1.54	0.89	4.44	2.62	2.32	2.71	3.11	2.78	2.7	2.97	2.99
YAL016C-A		I	315	Dubious open reading frame; unlikely to encode a functional protein, based on available experimental and comparative sequence data; partially overlaps ORF TPD3/YAL016W	5.09	5.65	5.55	4.76	4.22	4.78	4.6	4.46	4.52	4.64	4.59	4.47
YAL061W	BDH2	I	1254	Putative medium-chain alcohol dehydrogenase with similarity to BDH1; transcription induced by constitutively active PDR1 and PDR3	3.8	6.2	6.33	6.03	4.99	5.72	5	5.84	6.37	5.34	5.36	5.68
YAR023C		I	540	Putative integral membrane protein; member of DUP240 gene family	3.45	3.65	4.37	3.54	3.18	3.42	3.43	3.6	3.74	3.43	3.57	3.56
YAR019W-A		I	333	Dubious open reading frame; unlikely to encode a functional protein, based on available experimental and comparative sequence data; partially overlaps ORF CDC15/YAR019C	0.9	1.4	1.45	0.92	1.19	1.08	1.38	1.4	1.27	0.69	1.59	1.49
YAR075W		I	474	Non-functional protein with homology IMP dehydrogenase; YAR073W/IMD1 and YAR075W comprise a continuous reading frame in most strains of S. cerevisiae; YAR073W/YAR075W together have a paralog, IMD2, that arose from a segmental duplication	0.51	0.08	0.05	0.15	0.75	0.25	0.59	0.5	0.99	0.88	1.15	0.63
YAL044W-A		I	333	Putative protein of unknown function; similar to S. pombe uvi31 which is a putative DNA repair protein	4.85	5.12	4.62	4.43	4.4	4.43	5.07	4.92	4.7	4.96	4.79	4.77
YAL034C-B		I	354	Dubious open reading frame; unlikely to encode a functional protein, based on available experimental and comparative sequence data	1.08	0.43	0.77	0.29	0.34	1.11	0.55	1.05	0.74	0.57	0.78	0.98
YAR019C	CDC15	I	2925	Protein kinase of the Mitotic Exit Network; localized to the spindle pole bodies at late anaphase; promotes mitotic exit by directly switching on the kinase activity of Dbf2p; required for spindle disassembly after meiosis II; relocalizes to the cytoplasm upon DNA replication stress	2.97	3.74	3.84	3.44	3.27	3.3	3.25	3.76	3.98	3.28	3.72	3.89
YAL009W	SPO7	I	780	Putative regulatory subunit of Nem1p-Spo7p phosphatase holoenzyme; regulates nuclear growth by controlling phospholipid biosynthesis, required for normal nuclear envelope morphology, premeiotic replication, and sporulation	3.83	3.78	3.83	4.2	4.08	4.23	4.39	4.39	4.55	4.53	4.54	4.56
YAL043C	PTA1	I	2358	Subunit of holo-CPF; holo-CPF is a multiprotein complex and functional homolog of mammalian CPSF, required for the cleavage and polyadenylation of mRNA and snoRNA 3' ends; involved in pre-tRNA processing; binds to the phosphorylated CTD of RNAPII	4.74	4.71	5.07	4.7	4.72	4.67	5.28	4.99	5.08	5.35	5.18	5.25
YAR014C	BUD14	I	2130	Protein involved in bud-site selection; Bud14p-Glc7p complex is a cortical regulator of dynein; forms a complex with Kel1p and Kel2p that regulates Bnr1p (formin) to affect actin cable assembly, cytokinesis, and polarized growth; diploid mutants display a random budding pattern instead of the wild-type bipolar pattern; relative distribution to the nucleus increases upon DNA replication stress	4.45	4.92	5.22	5.1	5.42	5.1	6.2	5.66	5.53	6.12	5.96	5.8
YAR003W	SWD1	I	1281	Subunit of the COMPASS (Set1C) complex; COMPASS methylates histone H3 on lysine 4 and is required in transcriptional silencing near telomeres; WD40 beta propeller superfamily member with similarity to mammalian Rbbp7	4.55	3.59	3.66	3.73	3.78	3.59	4.44	4.51	4.39	4.39	4.33	4.23
YAL034C	FUN19	I	1242	Non-essential protein of unknown function; expression induced in response to heat stress; FUN19 has a paralog, YOR338W, that arose from the whole genome duplication	4.21	6.87	7.25	4.76	4.37	5.15	3.76	5.1	5.39	4.01	4.96	5.25
YAL031W-A		I	309	Dubious open reading frame; unlikely to encode a functional protein, based on available experimental and comparative sequence data; partially overlaps ORF GIP4/YAL031C	3.23	3.85	3.9	3.63	3.13	3.16	4.04	3.47	3.57	4.14	3.75	3.75
YAL063C	FLO9	I	3969	Lectin-like protein with similarity to Flo1p; thought to be expressed and involved in flocculation	2.53	3.43	2.35	3.85	2.6	2.57	3.09	2.92	3.54	3.22	3.24	3.55
YAR060C		I	336	Dubious open reading frame; unlikely to encode a functional protein, based on available experimental and comparative sequence data; YAR060C has a paralog, YHR212C, that arose from a segmental duplication	0.9	1.47	0.52	1.46	0.55	0.34	1.31	1.11	1.2	1.74	1.18	1.05
YAL067C	SEO1	I	1782	Putative permease; member of the allantoate transporter subfamily of the major facilitator superfamily; mutation confers resistance to ethionine sulfoxide	2.47	5.35	3.72	3	4.57	2.74	4.66	5.09	6.39	4.35	5.21	6.47
YAL048C	GEM1	I	1989	Outer mitochondrial membrane GTPase, subunit of the ERMES complex; potential regulatory subunit of the ERMES complex that links the ER to mitochondria and may promote inter-organellar calcium and phospholipid exchange as well as coordinating mitochondrial DNA replication and growth; cells lacking Gem1p contain collapsed, globular, or grape-like mitochondria; ortholog of metazoan Miro GTPases	4.33	4.07	4.34	4.41	4.04	4.12	5.01	4.84	4.75	5.17	4.69	4.37
YAL054C	ACS1	I	2142	Acetyl-coA synthetase isoform; along with Acs2p, acetyl-coA synthetase isoform is the nuclear source of acetyl-coA for histone acetylation; expressed during growth on nonfermentable carbon sources and under aerobic conditions	3.18	8.62	9.99	3.35	2.66	5.18	3.48	3.27	3.06	3.6	3.35	3.39
YAL019W-A		I	570	Dubious open reading frame; unlikely to encode a functional protein, based on available experimental and comparative sequence data; partially overlaps ORF ATS1/YAL020C	0.96	0.95	1.07	1.32	0.72	1.1	1.09	1.04	1.71	2.03	1.42	1.19
YAL056W	GPB2	I	2643	Multistep regulator of cAMP-PKA signaling; inhibits PKA downstream of Gpa2p and Cyr1p, thereby increasing cAMP dependency; inhibits Ras activity through direct interactions with Ira1p/2p; regulated by G-alpha protein Gpa2p; GPB2 has a paralog, GPB1, that arose from the whole genome duplication	4.54	5.96	6.08	6.03	4.7	5.19	5.59	5.06	5.14	5.67	5.41	5.48
YAL017W	PSK1	I	4071	PAS domain-containing serine/threonine protein kinase; coordinately regulates protein synthesis and carbohydrate metabolism and storage in response to a unknown metabolite that reflects nutritional status; PSK1 has a paralog, PSK2, that arose from the whole genome duplication	4.96	6.29	6.75	5.36	4.37	5.2	4.97	5.02	5.45	5.23	5.1	5.35
YAL065C		I	387	Putative protein of unknown function; shows sequence similarity to FLO1 and other flocculins	2.12	2.51	2.36	2.08	2.1	2.46	2.89	3.11	3.14	2.82	2.84	2.82
YAL051W	OAF1	I	3144	Oleate-activated transcription factor; subunit of a heterodimeric complex with Pip2p, which binds to oleate-response elements (ORE) in the promoter of genes involved in beta-oxidation of fatty acids, peroxisome organization and biogenesis, activating transcription in the presence of oleate; regulates chromatin silencing at telomeres; involved in diauxic shift; OAF1 has a paralog, PIP2, that arose…	4.13	4.92	5.1	4.62	4.29	4.61	4.31	5.08	5.04	4.44	5.04	4.78
YAR035W	YAT1	I	2064	Outer mitochondrial carnitine acetyltransferase; minor ethanol-inducible enzyme involved in transport of activated acyl groups from the cytoplasm into the mitochondrial matrix; phosphorylated	3.08	10.3	8.02	2.78	3.01	3.4	6.14	4.53	4.69	4.51	3.8	4.04
YAL016C-B		I	186	Dubious open reading frame; unlikely to encode a functional protein, based on available experimental and comparative sequence data	2.13	3.96	3.91	2.96	2.65	3.01	3.05	3.13	2.89	2.66	3.47	3.58
YAL001C	TFC3	I	3573	Subunit of RNA polymerase III transcription initiation factor complex; part of the TauB domain of TFIIIC that binds DNA at the BoxB promoter sites of tRNA and similar genes; cooperates with Tfc6p in DNA binding; largest of six subunits of the RNA polymerase III transcription initiation factor complex (TFIIIC)	4.55	5.29	5.53	4.65	4.17	4.49	4.67	4.73	4.8	4.82	5	4.75
YAR070C		I	300	Dubious open reading frame; unlikely to encode a protein, based on available experimental and comparative sequence data; YAR070C has a paralog, YHR214C-B, that arose from a segmental duplication	0.14	0	0.01	0.08	0.21	0.27	1.32	1.15	1.02	1.3	1.1	1.02
YAL022C	FUN26	I	1554	High affinity, broad selectivity, nucleoside/nucleobase transporter; vacuolar membrane localized transporter which may regulate the balance of nicotinamide riboside (NmR) levels between the cytosol and vacuole, contributing to salvage of NmR for use in cytosolic NAD+ synthesis; equilibrative nucleoside transporter (ENT) family member	4.79	4.12	3.25	5.3	4.06	4.22	5.49	4.76	4.64	5.25	4.97	4.9
YAL014C	SYN8	I	768	Endosomal SNARE related to mammalian syntaxin 8	5.43	5.19	5.19	4.65	4.47	4.58	5.24	5.6	5.67	5.23	5.38	5.28
YAL020C	ATS1	I	1002	Protein required for modification of wobble nucleosides in tRNA; acts with Elongator complex, Kti11p, and Kti12p; has a potential role in regulatory interactions between microtubules and the cell cycle; forms a stable heterodimer with Kti11p	3.5	3.59	4.52	4.35	4.05	4.07	4.72	4.88	4.49	4.57	4.97	5.14
YAR031W	PRM9	I	897	Pheromone-regulated protein; contains 3 predicted transmembrane segments and an FF sequence, a motif involved in COPII binding; member of DUP240 gene family; PRM9 has a paralog, PRM8, that arose from a segmental duplication	1.1	2.81	1.24	2.09	1.87	1.91	3.18	2.99	2.91	2.96	2.84	2.65
YAL063C-A		I	291	Putative protein of unknown function; identified by expression profiling and mass spectrometry	0.09	0	-0.08	-0.04	0.17	0.14	0.8	0.93	1.79	0.41	1.15	0.87
YAL046C	AIM1	I	357	Protein involved in mitochondrial function or organization; null mutant displays elevated frequency of mitochondrial genome loss	5.22	4.6	4.24	4.83	4.08	4.41	5.73	5.2	4.83	5.53	5.08	5.14
YAL026C-A		I	438	Dubious open reading frame; unlikely to encode a functional protein, based on available experimental and comparative sequence data; partially overlaps the uncharacterized ORF YAL027W and the verified gene DRS2	4.64	3.97	4.29	4.33	4.22	4.01	5.19	5.32	4.55	5.1	5.25	4.69
YAL031C	GIP4	I	2283	Cytoplasmic protein that regulates protein phosphatase 1 Glc7p; protein overexpression relocalizes Glc7p from the nucleus and prevents chromosome segregation; potential Cdc28p substrate	3.83	4.54	4.64	4.37	3.41	3.67	4.91	4.33	4.52	4.97	4.55	4.57
YAL015C	NTG1	I	1200	DNA N-glycosylase and apurinic/apyrimidinic (AP) lyase; involved in base excision repair; acts in both nucleus and mitochondrion; creates a double-strand break at mtDNA origins that stimulates replication in response to oxidative stress; required for maintaining mitochondrial genome integrity; NTG1 has a paralog, NTG2, that arose from the whole genome duplication	3.85	3.27	2.87	3.6	3.55	3.56	4.91	5.19	5.34	4.86	4.68	4.4
YAL028W	FRT2	I	1587	Tail-anchored ER membrane protein of unknown function; interacts with homolog Frt1p; promotes growth in conditions of high Na+, alkaline pH, or cell wall stress, possibly via a role in posttranslational translocation; potential Cdc28p substrate; FRT2 has a paralog, FRT1, that arose from the whole genome duplication	2.71	4.12	4.83	3.2	2.04	2.73	3.96	3.46	3.52	4.09	3.2	3.26
YAL064W		I	285	Protein of unknown function; may interact with ribosomes, based on co-purification experiments	0.11	0	-0.06	0.22	0.13	0.11	0.38	0.59	0.7	0.44	1.31	0.72
YAR071W	PHO11	I	1404	One of three repressible acid phosphatases; glycoprotein that is transported to the cell surface by the secretory pathway; induced by phosphate starvation and coordinately regulated by PHO4 and PHO2; PHO11 has a paralog, PHO12, that arose from a segmental duplication	4.77	4.62	4.21	4.05	3.39	3.34	5.03	3.9	3.87	5.06	4.68	4.25
YAL026C	DRS2	I	4068	Trans-golgi network aminophospholipid translocase (flippase); maintains membrane lipid asymmetry in post-Golgi secretory vesicles; contributes to clathrin-coated vesicle formation, endocytosis, protein trafficking between the Golgi and endosomal system and the cellular response to mating pheromone; autoinhibited by its C-terminal tail; localizes to the trans-Golgi network; mutations in human homo…	5.26	4.13	4.47	4.62	4.42	4.16	5.79	5.85	5.44	5.71	5.72	5.11
YAR010C		I	1323	Retrotransposon TYA Gag gene co-transcribed with TYB Pol; Gag processing produces capsid proteins; in YARCTy1-1 TYB is mutant and probably non-functional	0.15	0.02	-0.09	-0.03	0.3	0.26	1.95	2.04	1.79	1.86	1.73	1.77
YAL060W	BDH1	I	1149	NAD-dependent (R,R)-butanediol dehydrogenase; catalyzes oxidation of (R,R)-2,3-butanediol to (3R)-acetoin, oxidation of meso-butanediol to (3S)-acetoin, and reduction of acetoin; enhances use of 2,3-butanediol as an aerobic carbon source	5.58	8.28	6.8	7.13	4.94	5.54	6.19	6.28	6.92	6.58	6.45	6.69
HRA1		I	564		3.79	2.67	2.79	2.85	3	3.05	4.02	4.54	4.16	4.14	4.6	3.99
YAR029W		I	225	Member of DUP240 gene family but contains no transmembrane domains; green fluorescent protein (GFP)-fusion protein localizes to the cytoplasm in a punctate pattern	1.12	1.79	1.28	1.35	0.84	0.9	3.12	2.52	1.87	2.9	2.49	1.83
YAL047W-A		I	330	Dubious open reading frame; unlikely to encode a functional protein, based on available experimental and comparative sequence data; partially overlaps ORF GEM1/YAL048C	0.34	0.68	0.47	1.6	0.93	0.82	2.89	2.86	2.36	3.19	2.65	2.22
YAL064W-B		I	381	Fungal-specific protein of unknown function	0.56	0.25	0.3	1.93	1.26	0.79	2.58	2.54	2.69	2.62	3	2.07
YAR015W	ADE1	I	921	N-succinyl-5-aminoimidazole-4-carboxamide ribotide synthetase; required for 'de novo' purine nucleotide biosynthesis; red pigment accumulates in mutant cells deprived of adenine; protein abundance increases in response to DNA replication stress	5.43	5.29	5.4	6.17	4.82	4.91	7.26	6.75	6.77	7.15	6.6	6.52
YAL005C	SSA1	I	1929	ATPase involved in protein folding and NLS-directed nuclear transport; member of HSP70 family; forms chaperone complex with Ydj1p; localized to nucleus, cytoplasm, and cell wall; 98% identical with paralog Ssa2p, but subtle differences between the two proteins provide functional specificity with respect to propagation of yeast [URE3] prions and vacuolar-mediated degradations of gluconeogenesis en…	8.26	10.88	9.57	5.21	6.4	8.85	7.88	8.4	9.2	8.6	8.27	9.21
YAR053W		I	297	Dubious open reading frame; unlikely to encode a functional protein, based on available experimental and comparative sequence data	0.15	0.01	-0.14	-0.06	0.3	0.23	1.38	1.99	1.86	1.36	2.24	2.14
YAR033W	MST28	I	705	Putative integral membrane protein, involved in vesicle formation; forms complex with Mst27p; member of DUP240 gene family; binds COPI and COPII vesicles; MST28 has a paralog, MST27, that arose from a segmental duplication	1.62	1.75	0.8	2.05	1.56	0.92	3.7	3.26	3.4	3.69	3.56	3.41
YAR047C		I	321	Dubious open reading frame; unlikely to encode a functional protein, based on available experimental and comparative sequence data	0.17	0.01	-0.16	-0.07	0.34	0.25	2.05	2.03	2.02	2.42	2.37	1.98
YAR030C		I	342	Dubious open reading frame; unlikely to encode a functional protein, based on available experimental and comparative sequence data; partially overlaps the uncharacterized ORF YAR029W and the verified gene PRM9	1.01	1.97	1.71	1.95	0.71	1.35	2.93	2.69	2.34	2.56	2.85	2.36
YAL064C-A	TDA8	I	381	Putative protein of unknown function; null mutant is sensitive to expression of the top1-T722A allele; not an essential gene	0.21	0.06	-0.16	-0.04	0.43	0.31	2.94	2.47	2.71	2.97	2.79	2.59
YAL044C	GCV3	I	513	H subunit of the mitochondrial glycine decarboxylase complex; glycine decarboxylase is required for the catabolism of glycine to 5,10-methylene-THF; also required for all protein lipoylation; expression is regulated by levels of 5,10-methylene-THF	6.82	7.27	7.69	8.22	5.4	6.17	8.22	8.07	8.02	8.42	8.27	8.32
YAR028W		I	705	Putative integral membrane protein; member of DUP240 gene family; GFP-fusion protein is induced in response to the DNA-damaging agent MMS	1.78	2.22	2.43	2.35	0.83	1.26	5.11	5.73	4.89	4.59	4.45	3.27
YAR027W	UIP3	I	708	Putative integral membrane protein of unknown function; interacts with Ulp1p at the nuclear periphery; member of DUP240 gene family	3.07	3.26	3.7	3.51	1.58	2.34	4.7	5.47	5	4.65	5.25	4.72
YAR009C		I	3591	Retrotransposon TYA Gag and TYB Pol genes; Gag processing produces capsid proteins, Pol is cleaved to produce protease, reverse transcriptase and integrase activities; in YARCTy1-1 TYB is mutant and probably non-functional; protein product forms cytoplasmic foci upon DNA replication stress	0.33	0.17	0.26	-0.03	0.38	0.19	6.59	6.59	7.42	6.99	6.48	6.41
YBR300C		II	498	Dubious open reading frame; unlikely to encode a functional protein, based on available experimental and comparative sequence data; partially overlaps the verified gene YBR301W; YBR300C is not an essential gene	3.76	2.78	1.91	4.25	4.37	2.6	0.41	0.73	0.64	-0.01	0.5	0.68
YBL029W		II	1131	Non-essential protein of unknown function	6.12	6.72	6.62	6.41	7.61	6.64	4.21	4.07	4.06	4.83	4.27	4.46
YBR208C	DUR1,2	II	5508	Urea amidolyase; contains both urea carboxylase and allophanate hydrolase activities, degrades urea to CO2 and NH3; expression sensitive to nitrogen catabolite repression and induced by allophanate, an intermediate in allantoin degradation; protein abundance increases in response to DNA replication stress	4.69	4.18	3.76	6.49	7.63	7.7	3.96	3.08	3.38	5.7	4.44	4.65
YBR238C		II	2196	Mitochondrial membrane protein; not required for respiratory growth but causes a synthetic respiratory defect in combination with rmd9 mutations; transcriptionally up-regulated by TOR; deletion increases life span; YBR238C has a paralog, RMD9, that arose from the whole genome duplication	5.76	2.35	0.96	3.78	6.83	6.6	4.26	4.31	4.08	4.5	3.78	3.37
YBL081W		II	1107	Non-essential protein of unknown function; null mutation results in a decrease in plasma membrane electron transport	2.87	1.2	1.06	1.95	5.12	4.17	2.6	2.58	2.59	2.84	2.1	2.65
YBR247C	ENP1	II	1452	Protein associated with U3 and U14 snoRNAs; required for pre-rRNA processing and 40S ribosomal subunit synthesis; localized in the nucleus and concentrated in the nucleolus; human BYSL functionally complements the heat sensitivity of an enp1 ts mutant	4.31	3.64	3.88	3.56	6.65	6.09	4.39	3.95	4.03	4.08	4	3.99
YBL039C	URA7	II	1740	Major CTP synthase isozyme (see also URA8); catalyzes the ATP-dependent transfer of the amide nitrogen from glutamine to UTP, forming CTP, the final step in de novo biosynthesis of pyrimidines; involved in phospholipid biosynthesis; capable of forming cytoplasmic filaments termed cytoophidium, especially during conditions of glucose depletion; URA7 has a paralog, URA8, that arose from the whole g…	5.54	3.01	2.4	3.8	7.48	6.47	6.15	4.44	4.22	5.72	4.89	4.54
YBR267W	REI1	II	1182	Cytoplasmic pre-60S factor; required for the correct recycling of shuttling factors Alb1, Arx1 and Tif6 at the end of the ribosomal large subunit biogenesis; involved in bud growth in the mitotic signaling network	5.11	4.27	4.32	4.03	7.43	6.82	5.33	5.02	4.73	4.99	4.99	4.82
YBR084W	MIS1	II	2928	Mitochondrial C1-tetrahydrofolate synthase; involved in interconversion between different oxidation states of tetrahydrofolate (THF); provides activities of formyl-THF synthetase, methenyl-THF cyclohydrolase, and methylene-THF dehydrogenase	5.25	3.56	1.84	3.72	7.01	6.03	5.09	4.66	4.6	4.65	4.72	4.37
YBR180W	DTR1	II	1719	Putative dityrosine transporter of the major facilitator superfamily; member of the 12-spanner drug:H(+) antiporter DHA1 family; required for spore wall synthesis; sequence similarity to QDR1 and QDR3, and the triple mutant dtr1 qdr1 qdr3 exhibits reduced dityrosine fluorescence relative to the single mutants; expressed during sporulation	2.13	1.64	5.01	3.62	4.26	3.23	2.38	2.19	2.08	2.37	2.02	1.78
YBL024W	NCL1	II	2055	S-adenosyl-L-methionine-dependent tRNA: m5C-methyltransferase; methylates cytosine to m5C at several positions in tRNAs and intron-containing pre-tRNAs; increases proportion of tRNALeu(CAA) with m5C at wobble position in response to hydrogen peroxide, causing selective translation of mRNA from genes enriched in TTG codon; loss of NCL1 confers hypersensitivity to oxidative stress; similar to Nop2p…	4.92	3.7	3.88	3.77	6.58	5.71	4.87	4.22	4.08	4.53	4.4	4.31
YBR078W	ECM33	II	1620	GPI-anchored protein of unknown function; possible role in apical bud growth; GPI-anchoring on the plasma membrane crucial to function; phosphorylated in mitochondria; similar to Sps2p; ECM33 has a paralog, PST1, that arose from the whole genome duplication	8.59	6.26	5.02	7.85	8.37	8.33	6.43	6.51	7.26	6.25	6.2	6.63
YBR021W	FUR4	II	1902	Plasma membrane localized uracil permease; expression is tightly regulated by uracil levels and environmental cues; conformational alterations induced by unfolding or substrate binding result in Rsp5p-mediated ubiquitination and degradation	3.38	3.73	4.4	2.7	5.88	5.72	3.72	3.95	3.65	3.46	3.75	3.72
YBL004W	UTP20	II	7482	Component of the small-subunit (SSU) processome; SSU processome is involved in the biogenesis of the 18S rRNA	5.14	4.96	4.9	4.7	6.9	5.89	5.25	4.59	4.68	4.88	4.85	4.73
YBR299W	MAL32	II	1755	Maltase (alpha-D-glucosidase); inducible protein involved in maltose catabolism; encoded in the MAL3 complex locus; functional in genomic reference strain S288C; hydrolyzes the disaccharides maltose, turanose, maltotriose, and sucrose	4.62	6.2	3.85	4.06	3.27	4.2	1.41	1.33	0.96	1.65	1.22	1.42
YBR031W	RPL4A	II	1089	Ribosomal 60S subunit protein L4A; N-terminally acetylated; homologous to mammalian ribosomal protein L4 and bacterial L4; RPL4A has a paralog, RPL4B, that arose from the whole genome duplication	8.16	7.09	7.6	8.53	9.34	8.86	8.57	7.52	7.48	8.45	7.29	7.05
YBL113C		II	2379	Helicase-like protein encoded within the telomeric Y' element	4.76	5.72	6.14	5.12	4.94	5.48	2.56	2.36	3.04	2.81	2.96	3.34
YBL042C	FUI1	II	1920	High affinity uridine permease, localizes to the plasma membrane; also mediates low but significant transport of the cytotoxic nucleoside analog 5-fluorouridine; not involved in uracil transport; relative distribution to the vacuole increases upon DNA replication stress	4.13	3.98	4.43	5.54	6.46	6.08	5.82	4.32	3.75	5.93	4.52	3.85
YBR142W	MAK5	II	2322	Essential nucleolar protein; putative DEAD-box RNA helicase required for maintenance of M1 dsRNA virus; involved in biogenesis of large (60S) ribosomal subunits	4.08	3.73	3.38	3.43	6.41	6.08	4.76	4.34	4.26	4.46	4.47	4.19
YBR291C	CTP1	II	900	Mitochondrial inner membrane citrate transporter; member of the mitochondrial carrier family	4.18	3.42	3.75	6.74	6.86	4.22	4.74	4.9	4.75	4.93	4.94	4.99
YBR298C	MAL31	II	1845	Maltose permease; high-affinity maltose transporter (alpha-glucoside transporter); encoded in the MAL3 complex locus; member of the 12 transmembrane domain superfamily of sugar transporters; functional in genomic reference strain S288C	4.71	7.78	7.17	5.26	4.94	5.97	1.71	2.45	2.82	2.18	3.08	3.42
YBR034C	HMT1	II	1047	Nuclear SAM-dependent mono- and asymmetric methyltransferase; modifies hnRNPs, including Npl3p and Hrp1p, affecting their activity and nuclear export; methylates U1 snRNP protein Snp1p, ribosomal protein Rps2p, and histones H3 and H4; interacts genetically with genes encoding components of Rpd3(L) and this interaction is important for Rpd3 recruitment to the subtelomeric region	5.97	4.35	4.18	5.05	7.91	8.23	6.66	6.35	6.03	6.41	6.14	6.23
YBR154C	RPB5	II	648	RNA polymerase subunit ABC27; common to RNA polymerases I, II, and III; contacts DNA and affects transactivation	5.64	3.68	3.84	4.83	7.15	6.66	5.96	5.69	5.15	5.72	5.45	4.95
YBR240C	THI2	II	1353	Transcriptional activator of thiamine biosynthetic genes; interacts with regulatory factor Thi3p to control expression of thiamine biosynthetic genes with respect to thiamine availability; acts together with Pdc2p to respond to thiaminediphosphate demand, possibly as related to carbon source availability; zinc finger protein of the Zn(II)2Cys6 type	5.59	5.92	5.95	4.91	5.75	5.56	3.22	4.45	4.07	3.41	4.05	4.5
YBR143C	SUP45	II	1314	Polypeptide release factor (eRF1) in translation termination; mutant form acts as a recessive omnipotent suppressor; methylated by Mtq2p-Trm112p in ternary complex eRF1-eRF3-GTP; mutation of methylation site confers resistance to zymocin; has a role in cytokinesis through interaction with Mlc1p	6.63	5.75	6.13	5.87	7.92	7.43	6.47	6.09	6.01	6.2	6.22	6.05
YBR201C-A		II	204	Putative protein of unknown function	6.29	6.34	8.31	3.76	4.99	5.67	2.44	3.27	2.63	2.58	3.32	3.6
YBL009W	ALK2	II	2031	Protein kinase; along with its paralog, ALK1, required for proper spindle positioning and nuclear segregation following mitotic arrest, proper organization of cell polarity factors in mitosis, proper localization of formins and polarity factors, and survival in cells that activate spindle assembly checkpoint; phosphorylated in response to DNA damage; ALK2 has a paralog, ALK1, that arose from the …	3.6	2.87	2.5	3.59	4.24	3.43	2.33	2.52	2.78	2.32	2.57	2.51
YBL054W	TOD6	II	1578	PAC motif binding protein involved in rRNA and ribosome biogenesis; subunit of the RPD3L histone deacetylase complex; Myb-like HTH transcription factor; hypophosphorylated by rapamycin treatment in a Sch9p-dependent manner; activated in stochastic pulses of nuclear localization	3.76	3.26	4.12	3.01	5.76	5.35	4.66	4.66	4.67	4.43	4.19	4.11
YBR265W	TSC10	II	963	3-ketosphinganine reductase; catalyzes the second step in phytosphingosine synthesis; essential for growth in the absence of exogenous dihydrosphingosine or phytosphingosine; localized to lipid droplets; member of short chain dehydrogenase/reductase protein family	5.22	4.49	5.43	4.79	5.2	5.11	4.56	3.62	3.37	4.44	3.63	3.72
YBR061C	TRM7	II	933	2'-O-ribose methyltransferase; methylates the 2'-O-ribose of tRNA-Phe, tRNA-Trp, and tRNA-Leu at positions C32 and N34 of tRNA anticodon loop; crucial biological role likely modification of tRNA-Phe; interacts with Trm732p and Rtt10p in 2'-O-methylation of C32 and N34 substrate tRNAs, respectively; yeast null mutant can be functionally complemented by human FTSJ1, mutations in which have been imp…	4.34	3.77	3.18	4.11	5.74	5.14	4.52	4.14	3.8	4.37	4.16	3.88
YBR085W	AAC3	II	924	Mitochondrial inner membrane ADP/ATP translocator; exchanges cytosolic ADP for mitochondrially synthesized ATP; expressed under anaerobic conditions; similar to Aac1p; has roles in maintenance of viability and in respiration; AAC3 has a paralog, PET9, that arose from the whole genome duplication	3.1	1.19	0.69	2.42	2.87	2.17	2.26	1.54	1.79	2.07	1.3	1.28
YBR203W	COS111	II	2775	Protein required for antifungal drug ciclopirox olamine resistance; not related to the subtelomerically-encoded COS family; the authentic, non-tagged protein is detected in highly purified mitochondria in high-throughput studies	4.82	5.92	5.2	5.08	6.03	6.23	3.99	4.71	4.61	4.17	4.47	4.45
YBR187W	GDT1	II	843	Calcium transporter localized to the cis- and medial-Golgi apparatus; required for protein glycosylation; GFP-fusion protein localizes to the vacuole; TMEM165, a human gene which causes Congenital Disorders of Glycosylation is orthologous and functionally complements the null allele; expression pattern and physical interactions suggest a possible role in ribosome biogenesis; expression reduced in…	5.78	4.74	4.68	5.21	7.08	6.63	5.48	4.93	5.1	5.23	5.56	5.7
YBL028C		II	321	Protein of unknown function that may interact with ribosomes; green fluorescent protein (GFP)-fusion protein localizes to the nucleolus; predicted to be involved in ribosome biogenesis	5.4	4.63	3.61	5.31	6.92	6.1	6.31	5.42	4.89	5.8	5.4	5.45
YBR121C	GRS1	II	2004	Cytoplasmic and mitochondrial glycyl-tRNA synthase; ligates glycine to the cognate anticodon-bearing tRNA; transcription termination factor that may interact with the 3'-end of pre-mRNA to promote 3'-end formation; GRS1 has a paralog, GRS2, that arose from the whole genome duplication; human homolog GARS implicated in Charcot-Marie-Tooth disease, can complement yeast null mutant	6.62	5.13	4.9	6.35	7.78	6.91	6.41	6.29	6.06	6.13	6.27	5.99
YBR181C	RPS6B	II	1063	Protein component of the small (40S) ribosomal subunit; homologous to mammalian ribosomal protein S6, no bacterial homolog; phosphorylated on S233 by Ypk3p in a TORC1-dependent manner, and on S232 in a TORC1/2-dependent manner by Ypk1/2/3p; RPS6B has a paralog, RPS6A, that arose from the whole genome duplication	8.22	8.27	8.38	7.34	9.9	9.52	7.8	7.77	7.72	7.49	8.41	8.23
YBR088C	POL30	II	777	Proliferating cell nuclear antigen (PCNA); functions as the sliding clamp for DNA polymerase delta; may function as a docking site for other proteins required for mitotic and meiotic chromosomal DNA replication and for DNA repair	5.19	4.02	4.25	3.24	3.87	4.42	3.03	2.81	2.98	2.3	2.41	3.22
YBR127C	VMA2	II	1554	Subunit B of V1 peripheral membrane domain of vacuolar H+-ATPase; electrogenic proton pump found throughout the endomembrane system; contains nucleotide binding sites; also detected in the cytoplasm; protein abundance increases in response to DNA replication stress; human homolog ATP6V1B1, implicated in autosomal-recessive distal renal tubular acidosis (RTA) with sensorineural deafness, complemen…	8.14	7.73	8.35	9.17	8.17	8.24	7.04	6.49	6.45	7.14	6.73	6.48
YBR219C		II	805	Putative protein of unknown function; YBR219C is not an essential gene	2.81	1.69	1.79	2.44	3.49	2.83	2.5	1.66	1.85	2.06	2.09	2.35
YBR079C	RPG1	II	2895	eIF3a subunit of the eukaryotic translation initiation factor 3 (eIF3); subunit of the core complex of eIF3; essential for translation; part of a Prt1p-Rpg1p-Nip1p subcomplex that stimulates binding of mRNA and tRNA(i)Met to ribosomes; involved in translation reinitiation; eIF3 is also involved in programmed stop codon readthrough	5.73	4.61	5.08	4.93	7.34	6.74	6.18	6.12	6.01	5.82	5.96	5.7
YBR038W	CHS2	II	2892	Chitin synthase II; catalyzes transfer of N-acetylglucosamine (GlcNAc) to chitin upon activation of zymogenic form; required for chitin synthesis in the primary septum during cytokinesis; localization regulated by Cdk1p during mitosis; phosphorylation by Dbf2p kinase regulates its dynamics and chitin synthesis during cytokinesis	4.27	2.22	2.69	4.52	2.85	3.24	2.78	1.45	1.44	2.77	1.49	2.01
YBL043W	ECM13	II	774	Non-essential protein of unknown function; induced by treatment with 8-methoxypsoralen and UVA irradiation; ECM13 has a paralog, YJR115W, that arose from the whole genome duplication	4.76	6.64	5.13	8.41	6.71	5.2	6.16	5.08	4.89	6.89	5.36	5.12
YBL075C	SSA3	II	1950	ATPase involved in protein folding and the response to stress; plays a role in SRP-dependent cotranslational protein-membrane targeting and translocation; member of the heat shock protein 70 (HSP70) family; localized to the cytoplasm; SSA3 has a paralog, SSA4, that arose from the whole genome duplication	4.24	10.62	11.41	4.34	5.75	8.27	4.41	4.58	5.23	4.63	4.41	5.62
YBR029C	CDS1	II	1374	Phosphatidate cytidylyltransferase (CDP-diglyceride synthetase); an enzyme that catalyzes that conversion of CTP + phosphate into diphosphate + CDP-diaclglyerol, a critical step in the synthesis of all major yeast phospholipids; human homolog CDS1 can complement yeast cds1 null mutant	6.35	4.76	3.97	5.75	5.72	5.03	5.72	4.68	4.61	5.83	4.41	4.42
YBR271W	EFM2	II	1260	S-adenosylmethionine-dependent methyltransferase; seven-beta-strand lysine methyltransferase which dimethylates translation elongation factor EF2 (Eft1p and Eft2p) at lysine 613 and methylates EF3 (Yef3p) at lysine 187; green fluorescent protein (GFP)-fusion protein localizes to the cytoplasm; involved in regulation of translational termination; predicted involvement in ribosome biogenesis	3.18	3.2	3.48	3.63	4.92	4.4	3.76	3.44	3.2	3.56	3.61	3.45
YBL023C	MCM2	II	2607	Protein involved in DNA replication; component of the Mcm2-7 hexameric helicase complex that binds chromatin as a part of the pre-replicative complex; relative distribution to the nucleus increases upon DNA replication stress	4.36	3.87	3.47	4.21	4.54	4.1	3.31	3.17	3.53	3.25	3.23	3.41
YBR118W	TEF2	II	1377	Translational elongation factor EF-1 alpha; in the GTP-bound active form, binds to and delivers aminoacylated tRNA to the A-site of ribosomes for elongation of nascent polypeptides; associates with vacuolar Rho1p GTPase; TEF2-RFP levels increase during replicative aging; may also have a role in tRNA re-export from the nucleus; TEF2 has a paralog, TEF1, that arose from the whole genome duplication	11.57	12.13	12.01	10.67	12.25	11.9	10.71	10.57	11.14	10.9	10.94	10.78
YBR157C	ICS2	II	768	Protein of unknown function; null mutation does not confer any obvious defects in growth, spore germination, viability, or carbohydrate utilization	2.18	3.92	4.24	2.3	5.4	5.66	5	3.88	4.41	4.8	4.16	4.55
YBR141C	BMT2	II	1014	Nucleolar S-adenosylmethionine-dependent rRNA methyltransferase; methylates adenine (m1A) of the large subunit (LSU) rRNA at position 2142; belongs to Rossmann fold superfamily; green fluorescent protein (GFP)-fusion protein localizes to the nucleolus; YBR141C is not an essential gene	3.61	3.23	3.4	3.54	5.65	5.45	4.46	4.04	4.19	4.23	4.41	4.29
YBR066C	NRG2	II	663	Transcriptional repressor; mediates glucose repression and negatively regulates filamentous growth; activated in stochastic pulses of nuclear localization in response to low glucose	7.09	5.2	3.39	5.57	5.01	3.73	5.27	4.03	3.93	5.47	3.78	4.06
YBR106W	PHO88	II	567	Probable membrane protein; involved in phosphate transport; role in the maturation of secretory proteins; pho88 pho86 double null mutant exhibits enhanced synthesis of repressible acid phosphatase at high inorganic phosphate concentrations	8.49	5.95	5.74	8.01	8.23	8.22	7.08	6.73	7.06	6.92	7.03	7.48
YBR172C	SMY2	II	2223	GYF domain protein; involved in COPII vesicle formation; interacts with the Sec23p/Sec24p subcomplex; overexpression suppresses the temperature sensitivity of a myo2 mutant; similar to S. pombe Mpd2; SMY2 has a paralog, SYH1, that arose from the whole genome duplication	4.86	4.83	4.86	3.68	6.13	5.84	5.09	4.96	4.97	4.98	4.94	4.91
YBL067C	UBP13	II	2244	Ubiquitin-specific protease that cleaves Ub-protein fusions; UBP13 has a paralog, UBP9, that arose from the whole genome duplication	4.53	4.92	5.63	5.05	5.25	5.35	4.08	3.56	3.92	4.12	4.07	4.36
tS(AGA)B		II	82	Serine tRNA (tRNA-Ser), predicted by tRNAscan-SE analysis	1.23	1.59	0.61	1.92	1.7	1.1	0.65	-0.04	0.31	0.64	0.52	0.58
YBR025C	OLA1	II	1185	P-loop ATPase with similarity to human OLA1 and bacterial YchF; identified as specifically interacting with the proteasome; null mutant displays increased translation rate and increased readthrough of premature stop codons; protein abundance increases in response to hydrogen peroxide and to DNA replication stress	6.88	7.19	7.58	4.57	7.99	7.88	6.57	6.84	6.87	6.24	6.88	7.08
YBR092C	PHO3	II	1404	Constitutively expressed acid phosphatase similar to Pho5p; brought to the cell surface by transport vesicles; hydrolyzes thiamin phosphates in the periplasmic space, increasing cellular thiamin uptake; expression is repressed by thiamin	5.63	3.41	2.03	3.73	6.29	4.75	4.31	6.59	6.18	4.19	5.18	4.52
YBR116C		II	528	Dubious open reading frame; unlikely to encode a functional protein, based on available experimental and comparative sequence data; partially overlaps the verified gene TKL2	3.93	8.68	8.12	2.07	3.64	5.77	2.04	2.42	2.19	2.35	2.55	2.51
YBL107W-A		II	105	Dubious open reading frame; unlikely to encode a functional protein, based on available experimental and comparative sequence data; completely overlaps the Ty2 LTR YBLWdelta2; YBL107W-A has a paralog, YER138W-A, that arose from a single-locus duplication	4.33	3.48	1.54	3.18	2.54	1.57	1.75	2.21	1.16	1.65	1.46	1.16
YBR160W	CDC28	II	897	Cyclin-dependent kinase (CDK) catalytic subunit; master regulator of mitotic and meiotic cell cycles; alternately associates with G1, S, G2/M phase cyclins, which provide substrate specificity; regulates basal transcription, chromosome dynamics, growth, morphogenesis; transcript induction in osmostress involves antisense RNA; human homologs CDK1, CDK2, CDK3 can each complement yeast cdc28 thermos…	4.62	4.5	4.16	3.98	4.86	4.68	3.67	4.33	4.18	3.6	3.77	3.78
YBL097W	BRN1	II	2265	Subunit of the condensin complex; required for chromosome condensation and for clustering of tRNA genes at the nucleolus; may influence multiple aspects of chromosome transmission	2.78	2.1	2.42	3.15	3.62	3.39	2.16	2.48	2.73	2.16	2.54	2.81
YBR246W	RRT2	II	1164	Methylesterase performing penultimate step of diphthamide biosynthesis; hydrolyzes methylated diphthine to produce diphthine and allows Dph6-catalyzed amidation reaction to occur; deletion leads to resistance to sordarin and accumulation of methylatediphthine; WD40 domain-containing protein; involved in endosomal recycling; forms complex with Rtt10p that functions in retromer-mediated pathway for…	4.53	3.07	3.24	4.41	5.2	4.69	4.22	3.92	4	4.31	4.13	3.91
YBR195C	MSI1	II	1269	Subunit of chromatin assembly factor I (CAF-1); chromatin assembly by CAF-1 affects multiple processes including silencing at telomeres, mating type loci, and rDNA; maintenance of kinetochore structure; deactivation of DNA damage checkpoint after DNA repair; chromatin dynamics during transcription; and repression of divergent noncoding transcription; Msi1p localizes to nucleus and cytoplasm and i…	3.65	3.1	3.57	3.21	4.82	4.43	4.04	3.56	3.6	4.07	3.76	3.72
YBL094C		II	333	Dubious open reading frame; unlikely to encode a functional protein, based on available experimental and comparative sequence data; partially overlaps uncharacterized ORF YBL095W	2.35	2.59	1.56	3.35	3.18	2.74	3.05	2.26	2.01	2.57	2.13	2.23
YBR089W		II	600	Dubious open reading frame; unlikely to encode a functional protein, based on available experimental and comparative sequence data; almost completely overlaps the verified gene POL30	3.1	2.22	1.68	1.23	2.3	2.19	1.52	0.94	1.16	1.05	1.25	1.44
YBR189W	RPS9B	II	1001	Protein component of the small (40S) ribosomal subunit; homologous to mammalian ribosomal protein S9 and bacterial S4; RPS9B has a paralog, RPS9A, that arose from the whole genome duplication	7.4	6.53	6.99	5.23	9.15	8.58	7.75	7.48	7.22	7.32	8.1	7.73
YBR112C	CYC8	II	2901	General transcriptional co-repressor; acts together with Tup1p; also acts as part of a transcriptional co-activator complex that recruits the SWI/SNF and SAGA complexes to promoters; can form the prion [OCT+]	5.37	4.77	4.72	5.59	5.5	5.08	4.5	4.81	5	4.82	4.46	4.72
YBR186W	PCH2	II	1808	Hexameric ring ATPase that remodels chromosome axis protein Hop1p; nucleolar component of the pachytene checkpoint, which prevents chromosome segregation when recombination and chromosome synapsis are defective; also represses meiotic interhomolog recombination in rDNA; required for meiotic double-stranded break formation	1.56	1.59	3.2	1.91	2.92	3.24	1.79	1.97	2.05	2.01	1.94	1.99
YBL083C		II	426	Dubious open reading frame; unlikely to encode a functional protein, based on available experimental and comparative sequence data; overlaps verified ORF ALG3	2.44	2.04	0.65	2.51	2.79	3.08	1	1.29	0.94	1.53	1.82	1.59
YBR040W	FIG1	II	897	Integral membrane protein required for efficient mating; may participate in or regulate the low affinity Ca2+ influx system, which affects intracellular signaling and cell-cell fusion during mating	1.22	0.4	0.78	2.64	1.24	0.35	1.09	0.36	0.32	1.22	0.28	0.44
YBR074W	PFF1	II	2931	Multi-spanning vacuolar membrane protease; glycosylated transmembrane protein bearing homology to the M28 family of metalloproteases; has a lumenal-facing protease domain; proposed role in vacuole physiology	4.84	4.58	4.46	5.47	5.69	5.16	5.45	4.54	4.57	5.42	4.73	4.84
YBR008C	FLR1	II	1647	Plasma membrane transporter of the major facilitator superfamily; member of the 12-spanner drug:H(+) antiporter DHA1 family; involved in efflux of fluconazole, diazaborine, benomyl, methotrexate, and other drugs; expression induced in cells treated with the mycotoxin patulin; relocalizes from nucleus to plasma membrane upon DNA replication stress	3.82	3.81	4.19	5.01	5.31	5.17	4.88	4.23	4.57	4.8	4.35	4.6
YBR200W-A		II	165	Putative protein of unknown function; identified by fungal homology and RT-PCR	5.49	1.59	0.96	0.95	1.5	0.96	0.88	0.6	1.26	0.26	0.57	1.71
YBR227C	MCX1	II	1563	Non-proteolytic ATPase of the AAA family; stimulates incorporation of the pyridoxal phosphate cofactor into Hem1p (5-aminolevulinic acid synthase); localized to the mitochondrial matrix; ortholog of vertebrate CLPX, which promotes erythropoiesis	4.45	3.21	3.36	5.73	5.74	4.84	4.83	4.6	4.2	4.99	4.81	4.48
YBR245C	ISW1	II	3390	ATPase subunit of imitation-switch (ISWI) class chromatin remodelers; with Ioc3p forms Isw1a complex involved in repression of transcription initiation; with Ioc2p and Ioc4p forms Isw1b complex involved in regulation of transcription elongation; Isw1b recruited to ORFs by H3K36 methylation and acts with Chd1p to prevent trans-histone exchange over coding regions; Isw1p import into nucleus depends…	5.18	4.15	4.39	4.54	4.95	4.76	4.09	3.84	3.9	4.12	4.03	4.06
YBR255C-A		II	457	Putative protein of unknown function; may interact with respiratory chain complexes III (ubiquinol-cytochrome c reductase) or IV (cytochrome c oxidase); identified by sequence comparison with hemiascomycetous yeast species	4.23	5.09	5.52	4.42	4.58	5.41	3.1	3.85	4.14	3.39	3.66	4.14
YBR043C	QDR3	II	2070	Multidrug transporter of the major facilitator superfamily; member of the 12-spanner drug:H(+) antiporter DHA1 family; has a role in polyamine homeostasis; involved in spore wall asembly; sequence similarity to DTR1 and QDR1, and the triple mutant dtr1 qdr1 qdr3 exhibits reduced dityrosine fluorescence relative to the single mutants; expression is upregulated under polyamine stress; required for …	5.05	5.14	5.68	8.62	7.11	5.74	6.17	5.42	5.15	6.66	6.2	5.91
YBR017C	KAP104	II	2757	Transportin or cytosolic karyopherin beta 2; functions in the rg-nuclear localization signal-mediated nuclear import/reimport of mRNA-binding proteins Nab2p and Hrp1p; regulates asymmetric protein synthesis in daughter cells during mitosis	4.92	4.61	4.94	4.07	5.54	5.14	5.05	4.66	4.57	4.81	4.63	4.39
YBL095W		II	813	Protein that associates with mitochondrial ribosome; likely functions in cristae junction formation; the authentic, non-tagged protein is detected in highly purified mitochondria in high-throughput studies	6.22	5.37	5.13	6.38	6.43	5.76	6.78	5.28	5.2	6.11	5.54	5.82
YBR230C	OM14	II	502	Mitochondrial outer membrane receptor for cytosolic ribosomes; integral protein of the outer membrane that interacts with the nascent chain-associated complex (NAC) bound to ribosomes, contributing to co-translational mitochondrial import; interacts with porin (Por1p) and Om45p; abundance is decreased in cells grown in glucose relative to other carbon sources	5.81	9.27	8.78	5.63	6.02	7.25	5.18	4.31	4.6	5.68	5.13	5.29
YBR105C	VID24	II	1089	GID Complex regulatory subunit; binds GID Complex in response to glucose through interactions with complex member Vid28p; regulates fructose-1,6-bisphosphatase (FBPase) targeting to the vacuole; promotes proteasome-dependent catabolite degradation of FBPase; peripheral membrane protein located at Vid (vacuole import and degradation) vesicles	5.1	5.93	5.98	7.28	8.37	8.73	7.09	7.16	7.18	7.42	7.49	7.55
YBR155W	CNS1	II	1158	TPR-containing co-chaperone; binds both Hsp82p (Hsp90) and Ssa1p (Hsp70); stimulates ATPase activity of Ssa1p; ts mutants reduce Hsp82p function, overexpression suppresses phenotypes of HSP82 ts allele and cpr7 deletion; human homolog TTC4 complements yeast cns1 mutant	4.01	3.31	3.38	3.16	5.46	5.47	4.54	4.69	4.66	4.59	4.58	4.61
YBR220C		II	1683	Putative protein of unknown function; YBR220C is not an essential gene	5.02	3.77	3.53	4.48	5.12	4.8	4.76	4.1	4.32	4.59	4.27	4.46
YBL063W	KIP1	II	3336	Kinesin-related motor protein; required for mitotic spindle assembly, chromosome segregation, and 2 micron plasmid partitioning; functionally redundant with Cin8p for chromosomal but not plasmid functions	3.07	2.4	3.17	3.02	3.29	3.65	1.42	2.04	2.73	1.58	2.44	2.76
YBL014C	RRN6	II	2685	Component of the core factor (CF) rDNA transcription factor complex; CF is required for transcription of 35S rRNA genes by RNA polymerase I and is composed of Rrn6p, Rrn7p, and Rrn11p	4.1	3.71	3.72	4.5	4.94	4.58	4.13	4.12	4.36	4.16	4.1	4.1
YBL079W	NUP170	II	4509	Subunit of inner ring of nuclear pore complex (NPC); contributes to NPC assembly and nucleocytoplasmic transport; interacts with genomic regions that contain ribosomal protein and subtelomeric genes, where it functions in nucleosome positioning and as a repressor of transcription; both Nup170p and NUP157p are similar to human Nup155p; NUP170 has a paralog, NUP157, that arose from the whole genome…	5.2	4.93	5.07	4.98	5.57	4.95	5.08	4.48	4.79	4.96	4.73	4.82
YBR048W	RPS11B	II	982	Protein component of the small (40S) ribosomal subunit; homologous to mammalian ribosomal protein S11 and bacterial S17; RPS11B has a paralog, RPS11A, that arose from the whole genome duplication	7.46	7.19	7.51	5.93	8.88	8.39	7.57	7.55	7.52	7.21	8.06	7.95
YBR281C	DUG2	II	2637	Component of glutamine amidotransferase (GATase II); forms a complex with Dug3p to degrade glutathione (GSH) and other peptides containing a gamma-glu-X bond in an alternative pathway to GSH degradation by gamma-glutamyl transpeptidase (Ecm38p)	3.43	3.55	3.76	3.78	4.72	4.32	3.57	3.94	5.28	3.42	3.9	4.38
YBR084C-A	RPL19A	II	1076	Ribosomal 60S subunit protein L19A; rpl19a and rpl19b single null mutations result in slow growth, while the double null mutation is lethal; homologous to mammalian ribosomal protein L19, no bacterial homolog; RPL19A has a paralog, RPL19B, that arose from the whole genome duplication	7.57	8.27	8.67	7.27	9.36	9.09	7.82	7.93	7.91	7.65	8.55	8.39
YBR058C	UBP14	II	2346	Ubiquitin-specific protease; specifically disassembles unanchored ubiquitin chains; involved in fructose-1,6-bisphosphatase (Fbp1p) degradation; similar to human isopeptidase T	4.47	5.01	5.3	4.19	5.28	4.99	4.48	4.34	4.22	4.36	4.47	4.39
YBL010C		II	843	Putative protein of unknown function; green fluorescent protein (GFP)-fusion protein colocalizes with clathrin-coated vesicles	3.11	2.97	2.7	3.98	3.76	3.17	2.94	2.6	2.6	2.91	2.96	2.94
YBR049C	REB1	II	2433	RNA polymerase I enhancer binding protein; DNA binding protein that binds to genes transcribed by both RNA polymerase I and RNA polymerase II; required for termination of RNA polymerase I transcription; Reb1p bound to DNA acts to block RNA polymerase II readthrough transcription	5.06	5.03	5.45	5.23	5.13	4.89	4.56	3.91	4.21	4.61	4.33	4.57
YBR114W	RAD16	II	2373	Nucleotide excision repair (NER) protein; binds damaged DNA during NER; binds DNA in an ATP-dependent manner (with Rad7p) during NER; required for NER of non-transcribed chromatin; subunit of Nucleotide Excision Repair Factor 4 (NEF4) and the Elongin-Cullin-Socs (ECS) ligase complex	4.87	5.67	6.15	5.11	6.42	6.91	5.1	5.5	5.63	5.35	5.64	5.54
YBR064W		II	429	Dubious open reading frame; unlikely to encode a functional protein, based on available experimental and comparative sequence data; partially overlaps the uncharacterized ORF YBR063C	1.41	2.16	2.59	1.37	2.83	2.53	1.87	1.74	1.95	1.44	2.05	1.92
YBL072C	RPS8A	II	603	Protein component of the small (40S) ribosomal subunit; homologous to mammalian ribosomal protein S8, no bacterial homolog; RPS8A has a paralog, RPS8B, that arose from the whole genome duplication	7.86	8.07	8.56	6.94	9.34	9.03	8.19	8.11	8.12	7.97	8.56	8.42
YBL092W	RPL32	II	393	Ribosomal 60S subunit protein L32; overexpression disrupts telomeric silencing; homologous to mammalian ribosomal protein L32, no bacterial homolog	8.27	8.41	8.78	6.87	10.21	9.65	8.8	8.87	8.9	8.6	9.44	9.19
YBR289W	SNF5	II	2718	Subunit of the SWI/SNF chromatin remodeling complex; involved in transcriptional regulation; functions interdependently in transcriptional activation with Snf2p and Snf6p; relocates to the cytosol under hypoxic conditions	3.61	3.73	4.35	4.32	4.12	3.97	3.52	3.46	3.55	3.58	3.35	3.41
YBL030C	PET9	II	957	Major ADP/ATP carrier of the mitochondrial inner membrane; exchanges cytosolic ADP for mitochondrially synthesized ATP; also imports heme and ATP; required for viability in many lab strains that carry a sal1 mutation; PET9 has a paralog, AAC3, that arose from the whole genome duplication; human homolog SLC25A4 implicated in progressive external ophthalmoplegia can complement yeast null mutant	7.81	9.17	8.11	7.84	7.35	7.51	6.26	6.15	6.54	6.52	6.59	6.58
YBR060C	ORC2	II	1863	Subunit of the origin recognition complex (ORC); ORC directs DNA replication by binding to replication origins and is also involved in transcriptional silencing; interacts with Spp1p and with trimethylated histone H3; phosphorylated by Cdc28p	3.95	3.46	3.32	3.31	4.33	4.01	3.79	3.21	3.4	3.68	3.58	3.42
YBR117C	TKL2	II	2046	Transketolase; catalyzes conversion of xylulose-5-phosphate and ribose-5-phosphate to sedoheptulose-7-phosphate and glyceraldehyde-3-phosphate in the pentose phosphate pathway; needed for synthesis of aromatic amino acids; TKL2 has a paralog, TKL1, that arose from the whole genome duplication	4.64	9.81	9.19	3.38	3.83	6.42	3.29	3.04	2.98	3.75	3.11	3.43
YBL027W	RPL19B	II	954	Ribosomal 60S subunit protein L19B; rpl19a and rpl19b single null mutations result in slow growth, while the double null mutation is lethal; homologous to mammalian ribosomal protein L19, no bacterial homolog; RPL19B has a paralog, RPL19A, that arose from the whole genome duplication	7.88	8.17	8.47	8.17	9.32	8.85	8.13	8.01	7.87	7.95	8.6	8.39
YBR120C	CBP6	II	489	Mitochondrial protein required for translation of the COB mRNA; forms a complex with Cbp3p that binds to mt ribosomes near the polypeptide tunnel exit and promotes efficient translation of the COB mRNA; Cbp3p-Cbp6p complex also interacts with newly synthesized cytochrome b (Cobp) and Cbp4p to promote assembly of Cobp into the cytochrome bc1 complex; Cbp3p-Cbp6p complex is sequestered if assembly …	4.03	4.85	4.72	4.6	4.11	3.99	3.15	3.21	3.58	3.15	3.43	3.7
YBR191W	RPL21A	II	871	Ribosomal 60S subunit protein L21A; homologous to mammalian ribosomal protein L21, no bacterial homolog; RPL21A has a paralog, RPL21B, that arose from the whole genome duplication	7.45	6.96	7.92	5.66	9.18	8.72	7.97	8.03	7.81	7.57	8.53	8.3
YBL082C	ALG3	II	1377	Dolichol-P-Man dependent alpha(1-3) mannosyltransferase; involved in synthesis of dolichol-linked oligosaccharide donor for N-linked glycosylation of proteins; G353A missense mutation in human ortholog ALG3 implicated in carbohydrate deficient glycoprotein syndrome type IV, which is characterized by microcephaly, severe epilepsy, minimal psychomotor development, partial deficiency of sialic acids…	5.33	3.73	3.08	4.8	4.95	4.53	4.09	3.71	3.96	3.85	4.3	4.26
YBL070C		II	321	Dubious open reading frame; unlikely to encode a functional protein, based on available experimental and comparative sequence data	3.13	2.58	2.28	2.39	5.11	4.8	4.68	5.32	4	4.07	4.46	3.58
YBR215W	HPC2	II	1962	Subunit of the HIR complex; HIR is a nucleosome assembly complex involved in regulation of histone gene transcription; mutants display synthetic defects with subunits of FACT, a complex that allows passage of RNA Pol II through nucleosomes	3.5	3.77	4.59	3.8	4.19	4.05	3.51	3.64	3.86	3.49	3.54	3.67
YBR087W	RFC5	II	1065	Subunit of heteropentameric Replication factor C (RF-C); RF-C is a DNA binding protein and ATPase that acts as a clamp loader of the proliferating cell nuclear antigen (PCNA) processivity factor for DNA polymerases delta and epsilon	3.97	3.45	2.9	3.7	3.72	3.52	3.22	3.09	2.83	3.04	3.09	2.94
YBR026C	ETR1	II	1143	2-enoyl thioester reductase; member of the medium chain dehydrogenase/reductase family; localized to mitochondria, where it has a probable role in fatty acid synthesis; human MECR functionally complements the respiratory growth defect of the null mutant	5.03	7.56	7.93	5.43	4.89	6.27	4.38	3.77	4.07	4.67	4.25	4.68
YBL068W	PRS4	II	981	5-phospho-ribosyl-1(alpha)-pyrophosphate synthetase, synthesizes PRPP; which is required for nucleotide, histidine, and tryptophan biosynthesis; one of five related enzymes, which are active as heteromultimeric complexes; PRS4 has a paralog, PRS2, that arose from the whole genome duplication; a missense mutation in the conserved residue R196 of its human homolog PRPS1 is pathogenic	4.63	4.37	3.83	3.72	5.61	4.87	5.57	5.09	4.74	4.96	4.98	4.55
YBR288C	APM3	II	1452	Mu3-like subunit of the clathrin associated protein complex (AP-3); functions in transport of alkaline phosphatase to the vacuole via the alternate pathway	4.06	3.28	3.26	4.24	4.45	4.12	3.9	4.19	4.14	3.85	3.83	3.61
YBL112C		II	318	Putative protein of unknown function; YBL112C is contained within TEL02L	1.16	1.77	1.5	1.46	1.73	2.24	1.01	0.58	0.41	0.84	1.11	1.32
YBR015C	MNN2	II	1794	Alpha-1,2-mannosyltransferase; responsible for addition of the first alpha-1,2-linked mannose to form the branches on the mannan backbone of oligosaccharides, localizes to an early Golgi compartment	6.36	5.76	6.03	5.99	6.15	5.93	5.57	5.05	5.08	5.47	5.53	5.43
YBL087C	RPL23A	II	918	Ribosomal 60S subunit protein L23A; homologous to mammalian ribosomal protein L23 and bacterial L14; RPL23A has a paralog, RPL23B, that arose from the whole genome duplication	6.55	6.2	6.61	5.05	8.31	7.74	7.4	7.52	7.14	7	7.7	7.52
YBL064C	PRX1	II	786	Mitochondrial peroxiredoxin with thioredoxin peroxidase activity; has a role in reduction of hydroperoxides; reactivation requires Trr2p and glutathione; induced during respiratory growth and oxidative stress; phosphorylated; protein abundance increases in response to DNA replication stress	7.05	9.08	8.66	7.01	6.29	7.84	4.95	4.78	5.54	5.71	5.68	6.24
YBR124W		II	360	Putative protein of unknown function	2.53	2.64	2.44	2.32	2.53	3.06	2.18	2.35	1.98	2.43	1.93	2.35
YBR113W		II	483	Dubious open reading frame; unlikely to encode a functional protein, based on available experimental and comparative sequence data; partially overlaps the verified gene CYC8	4.69	3.62	3.84	4.44	4.27	4.02	3.78	4.14	4.11	3.88	3.69	3.97
YBR283C	SSH1	II	1473	Subunit of the Ssh1 translocon complex; Sec61p homolog involved in co-translational pathway of protein translocation; not essential	6.25	5.21	5.23	5.66	6.14	5.62	5.93	5.82	5.9	5.72	5.55	5.71
YBR065C	ECM2	II	1095	Pre-mRNA splicing factor; facilitates the cooperative formation of U2/U6 helix II in association with stem II in the spliceosome, function may be regulated by Slu7p	4.69	5.37	5.74	4.68	5.63	5.52	5.13	5.15	5.21	5.06	5.04	4.83
YBR233W	PBP2	II	1242	RNA binding protein; has similarity to mammalian heterogeneous nuclear RNP K protein, involved in the regulation of telomere position effect and telomere length; relative distribution to the nucleus increases upon DNA replication stress	3.69	3.2	3.82	3.98	3.64	3.41	2.87	2.51	2.83	3.05	3.05	3.11
YBL106C	SRO77	II	3033	Protein with roles in exocytosis and cation homeostasis; functions in docking and fusion of post-Golgi vesicles with plasma membrane; regulates cell proliferation and colony development via the Rho1-Tor1 pathway; interacts with SNARE protein Sec9p; homolog of Drosophila lethal giant larvae tumor suppressor; SRO77 has a paralog, SRO7, that arose from the whole genome duplication	4.05	4.91	5.18	4.69	3.95	4.15	4.1	3.38	3.75	4.23	3.4	3.55
YBR192W	RIM2	II	1134	Mitochondrial pyrimidine nucleotide transporter; imports pyrimidine nucleoside triphosphates and exports pyrimidine nucleoside monophosphates; member of the mitochondrial carrier family	3.46	3.26	3.29	2.71	4.43	4.14	3.74	3.93	3.66	3.55	3.88	3.82
YBR149W	ARA1	II	1035	NADP+ dependent arabinose dehydrogenase; involved in carbohydrate metabolism; purified as homodimer; naturally occurs with a N-terminus degradation product	7.45	8.6	8.23	8.76	6.42	7.49	6.03	5.58	5.49	6.43	5.89	5.84
YBR261C	TAE1	II	699	AdoMet-dependent proline methyltransferase; catalyzes the dimethylation of ribosomal proteins Rpl12 and Rps25 at N-terminal proline residues; has a role in protein synthesis; fusion protein localizes to the cytoplasm	5.25	2.9	2.38	5.01	5.63	4.89	5.14	4.81	4.92	4.98	5.12	5.05
YBR063C		II	1215	Putative protein of unknown function; YBR063C is not an essential gene	4.44	5.4	5.98	4.98	5.22	5.14	4.72	4.57	4.9	4.76	4.72	4.64
YBL008W	HIR1	II	2523	Subunit of the HIR complex; HIR is a nucleosome assembly complex involved in regulation of histone gene transcription; contributes to nucleosome formation, heterochromatic gene silencing, and formation of functional kinetochores	4.28	3.68	3.66	4.02	4.2	3.94	3.46	3.5	3.67	3.46	3.71	3.82
YBR002C	RER2	II	861	Forms the dehydrodolichyl diphosphate syntase (DDS) complex with NUS1; major enzyme of polyprenol synthesis in both the endoplasmic reticulum (ER) and in lipid droplets; participates in ER protein sorting	6.13	4.48	4.74	3.99	5.63	5.59	5.24	5.16	4.95	5.03	5.14	4.99
YBL093C	ROX3	II	663	Subunit of the RNA polymerase II mediator complex; associates with core polymerase subunits to form the RNA polymerase II holoenzyme	5.51	4.95	5.3	5.32	6.98	7.16	6.09	6.43	6.2	6.2	6.49	6.37
YBR241C		II	1467	Putative transporter, member of the sugar porter family; green fluorescent protein (GFP)-fusion protein localizes to the vacuolar membrane; YBR241C is not an essential gene; YBR241C has a paralog, VPS73, that arose from the whole genome duplication	5.03	7.72	8.19	5.98	4.96	6.35	4.67	4.18	4.53	4.8	4.49	5.01
YBR138C		II	1575	Cytoplasmic protein of unknown function; APCC(Cdh1) substrate; potentially phosphorylated by Cdc28p; YBR138C is not an essential gene	2.87	2.64	2.23	4.21	2.58	2.62	2.47	1.99	2.07	2.64	2.11	2.24
YBL036C		II	774	Putative non-specific single-domain racemase; based on structural similarity; binds pyridoxal 5'-phosphate; expression of GFP-fusion protein induced in response to the DNA-damaging agent MMS	4.72	5.05	5.25	5.37	5.41	4.99	5.01	4.99	4.88	4.96	4.95	4.83
YBR030W	RKM3	II	1659	Ribosomal lysine methyltransferase; specific for monomethylation of Rpl42ap and Rpl42bp (lysine 40); nuclear SET domain containing protein; relocalizes to the cytosol in response to hypoxia	4.3	3.29	2.69	4.68	4.26	3.9	5.2	3.88	3.76	5.11	3.81	3.6
YBL069W	AST1	II	1290	Lipid raft associated protein; interacts with the plasma membrane ATPase Pma1p and has a role in its targeting to the plasma membrane by influencing its incorporation into lipid rafts; sometimes classified in the medium-chain dehydrogenase/reductases (MDRs) superfamily; AST1 has a paralog, AST2, that arose from the whole genome duplication	3.87	3.67	3.11	3.56	5.89	5.67	5.22	6.65	5.96	5.09	5.46	4.7
YBR159W	IFA38	II	1044	Microsomal beta-keto-reductase; contains oleate response element (ORE) sequence in the promoter region; mutants exhibit reduced VLCFA synthesis, accumulate high levels of dihydrosphingosine, phytosphingosine and medium-chain ceramides	6.61	4.37	4.05	6.18	5.27	5.09	5.25	5.24	4.77	5.12	4.84	4.74
YBR209W		II	318	Dubious open reading frame; unlikely to encode a functional protein, based on available experimental and comparative sequence data; YBR209W is not an essential gene	0.46	0.66	0.77	0.51	0.61	0.14	0.79	0.53	0.79	0.72	0.18	0.43
YBR119W	MUD1	II	986	U1 snRNP A protein; homolog of human U1-A; involved in nuclear mRNA splicing	4.78	5.17	4.5	3.79	4.95	4.5	4.29	4.43	4.55	4.51	4.53	4.5
YBR239C	ERT1	II	1590	Transcriptional regulator; involved in regulation of gluconeogenesis and fermentable carbon utilization; GFP-fusion protein localizes to cytoplasm, nucleus; null mutation affects periodicity of transcriptional and metabolic oscillation; plays role in restricting Ty1 transposition; member of the zinc cluster family of proteins, similar to Rds2p	4.22	3.7	2.73	4.1	4.5	4.18	3.74	4.26	4.19	3.92	4.08	3.89
YBR286W	APE3	II	1614	Vacuolar aminopeptidase Y; processed to mature form by Prb1p	8.38	8.58	8.68	8.56	6.36	6.38	7.06	6	6.15	7.24	5.95	5.99
YBR270C	BIT2	II	1638	Subunit of TORC2 membrane-associated complex; involved in regulation of actin cytoskeletal dynamics during polarized growth and cell wall integrity; interacts with Slm1p and Slm2p, homologous PH domain-containing TORC2 substrates; BIT2 has a paralog, BIT61, that arose from the whole genome duplication	2.9	3.99	4.45	3.31	3.97	4.11	3.22	3.34	3.38	3.45	3.56	3.65
YBR231C	SWC5	II	912	Component of the SWR1 complex; complex exchanges histone variant H2AZ (Htz1p) for chromatin-bound histone H2A; protein abundance increases in response to DNA replication stress; relocalizes to the cytosol in response to hypoxia	3.42	4.32	5.05	3.62	4.51	4.92	3.59	4.06	4.27	3.66	4.1	4.77
YBR196C-A		II	150	Putative protein of unknown function; identified by fungal homology and RT-PCR	1.88	1.37	1.26	0.56	1.51	1.48	0.67	1.32	1.1	0.62	1.11	0.67
YBL034C	STU1	II	4542	Component of the mitotic spindle; binds to interpolar microtubules via its association with beta-tubulin (Tub2p); required for interpolar microtubules to provide an outward force on the spindle poles	3.47	3.48	4.12	3.44	3.71	3.6	2.97	2.92	3.54	2.98	3.34	3.49
YBR287W		II	1284	Protein of unknown function; green fluorescent protein (GFP)-fusion protein localizes to the ER; YBR287W is not an essential gene	6.76	7.25	8.27	8.34	6.78	7.28	6.3	6.51	6.36	6.54	6.44	6.37
YBL073W		II	312	Dubious open reading frame; unlikely to encode a functional protein, based on available experimental and comparative sequence data; partially overlaps the essential gene AAR2/YBL074C	3.24	2.66	1.94	2.27	2.73	2.69	3.28	2.74	2.32	3.24	2.41	2.39
YBR198C	TAF5	II	2397	Subunit (90 kDa) of TFIID and SAGA complexes; involved in RNA polymerase II transcription initiation and in chromatin modification	4.88	4.77	5.22	4.68	5.35	5.16	5.17	4.89	5.39	5.14	5.02	5.17
YBR235W	VHC1	II	3363	Vacuolar membrane cation-chloride cotransporter (CCC); likely mediates K+ and Cl- cotransport into the vacuole; has a role in potassium homeostasis and salt tolerance; localizes to sites of contact between the vacuole and mitochondria (vCLAMPs); similar to mammalian electroneutral Na(+)-(K+)-C1- cotransporter family	4.52	4.91	4.98	6.36	5.1	5.15	4.56	4.15	4.57	4.91	4.78	4.88
YBR251W	MRPS5	II	924	Mitochondrial ribosomal protein of the small subunit	3.96	4.34	4.25	3.17	4.14	4.29	3.91	3.8	3.56	3.75	3.82	3.79
YBL013W	FMT1	II	1206	Methionyl-tRNA formyltransferase; catalyzes the formylation of initiator Met-tRNA in mitochondria; potential Cdc28p substrate	3.39	3.48	3.29	2.55	2.88	2.94	2.5	2.33	2.45	2.42	2.57	2.46
YBR139W		II	1527	Putative serine type carboxypeptidase; role in phytochelatin synthesis; green fluorescent protein (GFP)-fusion protein localizes to the vacuole; expression induced by nitrogen limitation in a GLN3, GAT1-independent manner	6.69	7.51	7.19	7.96	5.71	6.4	5.43	4.85	4.95	5.82	5.4	5.56
YBL026W	LSM2	II	416	Lsm (Like Sm) protein; part of heteroheptameric complexes (Lsm2p-7p and either Lsm1p or 8p): cytoplasmic Lsm1p complex involved in mRNA decay; nuclear Lsm8p complex part of U6 snRNP and possibly involved in processing tRNA, snoRNA, and rRNA; relocalizes from nucleus to cytoplasmic foci upon DNA replication stress	5.57	4.77	5.3	5.56	5.47	4.76	5.9	5.87	5.62	5.82	5.18	5.17
YBR242W		II	717	Putative protein of unknown function; green fluorescent protein (GFP)-fusion protein localizes to the cytoplasm and nucleus; YBR242W is not an essential gene; YBR242W has a paralog, YGL101W, that arose from the whole genome duplication	5.01	4.96	5.12	5.41	4.99	4.71	4.74	4.79	4.76	4.6	4.71	4.67
YBR128C	ATG14	II	1035	Autophagy-specific subunit of phosphatidylinositol 3-kinase complex I; Atg14p targets complex I to the phagophore assembly site (PAS); required for localizing additional ATG proteins to the PAS; required for overflow degradation of misfolded proteins when ERAD is saturated; homolog of human Barkor; other members are Vps34, Vps15, and Vps30p	3.39	4.33	4.69	4.59	3.35	3.79	3.23	2.89	2.87	3.49	3.06	3.36
YBR010W	HHT1	II	411	Histone H3; core histone protein required for chromatin assembly, part of heterochromatin-mediated telomeric and HM silencing; one of two identical histone H3 proteins (see HHT2); regulated by acetylation, methylation, and phosphorylation; H3K14 acetylation plays an important role in the unfolding of strongly positioned nucleosomes during repair of UV damage	8.93	8.69	9	9.18	8.07	8.35	7.9	7.69	7.35	8.34	7.79	7.73
YBR152W	SPP381	II	876	mRNA splicing factor, component of U4/U6.U5 tri-snRNP; interacts genetically and physically with Prp38p; relocalizes to the cytosol in response to hypoxia	3.71	3.77	3.8	3.59	4.39	4.23	4.13	4.13	4.17	4.18	4.11	4.21
YBL005W-A		II	1323	Retrotransposon TYA Gag gene co-transcribed with TYB Pol; translated as TYA or TYA-TYB polyprotein; Gag is a nucleocapsid protein that is the structural constituent of virus-like particles (VLPs); similar to retroviral Gag	0.23	0.13	0.07	0.06	0.34	0.26	0.1	0.16	0.19	0.23	0.06	0.14
YBL107C	MIX23	II	591	Mitochondrial intermembrane space protein of unknown function; imported via the MIA import machinery; contains an unusual twin cysteine motif (CX13C CX14C)	5.73	4.43	4.83	4.28	5.28	5.19	4.61	5.03	4.98	4.49	5	5.14
YBR082C	UBC4	II	542	Ubiquitin-conjugating enzyme (E2); key E2 partner with Ubc1p for the anaphase-promoting complex (APC); mediates degradation of abnormal or excess proteins, including calmodulin and histone H3; regulates levels of DNA Polymerase-{alpha} to promote efficient and accurate DNA replication; interacts with many SCF ubiquitin protein ligases; component of the cellular stress response; UBC4 has a paralog…	8.2	7.34	6.14	6.54	7.32	7.53	6.53	7.28	7.61	6.83	7.05	7.2
YBR171W	SEC66	II	621	Non-essential subunit of Sec63 complex; with Sec61 complex, Kar2p/BiP and Lhs1p forms a channel competent for SRP-dependent and post-translational SRP-independent protein targeting and import into the ER; other members are Sec63p, Sec62p, and Sec72p	6.57	3.31	3.87	4.32	4.96	4.49	5.04	4.51	4.35	4.85	4.69	4.47
tL(UAA)B1		II	84	Leucine tRNA (tRNA-Leu), predicted by tRNAscan-SE analysis	0.29	0.18	-0.02	0.17	0.26	0.42	-0.01	-0.01	-0.01	0.12	0	-0.01
YBR263W	SHM1	II	1473	Mitochondrial serine hydroxymethyltransferase; converts serine to glycine plus 5,10 methylenetetrahydrofolate; involved in generating precursors for purine, pyrimidine, amino acid, and lipid biosynthesis; reverse reaction generates serine	6.06	5.85	5.91	6.56	6.5	6.22	6.52	6.19	6.04	6.4	6.24	5.93
YBR023C	CHS3	II	3498	Chitin synthase III; catalyzes the transfer of N-acetylglucosamine (GlcNAc) to chitin; required for synthesis of the majority of cell wall chitin, the chitin ring during bud emergence, and spore wall chitosan; contains overlapping di-leucine and di-acidic signals that mediate, respectively, intracellular trafficking by AP-1 and trafficking to plasma membrane by exomer complex; requires AP-3 compl…	5.42	4.34	4.79	4.92	5.42	5.13	5.9	5.91	6.09	5.54	5.17	5.25
YBR014C	GRX7	II	612	Cis-golgi localized monothiol glutaredoxin; more similar in activity to dithiol than other monothiol glutaredoxins; involved in the oxidative stress response; does not bind metal ions; GRX7 has a paralog, GRX6, that arose from the whole genome duplication	5.71	5.14	4.29	4.6	4.6	4.46	4.21	4.41	3.82	4.3	4.35	4.22
LSR1		II	1175	U2 spliceosomal RNA (U2 snRNA), component of the spliceosome; pairs with the branchpoint sequence; functionally equivalent to mammalian U2 snRNA; stress-induced pseudouridylations at positions 56 and 93 may contribute to regulation of splicing	14.57	15.21	15.44	14.74	15.81	15.9	15.14	15.24	15.77	15.3	15.56	15.67
tL(UAA)B2		II	84	Leucine tRNA (tRNA-Leu), predicted by tRNAscan-SE analysis	0.18	0.18	-0.03	0.17	0.44	0.69	-0.01	-0.01	-0.02	0.37	0.19	-0.01
YBR039W	ATP3	II	936	Gamma subunit of the F1 sector of mitochondrial F1F0 ATP synthase; F1F0 ATP synthase is a large, evolutionarily conserved enzyme complex required for ATP synthesis	6.95	8.19	6.93	6.7	5.9	6.08	5.58	5.42	5.63	5.71	5.65	5.59
YBL108C-A	PAU9	II	129	Protein of unknown function; member of the seripauperin multigene family encoded mainly in subtelomeric regions; SWAT-GFP and mCherry fusion proteins localize to the endoplasmic reticulum and vacuole respectively	0.15	0.38	0.88	0.82	0.24	0.48	0.11	0.11	-0.03	-0.08	-0.01	-0.01
YBR094W	PBY1	II	2262	Putative tubulin tyrosine ligase associated with P-bodies; may have a role in mRNA metabolism; yeast knockout collection strain identified as a pby1 null mutant is actually wild-type for PBY1 and deleted for mms4	3.92	4.74	4.82	3.63	4	4.32	4.01	3.76	3.78	3.98	3.76	4
YBL020W	RFT1	II	1725	Membrane protein required for translocation of Man5GlcNac2-PP-Dol; required for translocation of Man5GlcNac2-PP-Dol from the cytoplasmic side to the lumenal side of the ER membrane but is not the flippase; mutation is suppressed by expression of human p53 protein; essential gene	5.07	4.46	4.01	4.43	4.49	3.94	4.6	3.97	4.48	4.48	4.25	4.46
YBR134W		II	402	Dubious open reading frame; unlikely to encode a functional protein, based on available experimental and comparative sequence data	2.51	2.12	1.13	2.23	2.45	2.35	2.79	2.23	1.86	2.67	2.22	2.43
YBR057C	MUM2	II	1101	Protein essential for meiotic DNA replication and sporulation; cytoplasmic protein; subunit of the MIS complex which controls mRNA methylation during during the induction of sporulation; also interacts with Orc2p, which is a component of the origin recognition complex	4.13	4.83	5.26	4.1	4.73	5.07	4.32	4	4.15	4.33	4.52	4.71
YBL104C	SEA4	II	3117	Subunit of SEACAT, a subcomplex of the SEA complex; Sea4p, along with Rtc1p and Mtc5p, redundantly inhibit the TORC1 inhibitory role of the Iml1p/SEACIT (Iml1p-Npr2p-Npr3p) subcomplex, a GAP for GTPase Gtr1p (EGOC subunit) in response to amino acid limitation, thereby resulting in activation of TORC1 signaling; SEA is a coatomer-related complex that associates dynamically with the vacuole; contai…	4.08	4.14	4.43	4.74	4.48	4.34	4.47	4.14	4	4.37	4.27	4.22
YBL096C		II	309	Non-essential protein of unknown function	3.64	3.14	3	3.87	3.83	3.63	3.59	3.13	3.28	3.82	3.62	3.47
YBR161W	CSH1	II	1131	Mannosylinositol phosphorylceramide (MIPC) synthase catalytic subunit; forms a complex with regulatory subunit Csg2p; function in sphingolipid biosynthesis is overlapping with that of Sur1p; CSH1 has a paralog, SUR1, that arose from the whole genome duplication	4.41	3.45	3.2	3.56	3.77	4.05	3.56	3.71	3.37	3.63	3.57	3.46
YBL084C	CDC27	II	2277	Subunit of the Anaphase-Promoting Complex/Cyclosome (APC/C); APC/C is a ubiquitin-protein ligase required for degradation of anaphase inhibitors, including mitotic cyclins, during the metaphase/anaphase transition	3.59	4.81	6.64	4.33	4.51	4.5	3.84	4	4.37	3.9	4.33	4.51
YBR011C	IPP1	II	864	Cytoplasmic inorganic pyrophosphatase (PPase); homodimer that catalyzes the rapid exchange of oxygens from Pi with water, highly expressed and essential for viability, active-site residues show identity to those from E. coli PPase	8.85	8.6	8.31	8.25	7.64	7.64	7.77	7.95	8.24	7.92	7.45	7.66
YBR200W	BEM1	II	1656	Protein containing SH3-domains; involved in establishing cell polarity and morphogenesis; functions as a scaffold protein for complexes that include Cdc24p, Ste5p, Ste20p, and Rsr1p	4.55	4.5	4.31	5.06	4.79	4.58	4.62	4.37	4.61	4.63	4.61	4.65
TLC1		II	1301	RNA template component of telomerase; flexible scaffold that tethers telomerase holoenzyme protein subunits to the complex; contains template sequence that Est2p uses to add irregular repeats of TG(1-3) residues onto a DNA end; promoter regulated by the cell cycle dependent transcriptional activators Swi4p/Swi6p and Mbp1p/Swi6p	8.16	7.49	7.56	9.05	6.97	7.38	8.04	7.07	7.07	7.98	6.8	6.59
YBL062W		II	381	Dubious open reading frame; unlikely to encode a functional protein, based on available experimental and comparative sequence data	0.66	0.35	0.05	0.76	1.02	0.6	1.43	1.69	1.24	1.12	0.85	0.75
YBR140C	IRA1	II	9279	GTPase-activating protein; negatively regulates RAS by converting it from GTP- to the GDP-bound inactive form, required for reducing cAMP levels under nutrient limiting conditions, mediates membrane association of adenylate cyclase; mutations cause catalase T deficiency, defective glycogen synthesis and defective trehalose accumulation; IRA1 has a paralog, IRA2, that arose from the whole genome d…	4.98	5.9	6.77	5.34	5.47	5.67	5.2	4.79	5.19	5.29	5.3	5.38
YBR216C	YBP1	II	2025	Protein involved in cellular response to oxidative stress; required for oxidation of specific cysteine residues of transcription factor Yap1p, resulting in nuclear localization of Yap1p in response to stress; YBP1 has a paralog, YBP2, that arose from the whole genome duplication	4.25	4.87	4.65	4.24	4.41	4.5	4.33	3.99	3.95	4.27	4.24	3.99
YBL025W	RRN10	II	438	Protein involved in promoting high level transcription of rDNA; subunit of UAF (upstream activation factor) for RNA polymerase I	3.52	3.64	3.8	3.71	4.12	4.07	4.2	3.87	3.75	4.11	3.97	3.83
YBL051C	PIN4	II	2007	Protein involved in G2/M phase progression and response to DNA damage; interacts with Rad53p; contains an RNA recognition motif, a nuclear localization signal, and several SQ/TQ cluster domains; hyperphosphorylated in response to DNA damage	4.22	4.8	4.78	4.17	4.4	4.49	4.02	4.61	4.86	4.19	4.25	4.51
YBR179C	FZO1	II	2568	Mitofusin; integral membrane protein involved in mitochondrial outer membrane tethering and fusion; role in mitochondrial genome maintenance; efficient tethering and degradation of Fzo1p requires an intact N-terminal GTPase domain; targeted for destruction by the ubiquitin ligase SCF-Mdm30p and the cytosolic ubiquitin-proteasome system	4.04	5.34	5.72	4.7	4.77	4.81	4.61	4.66	4.69	4.62	4.62	4.79
YBL066C	SEF1	II	3447	Putative transcription factor; has homolog in Kluyveromyces lactis	3.96	5.24	5.37	3.79	4.2	4.22	3.52	4.08	4.6	3.69	4.05	4.24
YBR080C	SEC18	II	2277	AAA ATPase and SNARE disassembly chaperone; required for vesicular transport between ER and Golgi, the 'priming' step in homotypic vacuole fusion, autophagy, and protein secretion; releases Sec17p from SNAP complexes; has similarity to mammalian N-ethylmaleimide-sensitive factor (NSF)	5.58	4.85	4.84	5.8	5.12	5	5.12	4.8	4.88	5.18	4.97	4.76
YBR196C-B		II	105	Putative protein of unknown function; identified by expression profiling and mass spectrometry	1.96	0.96	-0.13	0.48	0.56	1.29	1.07	0.82	0.83	1.22	0.41	0.47
YBR024W	SCO2	II	906	Protein anchored to mitochondrial inner membrane; may have a redundant function with Sco1p in delivery of copper to cytochrome c oxidase; interacts with Cox2p; SCO2 has a paralog, SCO1, that arose from the whole genome duplication	3.65	4.64	4.37	3.45	3.32	3.91	3.27	3.25	3.42	3.56	3.17	3.4
YBR173C	UMP1	II	447	Chaperone required for correct maturation of the 20S proteasome; short-lived chaperone; may inhibit premature dimerization of proteasome half-mers; degraded by proteasome upon completion of its assembly	6.08	5.81	6.25	5.06	5.31	5.75	5.15	5.13	5.62	5.04	5.19	5.47
YBL029C-A		II	285	Protein of unknown function; green fluorescent protein (GFP)-fusion protein localizes to the cell periphery; protein abundance increases in response to DNA replication stress; has potential orthologs in Saccharomyces species and in Yarrowia lipolytica	6.15	6.58	5.97	5.19	4.93	4.7	5.23	5.25	4.51	5.52	4.81	4.9
YBR259W		II	2067	Protein of unknown function; YBR259W is not an essential gene; forms cytoplasmic foci upon DNA replication stress	3.57	3.53	3.43	3.7	3.88	3.63	3.91	3.57	3.6	3.68	3.76	3.56
YBL105C	PKC1	II	3456	Protein serine/threonine kinase; essential for cell wall remodeling during growth; localized to sites of polarized growth and the mother-daughter bud neck; homolog of the alpha, beta, and gamma isoforms of mammalian protein kinase C (PKC)	4.92	5.24	5.99	5.4	5.38	5.3	5.13	4.98	5.31	5.13	5.27	5.38
YBR133C	HSL7	II	2484	Protein arginine N-methyltransferase; exhibits septin and Hsl1p-dependent localization to the bud neck in budded cells and periodic Hsl1p-dependent phosphorylation; required with Hsl1p, and Elm1p for the mother-bud neck recruitment, phosphorylation, and degradation of Swe1p; interacts directly with Swe1p; relocalizes away from bud neck upon DNA replication stress; human homolog PRMT5 can compleme…	4.52	4.17	3.86	4.71	4.5	4.24	5.21	4.08	4.35	5.14	4.4	4.35
YBL053W		II	375	Dubious open reading frame; unlikely to encode a functional protein, based on available experimental and comparative sequence data	2.05	2.09	2.34	2.42	2.01	3.17	2.17	0.85	1.79	2.72	1.91	2.1
tV(UAC)B		II	74	Valine tRNA (tRNA-Val), predicted by tRNAscan-SE analysis	0.54	-0.01	0.32	0.21	0.09	0.92	-0.01	0.2	0.19	0.28	-0.01	-0.01
YBR206W		II	324	Dubious open reading frame; unlikely to encode a functional protein, based on available experimental and comparative sequence data; partially overlaps the verified gene KTR3	4.66	4.28	3.96	3.64	3.86	3.76	3.99	3.29	3.64	3.97	3.77	3.52
YBL032W	HEK2	II	1146	RNA binding protein involved in asymmetric localization of ASH1 mRNA; represses translation of ASH1 mRNA, an effect reversed by Yck1p-dependent phosphoryation; regulates telomere position effect and length; similarity to hnRNP-K	5.12	4.67	4.87	4.13	3.83	3.57	4.03	3.61	3.77	3.94	3.74	3.76
YBL049W	MOH1	II	417	Protein of unknown function, essential for stationary phase survival; not required for growth on nonfermentable carbon sources; possibly linked with vacuolar transport	5.08	8.46	8.41	7.68	6.9	7.53	4.93	6.8	7.09	5.38	6.82	6.93
YBR055C	PRP6	II	2700	Splicing factor; component of the U4/U6-U5 snRNP complex	4.1	3.79	4.07	3.13	4.51	4.14	4.43	4.24	4.21	4.26	4.42	4.3
YBL071C		II	309	Dubious open reading frame; unlikely to encode a functional protein, based on available experimental and comparative sequence data	4.36	4.26	4.1	4.42	6.27	5.7	5.77	6.22	5.68	5.64	6.19	5.76
YBR205W	KTR3	II	1215	Putative alpha-1,2-mannosyltransferase; involved in O- and N-linked protein glycosylation; member of the KRE2/MNT1 mannosyltransferase family; Svp26p mediates uptake of Ktr3p into COPII vesicles; relocalizes from nucleus to vacuole upon DNA replication stress	5.64	4.73	4.7	4.58	4.54	4.36	4.65	4.25	4.3	4.49	4.46	4.66
YBR202W	MCM7	II	2538	Component of the Mcm2-7 hexameric helicase complex; MCM2-7 primes origins of DNA replication in G1 and becomes an active ATP-dependent helicase that promotes DNA melting and elongation in S-phase; forms an Mcm4p-6p-7p subcomplex	5.87	5.37	5.46	5.49	4.53	4.66	4.3	4.13	4.16	4.3	4.45	4.49
YBR222C	PCS60	II	1632	Oxalyl-CoA synthetase; capable of catalyzing conversion of oxalate to oxalyl-CoA; catalyzes first step in pathway of oxalate degradation that functions to protect yeast from inhibitory effects of oxalate; peroxisomal protein that binds mRNA; localizes to both peroxisomal peripheral membrane and matrix, expression is highly inducible by oleic acid; similar to E. coli long chain acyl-CoA synthetase	5.23	6.12	6.37	5.36	5.11	5.51	5.43	5.96	6.12	5.34	5.03	5.28
YBR136W	MEC1	II	7107	Genome integrity checkpoint protein and PI kinase superfamily member; Mec1p and Dun1p function in same pathway to regulate dNTP pools and telomere length; signal transducer required for cell cycle arrest and transcriptional responses to damaged or unreplicated DNA; facilitates replication fork progression and regulates P-body formation under replication stress; promotes interhomolog recombination…	3.64	4.59	4.57	3.86	4.22	4.25	3.78	3.56	3.84	3.85	4.16	4.13
YBL059W		II	651	Putative protein of unknown function; the authentic, non-tagged protein is detected in highly purified mitochondria in high-throughput studies; YBL059W has a paralog, YER093C-A, that arose from the whole genome duplication	3.58	4.09	3.4	3.3	3.67	3.7	3.47	3.29	3.3	3.35	3.61	3.76
YBR153W	RIB7	II	735	Diaminohydroxyphoshoribosylaminopyrimidine deaminase; catalyzes the second step of the riboflavin biosynthesis pathway	4.27	4.21	4.06	4.55	5.33	4.86	5.56	5.06	4.93	5.42	5.27	4.87
YBR277C		II	402	Dubious open reading frame; unlikely to encode a functional protein, based on available experimental and comparative sequence data; partially overlaps the verified gene YBR278W	1.98	2.49	2.45	1.11	1.91	2.38	1.31	1.14	1.24	0.88	1.85	1.43
YBL019W	APN2	II	1563	Class II abasic (AP) endonuclease involved in repair of DNA damage; homolog of human HAP1 and E. coli exoIII	3.75	3.94	3.8	4.11	3.75	4.07	3.84	3.75	3.8	3.73	3.7	3.72
YBR103C-A		II	144	Dubious open reading frame; unlikely to encode a functional protein, based on available experimental and comparative sequence data; identified by homology to related yeast	0.54	0.58	0.14	0.36	0.26	0.4	0.68	0.82	0.18	0.1	0.2	0.21
YBR212W	NGR1	II	2019	RNA binding protein that negatively regulates growth rate; interacts with the 3' UTR of the mitochondrial porin (POR1) mRNA and enhances its degradation; overexpression impairs mitochondrial function; interacts with Dhh1p to mediate POR1 mRNA decay; expressed in stationary phase	4.75	6.52	7.45	5.27	4.96	5.33	4.68	4.98	5.18	4.89	4.91	5.23
YBL039W-B		II	180	Putative protein of unknown function; mCherry fusion protein localizes to the vacuole	2.99	3.42	3.25	3.65	2.08	2.41	3.05	2.07	0.83	3.17	2.04	2.67
YBR129C	OPY1	II	987	Protein of unknown function; overproduction blocks cell cycle arrest in the presence of mating pheromone; the authentic, non-tagged protein is detected in highly purified mitochondria in high-throughput studies	4.89	4.37	4.95	4.56	4.2	3.93	4.49	4.24	4.07	4.29	4.16	4.33
YBL044W		II	369	Putative protein of unknown function; YBL044W is not an essential protein	1.43	0.53	0.46	0.96	0.93	1.05	0.82	0.56	0.47	1.15	0.88	0.52
YBR062C		II	625	Protein of unknown function that interacts with Msb2p; may play a role in activation of the filamentous growth pathway	4.2	4.41	4.82	4.63	4.53	5.03	3.93	4.35	4.68	4.03	4.49	4.73
YBL052C	SAS3	II	2496	Histone acetyltransferase catalytic subunit of NuA3 complex; acetylates histone H3, involved in transcriptional silencing; homolog of the mammalian MOZ proto-oncogene; mutant has aneuploidy tolerance; sas3gcn5 double mutation is lethal	3.49	3.02	3.78	3.87	3.52	3.71	3.87	3.27	4.15	3.86	3.49	4.16
YBR188C	NTC20	II	423	Member of the NineTeen Complex (NTC); this complex contains Prp19p and stabilizes U6 snRNA in catalytic forms of the spliceosome containing U2, U5, and U6 snRNAs	3.65	4	3.83	4.17	4.04	3.85	4.36	3.83	3.69	4.36	4.01	4.03
YBR121C-A		II	159	Dubious open reading frame; unlikely to encode a functional protein, based on available experimental and comparative sequence data; completely contained within the verified gene GRS1; identified by expression profiling and mass spectrometry	0.29	-0.01	-0.01	-0.02	0.03	0.04	0	0	0.11	-0.04	0	-0.01
YBL045C	COR1	II	1374	Core subunit of the ubiquinol-cytochrome c reductase complex; the ubiquinol-cytochrome c reductase complex (bc1 complex) is a component of the mitochondrial inner membrane electron transport chain	6.7	7.9	6.54	6.25	5.22	5.84	5.07	4.81	4.98	5.34	5.2	5.21
YBL059C-A	CMC2	II	415	Protein involved in respiratory chain complex assembly or maintenance; protein of the mitochondrial intermembrane space; contains twin Cx9C motifs that can form coiled coil-helix-coiled-coil helix fold	4.56	5.46	4.74	4.48	4.04	4.24	3.89	4.33	4.01	3.95	4.04	4.24
YBR228W	SLX1	II	915	Endonuclease involved in DNA recombination and repair; subunit of a complex, with Slx4p, that hydrolyzes 5' branches from duplex DNA in response to stalled or converging replication forks; function overlaps with that of Sgs1p-Top3p	3.79	3.93	3.86	5.23	4.84	4.59	4.57	4.37	4.29	4.65	4.84	4.65
YBR298C-A		II	222	Putative protein of unknown function; identified by gene-trapping, microarray-based expression analysis, and genome-wide homology searching	0.39	0.7	0.29	1	0.2	0.17	0.19	0.21	0.13	0.05	0.2	0.07
YBL046W	PSY4	II	1326	Regulatory subunit of protein phosphatase PP4; presence of Psy4p in the PP4 complex (along with catalytic subunit Pph3p and Psy2p) is required for dephosphorylation of the histone variant H2AX, but not for dephosphorylation of Rad53p, during recovery from the DNA damage checkpoint; localization is cell-cycle dependent and regulated by Cdc28p phosphorylation; required for cisplatin resistance; hom…	3.48	3.77	4.14	3.63	3.74	3.76	3.64	3.5	3.5	3.86	3.74	3.76
YBR193C	MED8	II	672	Subunit of the RNA polymerase II mediator complex; associates with core polymerase subunits to form the RNA polymerase II holoenzyme; essential for transcriptional regulation	3.74	4.06	4.05	3.38	4.24	3.93	4.32	4.12	4.11	4.35	4.24	4.04
YBL071W-A	KTI11	II	249	Zn-ribbon protein that co-purifies with Dph1 and Dph2; in a complex required for synthesis of diphthamide on translation factor eEF2 and with Elongator subunits Iki3p, Elp2p, and Elp3p; involved in modification of wobble nucleosides in tRNAs; forms a stable heterodimer with Ats1p	4.43	4.12	4.01	4.34	6.31	5.74	5.67	6.48	6.05	5.26	6.32	5.82
YBL035C	POL12	II	2118	B subunit of DNA polymerase alpha-primase complex; required for initiation of DNA replication during mitotic and premeiotic DNA synthesis; also functions in telomere capping and length regulation	3.93	2.8	2.98	2.9	3.18	3.03	3.27	3.13	3.14	2.98	3.2	3.45
YBR194W	AIM4	II	372	Protein proposed to be associated with the nuclear pore complex; null mutant is viable, displays elevated frequency of mitochondrial genome loss and is sensitive to freeze-thaw stress	3.83	3.42	3.5	3.19	3.75	3.57	3.76	3.83	3.71	3.61	3.77	3.71
YBR012W-A		II	1323	Retrotransposon TYA Gag gene co-transcribed with TYB Pol; translated as TYA or TYA-TYB polyprotein; Gag is a nucleocapsid protein that is the structural constituent of virus-like particles (VLPs); similar to retroviral Gag	0.04	0.02	-0.01	0.03	0.09	0.11	0.12	0.29	0.44	0.13	0.12	0.34
YBR223C	TDP1	II	1635	Tyrosyl-DNA phosphodiesterase I; hydrolyzes 3' and 5'-phosphotyrosyl bonds; involved in the repair of DNA lesions created by topoisomerase I and topoisomerase II; mutations in human homolog result in the neurodegenerative disease SCAN1	3.48	4.03	4.57	3.73	3.56	4.05	3.35	3.41	3.48	3.48	3.59	3.55
YBR125C	PTC4	II	1182	Cytoplasmic type 2C protein phosphatase (PP2C); identified as a high-copy number suppressor of cnb1 mpk1 synthetic lethality; overexpression decreases high-osmolarity induced Hog1p phosphorylation and kinase activity	4.33	4.72	4.14	3.84	4.12	4.7	4.01	3.86	4.21	4.19	4.15	4.25
YBR036C	CSG2	II	1233	Endoplasmic reticulum membrane protein; required for mannosylation of inositolphosphorylceramide and for growth at high calcium concentrations; protein abundance increases in response to DNA replication stress	6.59	6.88	7.41	6.6	6.19	6.2	5.98	6.16	6.07	5.84	6.22	5.97
YBR097W	VPS15	II	4365	Serine/threonine protein kinase involved in vacuolar protein sorting; functions as a membrane-associated complex with Vps34p; active form recruits Vps34p to the Golgi membrane; interacts with the GDP-bound form of Gpa1p; myristoylated; a fraction is localized, with Vps34p, to nuclear pores at nucleus-vacuole junctions and may facilitate transcription elongation for genes positioned at the nuclear…	3.98	4.03	3.84	4.48	3.7	4.09	4.07	3.54	3.66	4.12	3.73	3.85
YBR131W	CCZ1	II	2115	Subunit of a heterodimeric guanine nucleotide exchange factor (GEF); subunit of the Mon1-Ccz1 GEF complex, which stimulates nucleotide exchange and activation of Ypt7p, a Rab family GTPase involved in membrane tethering and fusion events at the late endosome and vacuole; GEF activity is stimulated by membrane association and anionic phospholipids; involved in localizing Ypt7p to the vacuolar memb…	3.04	2.65	3.04	3.4	3.52	3.34	3.92	3.59	3.5	3.95	3.55	3.25
YBL037W	APL3	II	3078	Alpha-adaptin; large subunit of the clathrin associated protein complex (AP-2); involved in vesicle mediated transport	4.5	4.39	4.58	3.72	3.73	4.1	4.03	3.9	4.08	3.88	3.77	3.95
YBR185C	MBA1	II	837	Membrane-associated mitochondrial ribosome receptor; forms a complex with Mdm38p that may facilitate recruitment of mRNA-specific translational activators to ribosomes; possible role in protein export from the matrix to inner membrane	3.5	4.3	3.67	2.9	3.62	3.49	3.5	3.87	3.65	3.48	3.66	3.51
YBR276C	PPS1	II	2424	Protein phosphatase; has specificity for serine, threonine, and tyrosine residues; has a role in the DNA synthesis phase of the cell cycle	4.92	5.18	4.93	4.49	4.34	4.3	4.35	4.33	4.59	4.3	4.38	4.54
YBR258C	SHG1	II	429	Subunit of the COMPASS (Set1C) complex; COMPASS methylates histone H3 on lysine 4 and is required in transcriptional silencing near telomeres	3.33	2.95	2.83	2.95	3.13	3.19	3.7	3.72	3.2	3.5	3.18	3.02
YBR164C	ARL1	II	552	Soluble GTPase with a role in regulation of membrane traffic; regulates potassium influx; role in membrane organization at trans-Golgi network; G protein of the Ras superfamily, similar to ADP-ribosylation factor	5.45	3.99	3.63	4.84	4.66	4.17	4.85	4.94	4.67	4.89	4.71	4.38
YBR260C	RGD1	II	2001	GTPase-activating protein (RhoGAP) for Rho3p and Rho4p; possibly involved in control of actin cytoskeleton organization	4.21	4.25	4.45	4.47	4.39	4.4	4.34	4.71	4.6	4.34	4.47	4.49
YBR135W	CKS1	II	453	Cyclin-dependent protein kinase regulatory subunit and adaptor; interacts with Cdc28p (aka Cdk1p); required for G1/S and G2/M phase transitions and budding; mediates phosphorylation and degradation of Sic1p; modulates proteolysis of M-phase targets through interactions with the proteasome; role in transcriptional regulation, recruiting proteasomal subunits to target gene promoters; human homologs…	5.96	4.73	4.72	4.06	4.5	4.11	4.32	4.44	4.89	4.25	4.58	4.89
YBL113W-A		II	483	Dubious open reading frame; unlikely to encode a functional protein, based on available experimental and comparative sequence data; identified by gene-trapping, microarray-based expression analysis, and genome-wide homology searching	0.23	-0.01	0.12	0.37	0.13	0.13	0.05	-0.01	0.07	0.17	0.22	0.06
YBL091C	MAP2	II	1266	Methionine aminopeptidase; catalyzes the cotranslational removal of N-terminal methionine from nascent polypeptides; function is partially redundant with that of Map1p	5.44	5.45	5.51	4.83	5.23	5.48	5.22	4.92	5.06	5.3	5.31	5.41
YBL065W		II	345	Dubious open reading frame; unlikely to encode a functional protein, based on available experimental and comparative sequence data; partially overlaps verified ORF SEF1/YBL066C; YBL065W is a non-essential gene	2.39	2.75	2.42	1.4	1.83	1.85	1.69	2.4	2.49	1.98	1.91	2.21
YBR167C	POP7	II	423	Subunit of RNase MRP, nuclear RNase P and telomerase; forms a soluble heterodimer with Pop6p that binds P3 domain of RNase MRP and RNase P RNAs; RNase MRP cleaves pre-rRNA, nuclear RNase P cleaves tRNA precursors to generate mature 5' ends and facilitates turnover of nuclear RNAs, while telomerase replenishes telomeric DNA	4.32	3.51	4.19	4.51	4.46	3.91	4.99	4.8	4.5	5	4.55	4.05
YBR275C	RIF1	II	5751	Protein that binds to the Rap1p C-terminus; acts synergistically with Rif2p to help control telomere length and establish telomeric silencing; involved in control of DNA replication; contributes to resection of DNA double strand breaks (DSBs); deletion results in telomere elongation	3.7	3.31	3.95	4.09	3.93	4.06	3.58	3.91	3.91	3.5	4.03	3.83
YBR232C		II	360	Dubious open reading frame; unlikely to encode a functional protein, based on available experimental and comparative sequence data	2.23	2.04	2.07	3.01	1.79	1.92	1.85	1.2	1.18	1.77	1.9	1.5
YBR103W	SIF2	II	1608	WD40 repeat-containing subunit of Set3C histone deacetylase complex; complex represses early/middle sporulation genes; antagonizes telomeric silencing; binds specifically to the Sir4p N-terminus	4.38	4.54	4.77	5.06	4.46	4.54	4.72	4.67	4.57	4.68	4.57	4.49
YBR223W-A		II	120	Dubious open reading frame; unlikely to encode a functional protein, based on available experimental and comparative sequence data; completely overlaps YBR223C; identified by gene-trapping, microarray-based expression analysis, and genome-wide homology searching	0.02	-0.01	0	-0.02	0.02	0.03	0	0	0	-0.03	0.15	-0.01
YBR086C	IST2	II	2841	Cortical ER protein involved in ER-plasma membrane tethering; one of 6 proteins (Ist2p, Scs2p, Scs22p, Tcb1p, Tcb2p, Tcb3p) that connect ER to the plasma membrane (PM) and regulate PM phosphatidylinositol-4-phosphate (PI4P) levels by controlling access of Sac1p phosphatase to its substrate PI4P in the PM; localizes to the mother cell in small-budded cells and to the bud in medium- and large-budde…	6.14	6.24	5.95	5.9	4.97	5.38	5.17	5.03	5.35	5.19	5.09	5.35
YBR123C	TFC1	II	1950	Subunit of RNA polymerase III transcription initiation factor complex; one of six subunits of the RNA polymerase III transcription initiation factor complex (TFIIIC); part of the TauA globular domain of TFIIIC that binds DNA at the BoxA promoter sites of tRNA and similar genes; human homolog is TFIIIC-63	3.85	4.04	4.33	4.06	4.01	4.23	3.86	3.91	3.89	4.12	4.14	4.07
YBL048W	RRT1	II	312	Protein of unknown function; identified in a screen for mutants with increased levels of rDNA transcription; dubious open reading frame unlikely to encode a protein, based on experimental and comparative sequence data	3.88	6.55	5.89	5.62	5.11	5.5	3.9	5.3	5.18	3.82	5.24	5.33
YBL007C	SLA1	II	3735	Cytoskeletal protein binding protein; required for assembly of the cortical actin cytoskeleton; interacts with proteins regulating actin dynamics and proteins required for endocytosis; found in the nucleus and cell cortex; has 3 SH3 domains	6.28	6.29	6.62	6.18	5.66	6.01	5.71	5.74	5.93	5.76	5.8	5.85
YBR243C	ALG7	II	1347	UDP-N-acetyl-glucosamine-1-P transferase; transfers Glc-Nac-P from UDP-GlcNac to Dol-P in the ER in the first step of the dolichol pathway of protein asparagine-linked glycosylation; inhibited by tunicamycin; human homolog DPAGT1 can complement yeast ALG7 mutant	5.39	3.81	3.45	3.74	3.24	3.36	3.07	3.08	3.61	3.02	3.38	3.7
YBL056W	PTC3	II	1407	Type 2C protein phosphatase (PP2C); dephosphorylates Hog1p (see also Ptc2p) to limit maximal kinase activity induced by osmotic stress; dephosphorylates T169 phosphorylated Cdc28p (see also Ptc2p); role in DNA damage checkpoint inactivation; PTC3 has a paralog, PTC2, that arose from the whole genome duplication	6.01	5.94	5.86	5.72	5.43	5.35	5.79	5.9	5.92	5.76	5.57	5.56
YBR282W	MRPL27	II	441	Mitochondrial ribosomal protein of the large subunit; homolog of human Bcl-2 interacting protein BMRP	4.76	4.78	5.46	4.92	4.59	4.43	4.4	4.96	4.86	4.35	4.73	4.92
YBR111W-A	SUS1	II	441	Component of both the SAGA histone acetylase and TREX-2 complexes; interacts with RNA polymerase II; involved in mRNA export coupled transcription activation and elongation; involved in post-transcriptional tethering of active genes to the nuclear periphery and to non-nascent mRNP	4.61	4.3	4.32	4.28	4.86	4.83	5.19	5.22	4.68	4.92	5.02	5.05
YBR102C	EXO84	II	2262	Exocyst subunit with dual roles in exocytosis and spliceosome assembly; subunit of the the exocyst complex which mediates polarized targeting and tethering of post-Golgi secretory vesicles to active sites of exocytosis at the plasma membrane (PM) prior to SNARE-mediated fusion; required for exocyst assembly and targeting the complex to specific sites on the bud tip PM; associates the U1 snRNP; ro…	4.16	4.01	4.24	4.55	4.4	4.49	4.75	4.48	4.5	4.71	4.56	4.44
YBR279W	PAF1	II	1338	Component of the Paf1p complex involved in transcription elongation; binds to and modulates the activity of RNA polymerases I and II; required for expression of a subset of genes, including cell cycle-regulated genes; involved in SER3 repression by helping to maintain SRG1 transcription-dependent nucleosome occupancy; homolog of human PD2/hPAF1	5.3	4.59	4.67	5.11	4.75	4.55	5.34	5.09	5.02	5.37	4.91	4.84
YBL088C	TEL1	II	8364	Protein kinase primarily involved in telomere length regulation; contributes to cell cycle checkpoint control in response to DNA damage; acts with Red1p and Mec1p to promote interhomolog recombination by phosphorylation of Hop1; functionally redundant with Mec1p; regulates P-body formation induced by replication stress; homolog of human ataxia-telangiectasia mutated (ATM) gene	3.68	4.26	4.31	3.8	3.95	3.98	3.91	3.76	4.22	4.02	4.11	4.28
YBR257W	POP4	II	840	Subunit of both RNase MRP and nuclear RNase P; RNase MRP cleaves pre-rRNA, while nuclear RNase P cleaves tRNA precursors to generate mature 5' ends and facilitates turnover of nuclear RNAs; binds to the RPR1 RNA subunit in RNase P	4.08	4.18	4.84	4.04	4.86	4.62	4.69	5.13	5.02	4.7	5.02	4.78
YBR278W	DPB3	II	606	Third-largest subunit of DNA polymerase II (DNA polymerase epsilon); required to maintain fidelity of chromosomal replication and also for inheritance of telomeric silencing; stabilizes the interaction of Pol epsilon with primer-template DNA, positively affecting the processivity of the polymerase and exonuclease activities of Pol epsilon; mRNA abundance peaks at the G1/S boundary of the cell cyc…	5.53	5.83	5.49	4.84	4.44	4.32	4.4	4.64	4.74	4.44	4.62	4.74
YBR095C	RXT2	II	1293	Component of the histone deacetylase Rpd3L complex; possibly involved in cell fusion and invasive growth; relocalizes to the cytosol in response to hypoxia	5.07	4.98	4.91	4.76	4.39	4.3	4.52	4.69	4.51	4.55	4.57	4.38
YBL047C	EDE1	II	4146	Scaffold protein involved in the formation of early endocytic sites; putative regulator of cytokinesis; homo-oligomerization is required for localization to and organization of endocytic sites; has a network of interactions with other endocytic proteins; binds membranes in a ubiquitin-dependent manner; may also bind ubiquitinated membrane-associated proteins; interacts with Cmk2 and functions ups…	6.3	6.58	6.8	6.58	5.37	5.91	5.65	5.53	5.84	5.82	5.56	5.71
YBL050W	SEC17	II	995	Alpha-SNAP cochaperone; SNARE-complex adaptor for Sec18 (NSF) during the disassembly of postfusion cis-SNARE complexes; stimulates the ATPase activity of Sec18p; peripheral membrane protein required for vesicular transport between ER and Golgi, the 'priming' step in homotypic vacuole fusion, and autophagy; similar to mammalian alpha-SNAP	5.72	6.26	7.05	6.42	5.48	5.92	5.55	6.01	6.14	5.66	5.68	5.76
YBR083W	TEC1	II	1461	Transcription factor targeting filamentation genes and Ty1 expression; Ste12p activation of most filamentation gene promoters depends on Tec1p and Tec1p transcriptional activity is dependent on its association with Ste12p; binds to TCS elements upstream of filamentation genes, which are regulated by Tec1p/Ste12p/Dig1p complex; competes with Dig2p for binding to Ste12p/Dig1p; positive regulator of…	4.17	3.58	3.25	4.49	3.9	3.11	5.92	4.22	4.42	6.04	4.1	4.13
YBR042C	CST26	II	1194	Putative transferase involved in phospholipid biosynthesis; required for incorporation of stearic acid into phosphatidylinositol; affects chromosome stability when overexpressed; CST26 has a paralog, YDR018C, that arose from the whole genome duplication	4.41	3.56	3.42	4.5	3.88	4.15	4.1	4.16	4.21	3.92	4.1	4.42
YBR168W	PEX32	II	1242	Peroxisomal integral membrane protein; involved in negative regulation of peroxisome size; partially functionally redundant with Pex31p; genetic interactions suggest action at a step downstream of steps mediated by Pex28p and Pex29p	3.4	3.27	4.26	3.94	3.14	3.25	3.96	3.94	3.78	3.73	3.36	3.49
YBL015W	ACH1	II	1581	Protein with CoA transferase activity; particularly for CoASH transfer from succinyl-CoA to acetate; has minor acetyl-CoA-hydrolase activity; phosphorylated; required for acetate utilization and for diploid pseudohyphal growth	5.42	9.43	7.25	3.48	3.58	4.56	4.51	3.78	4.27	4.16	3.81	4.18
YBL017C	PEP1	II	4740	Type I transmembrane sorting receptor for multiple vacuolar hydrolases; cycles between the late-Golgi and prevacuolar endosome-like compartments	6.18	5.88	5.94	5.66	5.39	5.37	6.28	5.49	5.67	6.12	5.62	5.6
YBR053C		II	1077	Putative protein of unknown function; induced by cell wall perturbation	5.41	6.63	6.55	5.39	3.79	5.03	4.29	4.03	4.1	4.52	4.02	4.32
YBR028C	YPK3	II	1578	AGC kinase; phosphorylated by cAMP-dependent protein kinase (PKA) in a TORC1-dependent manner; directly phosphorylated by TORC1; phosphorylates ribosomal protein Rps6a/b (S6), in a TORC-dependent manner; undergoes autophosphorylation	4.33	3.23	2.88	3.89	4.62	3.99	5.1	4.65	4.24	5.07	4.85	4.39
YBR109C	CMD1	II	444	Calmodulin; Ca2+ binding protein that regulates Ca2+ independent processes (mitosis, bud growth, actin organization, endocytosis, etc.) and Ca2+ dependent processes (stress-activated pathways), targets include Nuf1p, Myo2p and calcineurin; plays role in potentiating membrane tubulation and constriction mediated by the Rvs161p-Rvs167p complex; inviability caused by repression is functionally compl…	7.09	6.89	7.64	7.78	6.42	6.65	6.58	6.94	6.77	6.63	6.66	6.56
YBL033C	RIB1	II	1038	GTP cyclohydrolase II; catalyzes the first step of the riboflavin biosynthesis pathway	6.65	6.8	7.03	6.08	7.03	7.53	6.62	7.2	7.1	6.8	7.27	7.1
YBR054W	YRO2	II	1035	Protein with a putative role in response to acid stress; null mutant is sensitive to acetic acid; transcription is regulated by Haa1p and induced in the presence of acetic acid; protein observed in plasma membrane foci in the presence of acetic acid; the authentic, non-tagged protein is detected in a phosphorylated state in highly purified mitochondria in high-throughput studies	5.91	9.53	5.95	4.69	8.01	8.95	6.32	9.79	9.59	6.79	8.26	7.48
YBR081C	SPT7	II	3999	Subunit of the SAGA transcriptional regulatory complex; involved in proper assembly of the complex; also present as a C-terminally truncated form in the SLIK/SALSA transcriptional regulatory complex	3.99	4.17	4.51	4.14	4.29	4.21	4.76	4.55	4.58	4.86	4.54	4.45
YBR233W-A	DAD3	II	285	Essential subunit of the Dam1 complex (aka DASH complex); complex couples kinetochores to the force produced by MT depolymerization thereby aiding in chromosome segregation; is transferred to the kinetochore prior to mitosis	3.62	2.63	2.62	2.04	2.9	2.82	3.39	3.93	3.39	3.18	3.15	3.4
YBL041W	PRE7	II	726	Beta 6 subunit of the 20S proteasome	6.78	6.54	6.93	6.46	5.92	6.58	5.79	5.85	6.22	5.94	6.18	6.43
YBL055C		II	1257	3'-->5' exonuclease and endonuclease with a possible role in apoptosis; has similarity to mammalian and C. elegans apoptotic nucleases	4.67	4.2	3.94	4.43	4.34	4.14	5.28	4.77	4.64	5.15	4.6	4.22
YBR210W	ERV15	II	429	Protein involved in export of proteins from the endoplasmic reticulum; ERV15 has a paralog, ERV14, that arose from the whole genome duplication	4.77	3.62	2.92	5.56	3.72	3.43	4.28	3.79	3.53	4.33	3.98	3.81
YBL021C	HAP3	II	435	Subunit of the Hap2p/3p/4p/5p CCAAT-binding complex; complex is heme-activated and glucose-repressed; complex is a transcriptional activator and global regulator of respiratory gene expression; contains sequences contributing to both complex assembly and DNA binding	4.09	4.56	3.83	4.02	4.49	3.99	4.26	4.49	4.69	4.32	4.76	4.75
YBR226C		II	411	Dubious open reading frame; unlikely to encode a functional protein, based on available experimental and comparative sequence data; partially overlaps the uncharacterized ORF YBR225W	3.4	4.82	5.41	3.43	3.85	4.09	3.78	4.12	4.07	4.06	4.13	4.27
YBR022W	POA1	II	534	Phosphatase that is highly specific for ADP-ribose 1''-phosphate; a tRNA splicing metabolite; may have a role in regulation of tRNA splicing	4.65	3.66	4.11	4.85	4.25	4.15	4.16	4.54	4.37	4.19	4.54	4.45
YBL109W		II	336	Dubious open reading frame; unlikely to encode a functional protein, based on available experimental and comparative sequence data	0.08	-0.01	-0.03	-0.03	0.19	0.07	0.16	0.18	0.25	0.57	0.48	0.46
YBL031W	SHE1	II	1017	Mitotic spindle protein; interacts with components of the Dam1 (DASH) complex, its effector Sli15p, and microtubule-associated protein Bim1p; also localizes to nuclear microtubules and to the bud neck in a ring-shaped structure; inhibits dynein function	2.78	1.5	1.07	2.28	1.37	1.72	1.78	1.28	1.66	1.61	1.66	1.69
YBR274W	CHK1	II	1584	Serine/threonine kinase and DNA damage checkpoint effector; mediates cell cycle arrest via phosphorylation of Pds1p; phosphorylated by checkpoint signal transducer Mec1p; homolog of S. pombe and mammalian Chk1 checkpoint kinase	3.58	4.14	3.99	3.92	3.63	3.58	4	3.97	3.93	4.05	3.93	3.79
YBR146W	MRPS9	II	837	Mitochondrial ribosomal protein of the small subunit	4.93	5.15	5.04	4.94	4.67	4.75	5.11	4.95	4.91	5.14	4.97	5.04
YBR182C-A		II	195	Putative protein of unknown function; identified by gene-trapping, microarray-based expression analysis, and genome-wide homology searching	2.47	0.91	0.19	1.93	0.98	1.03	1.4	2.22	1.41	1.34	1.28	1.21
YBR115C	LYS2	II	4179	Alpha aminoadipate reductase; catalyzes the reduction of alpha-aminoadipate to alpha-aminoadipate 6-semialdehyde, which is the fifth step in biosynthesis of lysine; activation requires posttranslational phosphopantetheinylation by Lys5p	5.83	5.35	5.48	8.65	7.4	5.65	7.3	7.06	6.88	7.55	7.7	7.27
snR56	SNR56	II	88	C/D box small nucleolar RNA (snoRNA); guides 2'-O-methylation of small subunit (SSU) rRNA at position G1428	3.63	2.51	3.46	3.51	2.98	3.83	3.05	4.19	1.06	2.2	3.29	4
YBR237W	PRP5	II	2550	RNA helicase in the DEAD-box family; necessary for prespliceosome formation, bridges U1 and U2 snRNPs and enables stable U2 snRNP association with intron RNA	3.71	4.36	4.84	3.91	4.16	4.31	4.73	4.82	4.93	4.66	4.47	4.39
YBR184W		II	1572	Putative protein of unknown function; YBR184W is not an essential gene	1.22	0.76	3.02	0.97	1.46	1.79	0.78	1.43	1.95	0.83	1.77	2.16
YBL077W		II	432	Dubious open reading frame; unlikely to encode a functional protein, based on available experimental and comparative sequence data; partially overlaps the verified gene ILS1/YBL076C	4.92	5	5.37	5.81	6.76	5.45	6.68	7	6.54	6.53	7.07	6.67
YBL078C	ATG8	II	354	Component of autophagosomes and Cvt vesicles; regulator of Atg1p, targets it to autophagosomes; binds the Atg1p-Atg13p complex, triggering its vacuolar degradation; unique ubiquitin-like protein whose conjugation target is lipid phosphatidylethanolamine (PE); Atg8p-PE is anchored to membranes, is involved in phagophore expansion, and may mediate membrane fusion during autophagosome formation; dec…	6.09	7.72	9.08	7.43	5.65	6.77	4.96	6.34	7.02	5.27	5.98	6.26
YBL089W	AVT5	II	1380	Putative transporter; member of a family of seven S. cerevisiae genes (AVT1-7) related to vesicular GABA-glycine transporters; AVT5 has a paralog, AVT6, that arose from the whole genome duplication	3.94	3.69	3.8	5.18	4.09	3.93	4.56	4.11	4.1	4.69	4.42	4.47
YBL090W	MRP21	II	534	Mitochondrial ribosomal protein of the small subunit; MRP21 exhibits genetic interactions with mutations in the COX2 and COX3 mRNA 5'-untranslated leader sequences	4.98	5.4	5.17	4.76	5	5.17	5.13	5.41	5.17	4.78	5.34	5.45
YBR301W	PAU24	II	363	Cell wall mannoprotein; has similarity to Tir1p, Tir2p, Tir3p, and Tir4p; member of the seripauperin multigene family encoded mainly in subtelomeric regions; expressed under anaerobic conditions, completely repressed during aerobic growth	0.44	1.74	1.69	0.57	0.94	1.14	0.68	1.4	2.03	0.82	1.28	0.91
YBR122C	MRPL36	II	534	Mitochondrial ribosomal protein of the large subunit; overproduction suppresses mutations in the COX2 leader peptide-encoding region	5.24	5.32	4.96	5.23	4.96	4.75	5.37	5.32	5.17	5.26	5.3	5.1
YBL001C	ECM15	II	315	Non-essential protein of unknown function; likely exists as tetramer, may be regulated by the binding of small-molecule ligands (possibly sulfate ions), may have a role in yeast cell-wall biogenesis	7.19	7.85	8.37	8.02	6.49	7.36	6.97	6.84	6.82	7.17	6.84	7.03
YBR218C	PYC2	II	3543	Pyruvate carboxylase isoform; cytoplasmic enzyme that converts pyruvate to oxaloacetate; differentially regulated than isoform Pyc1p; mutations in the human homolog are associated with lactic acidosis; PYC2 has a paralog, PYC1, that arose from the whole genome duplication	6.39	6.18	6	7.54	6.84	6.38	7.23	6.71	6.64	7.62	7.19	6.84
YBR163W	EXO5	II	1758	Mitochondrial 5'-3' exonuclease and sliding exonuclease; required for mitochondrial genome maintenance; distantly related to the RecB nuclease domain of bacterial RecBCD recombinases; may be regulated by the transcription factor Ace2	3.87	3.66	3.8	4.41	3.9	3.99	4.29	3.79	3.92	4.42	4.25	4.13
YBR224W		II	516	Dubious open reading frame; unlikely to encode a functional protein, based on available experimental and comparative sequence data; partially overlaps the verified gene TDP1	1.65	2.06	2.56	1.57	1.49	1.91	1.84	1.98	1.73	1.92	1.84	1.76
YBR037C	SCO1	II	888	Copper-binding protein of mitochondrial inner membrane; required for cytochrome c oxidase activity and respiration; may function to deliver copper to cytochrome c oxidase; similar to thioredoxins; SCO1 has a paralog, SCO2, that arose from the whole genome duplication	4.22	4.92	4.91	4.05	3.16	3.65	3.75	3.2	3.2	3.95	3.52	3.59
YBR033W	EDS1	II	2760	Putative zinc cluster protein, predicted to be a transcription factor; not an essential gene; EDS1 has a paralog, RGT1, that arose from the whole genome duplication	3.28	4.55	3.17	3.24	3.03	3.26	3.22	3.2	3.35	3.31	3.39	3.1
YBR230W-A		II	201	Putative protein of unknown function; YBR230W-A has a paralog, COQ8, that arose from the whole genome duplication	5.64	5.39	5.22	4.42	3.34	3.97	3.75	3.89	3.39	3.59	3.71	4.09
YBR268W	MRPL37	II	318	Mitochondrial ribosomal protein of the large subunit	4.89	4.68	4.5	3.69	4.51	4.57	4.71	4.89	4.77	4.53	4.88	4.86
YBR147W	RTC2	II	891	Putative vacuolar membrane transporter for cationic amino acids; likely contributes to amino acid homeostasis by exporting cationic amino acids from the vacuole; positive regulation by Lys14p suggests that lysine may be the primary substrate; member of the PQ-loop family, with seven transmembrane domains; similar to mammalian PQLC2 vacuolar transporter; RTC2 has a paralog, YPQ1, that arose from t…	3.85	5.69	6.22	8.3	6.5	4.85	6.51	6.32	5.79	6.73	6.88	6.47
YBL061C	SKT5	II	2091	Activator of Chs3p (chitin synthase III) during vegetative growth; recruits Chs3p to the bud neck via interaction with Bni4p; SKT5 has a paralog, SHC1, that arose from the whole genome duplication	4.99	3.55	3.19	4.57	4.76	4.31	5.91	5.82	5.69	5.46	5.16	5.03
YBR148W	YSW1	II	1830	Protein required for normal prospore membrane formation; interacts with Gip1p, which is the meiosis-specific regulatory subunit of the Glc7p protein phosphatase; expressed specifically in spores and localizes to the prospore membrane; YSW1 has a paralog, SPO21, that arose from the whole genome duplication	2.75	4.48	5.87	5.69	3.08	3.27	2.54	2.24	2.46	3.2	3.48	3.38
YBL076C	ILS1	II	3219	Cytoplasmic isoleucine-tRNA synthetase; target of the G1-specific inhibitor reveromycin A	6.71	6.64	7.03	7.79	7.39	6.72	7.94	7.8	7.62	7.96	7.79	7.25
YBL057C	PTH2	II	627	One of two mitochondrially-localized peptidyl-tRNA hydrolases; negatively regulates the ubiquitin-proteasome pathway via interactions with ubiquitin-like ubiquitin-associated proteins; dispensable for cell growth; see also PTH1	5.54	4.6	4.55	4.93	4.18	4.17	5.14	4.68	4.34	5.04	4.59	4.17
YBR296C-A		II	120	Putative protein of unknown function; identified by gene-trapping, microarray-based expression analysis, and genome-wide homology searching	0.09	0.81	0.95	-0.04	0.19	0.39	1.47	0.22	0.08	1.32	0.59	0.73
YBR234C	ARC40	II	1155	Subunit of the ARP2/3 complex; ARP2/3 is required for the motility and integrity of cortical actin patches	5.93	5.33	5.13	6.62	4.52	5.29	4.89	4.72	4.78	4.9	4.93	4.93
YBR162C	TOS1	II	1368	Covalently-bound cell wall protein of unknown function; identified as a cell cycle regulated SBF target gene; deletion mutants are highly resistant to treatment with beta-1,3-glucanase; has sequence similarity to YJL171C	7.45	3.86	4.08	6.79	5.26	4.9	7.06	5.8	5.88	6.99	5.67	5.37
YBR089C-A	NHP6B	II	300	High-mobility group (HMG) protein; binds to and remodels nucleosomes; involved in recruiting FACT and other chromatin remodelling complexes to the chromosomes; functionally redundant with Nhp6Ap; required for transcriptional initiation fidelity of some tRNA genes; homologous to mammalian HMGB1 and HMGB2; NHP6B has a paralog, NHP6A, that arose from the whole genome duplication	7.05	7.54	8.09	7.35	5.87	6.44	5.4	6.32	6.34	5.75	6.29	6.64
YBR201W	DER1	II	636	ER membrane protein that promotes export of misfolded polypeptides; required for ER-associated protein degradation of misfolded or unassembled proteins; initiates export of aberrant polypeptides from ER lumen by threading them into ER membrane and routing them to Hrd1p for ubiquitylation; function normally requires N-terminal acetylation by NatB; N- and C- termini protrude into cytoplasm; similar…	6.39	3.86	3.9	4.39	3.5	3.97	3.24	3.93	4.4	3.08	3.92	4.22
YBR254C	TRS20	II	528	Core component of transport protein particle (TRAPP) complexes I-III; TRAPPs are multimeric guanine nucleotide-exchange factors for GTPase Ypt1p, regulating ER-Golgi traffic (TRAPPI), intra-Golgi traffic (TRAPPII), endosome-Golgi traffic (TRAPPII and III) and autophagy (TRAPPIII); mutation leads to defects in endocytic recycling, block in sporulation/meiosis; mutations in human homolog TRAPPC2 ca…	4.45	2.76	2.62	5.83	4.61	4.38	5.36	5.1	4.6	5.36	5.03	4.72
YBR292C		II	372	Dubious open reading frame; unlikely to encode a functional protein, based on available experimental and comparative sequence data; YBR292C is not an essential gene	1.31	1.03	1.32	1.04	1.27	0.81	1.05	2.93	2.18	1.33	1.69	2.09
YBR051W		II	351	Dubious open reading frame; unlikely to encode a functional protein, based on available experimental and comparative sequence data; partially overlaps the REG2/YBR050C regulatory subunit of the Glc7p type-1 protein phosphatase	1.97	6.08	3.97	1.41	1.13	1.15	0.81	1.6	1.78	1.05	1.55	1.57
YBR178W		II	375	Dubious open reading frame; unlikely to encode a functional protein, based on available experimental and comparative sequence data; partially overlaps the verified gene YBR177C	2.21	2.19	1.27	2.05	1.35	1.66	2.57	2.27	1.34	2.17	1.78	1.88
YBR236C	ABD1	II	1311	Methyltransferase; catalyzes the transfer of a methyl group from S-adenosylmethionine to the GpppN terminus of capped mRNA; nuclear protein that relocalizes to the cytosol in response to hypoxia	4.56	4.04	4.24	4.75	4.36	4.24	5.04	4.95	4.92	5	4.79	4.69
YBR249C	ARO4	II	1113	3-deoxy-D-arabino-heptulosonate-7-phosphate (DAHP) synthase; catalyzes the first step in aromatic amino acid biosynthesis and is feedback-inhibited by tyrosine or high concentrations of phenylalanine or tryptophan; relative distribution to the nucleus increases upon DNA replication stress	6.52	5.35	5.98	7.91	8.1	7.25	7.94	7.72	7.46	8.16	8.53	8.03
YBL100W-C		II	120	Putative protein of unknown function; identified by gene-trapping, microarray-based expression analysis, and genome-wide homology searching	1.57	0.65	0.87	1.6	1.6	2.08	1.32	2.45	1.48	0.86	2.04	1.62
YBL022C	PIM1	II	3402	ATP-dependent Lon protease; involved in degradation of misfolded proteins in mitochondria; required for biogenesis and maintenance of mitochondria	5.7	6.23	6.5	5.4	5.57	6.05	5.79	5.81	6.1	5.78	6.02	6.14
YBR104W	YMC2	II	990	Putative mitochondrial inner membrane transporter; proposed role in oleate metabolism and glutamate biosynthesis; member of the mitochondrial carrier (MCF) family; YMC2 has a paralog, YMC1, that arose from the whole genome duplication	5.09	2.69	2.23	6.41	6.1	4.92	6.72	6.78	6.03	6.55	6.55	5.92
YBR174C		II	315	Dubious open reading frame; unlikely to encode a functional protein, based on available experimental and comparative sequence data; partially overlaps the verified ORF YBR175W; null mutant is viable and sporulation defective	1.33	1.05	0.68	1.44	1.1	1.22	1.81	0.97	1.28	2.36	1.56	1.23
YBR264C	YPT10	II	600	Rab family GTP-binding protein; contains the PEST signal sequence specific for proteolytic enzymes; may be involved in vesicular transport; overexpression leads to accumulation of Golgi-like cisternae with budding vesicles	4.86	4.21	4.34	4.54	4.49	4.46	4.8	4.54	4.53	4.9	4.94	4.87
YBR225W		II	2703	Putative protein of unknown function; non-essential gene identified in a screen for mutants affected in mannosylphophorylation of cell wall components	3.83	4.99	5.7	3.91	3.77	4.34	4.08	4.14	4.45	4.2	4.23	4.3
YBR290W	BSD2	II	966	Heavy metal ion homeostasis protein; facilitates trafficking of Smf1p and Smf2p metal transporters to vacuole where they are degraded; acts as an adaptor protein with Rsp5p in the regulated endocytosis of Smf1p and is itself ubiquitylated by Rsp5p; controls metal ion transport, prevents metal hyperaccumulation, functions in copper detoxification	5.19	6.08	6.62	5.05	4.96	5.1	4.84	5.58	5.5	4.81	5.44	5.57
YBR001C	NTH2	II	2343	Putative neutral trehalase, required for thermotolerance; may mediate resistance to other cellular stresses; NTH2 has a paralog, NTH1, that arose from the whole genome duplication	4.44	5.91	6.05	5.27	5.04	5.18	4.94	5.25	5.18	5.27	5.52	5.44
YBR072C-A		II	162	Putative protein of unknown function; identified by fungal homology and RT-PCR	0.12	1.79	1.23	0.16	0.35	0.56	-0.04	1.23	1.26	0.46	0.82	0.78
YBR302C	COS2	II	1140	Endosomal protein involved in turnover of plasma membrane proteins; member of the DUP380 subfamily of conserved, often subtelomeric COS genes; required for the multivesicular vesicle body sorting pathway that internalizes plasma membrane proteins for degradation; Cos proteins provide ubiquitin in trans for nonubiquitinated cargo proteins	5.35	4.7	3.62	4.59	3.25	4.01	1.57	3.74	3.41	1.8	3.72	3.45
YBR052C	RFS1	II	633	Protein of unknown function; member of a flavodoxin-like fold protein family that includes Pst2p and Ycp4p; green fluorescent protein (GFP)-fusion protein localizes to the cytoplasm in a punctate pattern; RFS1 has a paralog, PST2, that arose from the whole genome duplication	6.35	6.84	4.9	6.6	4.92	5.14	5.56	5.59	5.54	5.76	5.41	5.63
YBR107C	IML3	II	738	Outer kinetochore protein and component of the Ctf19 complex; involved in the establishment of pericentromeric cohesion during mitosis; prevents non-disjunction of sister chromatids during meiosis II; forms a stable complex with Chl4p; required for localization of Sgo1p to pericentric sites during meiosis I; orthologous to human centromere constitutive-associated network (CCAN) subunit CENP-L and…	5.09	3.57	3.53	5.71	4.17	4.15	4.54	4.52	4.58	4.65	4.66	4.42
YBR252W	DUT1	II	444	Deoxyuridine triphosphate diphosphatase (dUTPase); catalyzes hydrolysis of dUTP to dUMP and PPi, thereby preventing incorporation of uracil into DNA during replication; critical for the maintenance of genetic stability; also has diphosphatase activity on deoxyinosine triphosphate; human homolog DUT allows growth of yeast haploid dut1 null mutant after sporulation of heterozygous diploid	5.55	2.87	2.32	4.38	4.21	3.8	5.21	4.53	4.3	5.13	4.7	4.48
YBR156C	SLI15	II	2097	Subunit of the conserved chromosomal passenger complex (CPC); complex regulates kinetochore-microtubule attachments, activation of the spindle tension checkpoint, and mitotic spindle disassembly; other complex members are Ipl1p, Bir1p, and Nbl1p	2.93	3.01	3.27	2.44	2.98	3.18	3.43	3.8	4.51	3.31	3.48	3.94
YBL074C	AAR2	II	1068	Component of the U5 snRNP complex; required for splicing of U3 precursors; originally described as a splicing factor specifically required for splicing pre-mRNA of the MATa1 cistron	4.08	4.49	3.69	4.22	3.16	3.19	4	3.8	3.73	4.2	3.67	3.61
YBL003C	HTA2	II	399	Histone H2A; core histone protein required for chromatin assembly and chromosome function; one of two nearly identical (see also HTA1) subtypes; DNA damage-dependent phosphorylation by Mec1p facilitates DNA repair; acetylated by Nat4p	8.05	4.02	4.76	5.71	4.51	4.85	6.53	4.52	4.08	6.91	5.03	4.53
YBR091C	TIM12	II	330	Essential protein of the inner mitochondrial membrane; peripherally localized; component of the TIM22 complex, which is a twin-pore translocase that mediates insertion of numerous multispanning inner membrane proteins	4.5	3.36	3.18	3.2	3.61	3.41	3.96	4.44	4.21	3.69	4.14	4.06
YBR090C		II	726	Putative protein of unknown function; green fluorescent protein (GFP)-fusion protein localizes to the cytoplasm and nucleus	5.76	6.06	6.25	5.74	4.44	4.87	4.34	5.15	4.57	4.52	4.98	5.27
YBR041W	FAT1	II	2010	Very long chain fatty acyl-CoA synthetase and fatty acid transporter; activates imported fatty acids with a preference for very long lengths (C20-C26); has a separate function in the transport of long chain fatty acids	5.1	4.17	4.04	4.6	3.82	4.24	4.11	4.57	4.66	4.17	4.37	4.33
YBR250W	SPO23	II	1572	Protein of unknown function; associates with meiosis-specific protein Spo1p	1.3	0.57	3.59	2.71	1.81	1.34	2.6	2.17	2.17	3.08	2.37	2.16
YBL085W	BOI1	II	2943	Protein implicated in polar growth; functionally redundant with Boi2p; interacts with bud-emergence protein Bem1p; contains an SH3 (src homology 3) domain and a PH (pleckstrin homology) domain; relocalizes from bud neck to cytoplasm upon DNA replication stress; BOI1 has a paralog, BOI2, that arose from the whole genome duplication	4.15	3.51	3.92	3.42	3.39	3.68	3.7	3.95	4.13	3.7	3.95	4.03
YBL038W	MRPL16	II	699	Mitochondrial ribosomal protein of the large subunit; homologous to bacterial L16 ribosomal protein; synthetic lethality with hac1 mutation suggests a possible role in synthesis of precursors for protein glycosylation	4.72	5.53	5.47	4.38	4.3	4.28	5.14	4.7	4.75	5.07	4.88	4.81
YBL111C		II	2103	Helicase-like protein encoded within the telomeric Y' element; relocalizes from mitochondrion to cytoplasm upon DNA replication stress	1.5	1.68	1.76	1.41	1.68	1.96	1.43	1.74	1.46	1.47	2.26	2.3
snR161	SNR161	II	161	H/ACA small nucleolar RNA (snoRNA); guides pseudouridylation of small subunit (SSU) rRNA at positions U632 and U766	11.11	11.37	11.93	11.21	10.42	11.52	11.13	11.61	10.57	11	11	11.57
YBR009C	HHF1	II	312	Histone H4; core histone protein required for chromatin assembly and chromosome function; one of two identical histone proteins (see also HHF2); contributes to telomeric silencing; N-terminal domain involved in maintaining genomic integrity	8.15	7.93	7.93	7.47	6.79	7.74	7.72	7.32	7.33	8.28	7.37	7.44
YBL060W	YEL1	II	2064	Guanine nucleotide exchange factor specific for Arf3p; localized to the bud neck and tip; required for localization of Arf3p to the bud neck and tip	3.46	3.55	3.28	3.44	3.35	3.46	4.33	4.16	4.25	4.08	3.93	3.91
YBR217W	ATG12	II	561	Ubiquitin-like modifier involved in autophagy and the Cvt pathway; conserved; conjugated to Atg5p to form a complex involved in Atg8p lipidation; Atg5p-Atg12p conjugate enhances E2 activity of Atg3p by rearranging its catalytic site, also forms a complex with Atg16p; the Atg5-Atg12/Atg16 complex binds to membranes and is essential for autophagosome formation	3.32	3.61	3.9	3.63	3.29	3.31	3.96	3.82	3.98	3.77	3.89	4.01
YBL058W	SHP1	II	1272	UBX (ubiquitin regulatory X) domain-containing protein; regulates Glc7p phosphatase activity; shp1 mutants are impaired in growth and mitotic progression; functions in growth and mitotic progression require Cdc48p binding; mitotic phenotype is caused by reduced Glc7p activity; interacts with ubiquitylated proteins, required for degradation of a ubiquitylated model substrate	5.65	6.72	7.04	5.53	5.01	5.76	5.65	5.43	5.68	5.7	5.62	5.85
YBL108W		II	306	Dubious open reading frame; unlikely to encode a functional protein, based on available experimental and comparative sequence data	0.3	0.05	0.03	0.15	0.16	0.19	0.61	0.68	0.72	1.5	0.78	0.71
YBR007C	DSF2	II	2211	Deletion suppressor of mpt5 mutation; relocalizes from bud neck to cytoplasm upon DNA replication stress	3.92	2.51	2.27	4.03	4.21	3.05	4.53	5.42	5.27	4.67	4.82	4.57
YBR182C	SMP1	II	1359	MADS-box transcription factor involved in osmotic stress response; SMP1 has a paralog, RLM1, that arose from the whole genome duplication	3.26	2.56	2.28	3.71	3.43	3.22	3.24	5.28	5.04	3.09	4.05	3.75
YBR273C	UBX7	II	1311	UBX (ubiquitin regulatory X) domain-containing protein; interacts with Cdc48p; UBX7 has a paralog, UBX6, that arose from the whole genome duplication	4.77	5.71	5.89	4.7	4.55	5.16	5.16	5.23	5.02	5.22	5.18	4.98
YBR196C	PGI1	II	1665	Glycolytic enzyme phosphoglucose isomerase; catalyzes the interconversion of glucose-6-phosphate and fructose-6-phosphate; required for cell cycle progression and completion of the gluconeogenic events of sporulation	8.99	8.26	9.23	6.98	7.25	8.24	8.14	8.34	8.54	8.31	7.87	7.72
YBR272C	HSM3	II	1443	Proteasome-interacting protein; involved in the assembly of the base subcomplex of the 19S proteasomal regulatory particle (RP); involved in DNA mismatch repair during slow growth; weak similarity to Msh1p; related to human 19S subunit S5b; structural study suggests Hsm3p is a scaffold protein for Rpt1p-Rpt2p complex formation	4.03	4.42	4.66	4.43	3.58	4.19	4.09	4.71	4.6	4.25	4.2	4.13
YBR190W		II	312	Dubious open reading frame; unlikely to encode a functional protein, based on available experimental and comparative sequence data; partially overlaps the verified ribosomal protein gene RPL21A/YBR191W	0.21	0.29	0.03	0.16	0.31	0.47	1.7	1.7	1.31	1.13	0.95	1.36
YBR197C		II	654	Protein of unknown function; green fluorescent protein (GFP)-fusion protein localizes to the cytoplasm and nucleus; YBR197C is not an essential gene; relative distribution to the nucleus increases upon DNA replication stress; YBR197C has a paralog, YPL077C, that arose from the whole genome duplication	4.82	4.9	5.73	4.19	4.82	4.94	5.22	5.04	5.09	5.19	5.46	5.31
YBR204C	LDH1	II	1128	Serine hydrolase; exhibits active esterase plus weak triacylglycerol lipase activities; proposed role in lipid homeostasis, regulating phospholipid and non-polar lipid levels and required for mobilization of LD-stored lipids; localizes to the lipid droplet (LD) surface; contains a classical serine containing catalytic triad (GxSxG motif)	4.33	5.59	5.67	4.39	3.59	4.43	4.08	4.09	4.36	4.17	4.24	4.58
YBR070C	ALG14	II	714	Component of UDP-GlcNAc transferase; required for second step of dolichyl-linked oligosaccharide synthesis; anchors catalytic subunit Alg13p to ER membrane; similar to bacterial and human glycosyltransferases; both human homologs ALG13 and ALG14 are required to complement yeast alg14 mutant	4.59	3.8	3.83	3.51	2.82	3.51	2.36	3.28	3.5	2.12	3.47	3.93
YBR211C	AME1	II	975	Essential kinetochore protein associated with microtubules and SPBs; component of the kinetochore sub-complex COMA (Ctf19p, Okp1p, Mcm21p, Ame1p); involved in spindle checkpoint maintenance; orthologous to human centromere constitutive-associated network (CCAN) subunit CENP-U and fission yeast Mis17; relative distribution to the nucleus increases upon DNA replication stress	3.72	3.62	3.76	4.49	3.46	3.27	4.27	4.17	4.31	4.17	4.13	4.05
YBR199W	KTR4	II	1395	Glycosyltransferase involved in protein glycosylation; transfers GDP-mannose to methyl-alpha-mannoside in vitro; member of the KRE2/MNT1 mannosyltransferase family of type II membrane proteins with a short cytoplasmic N-terminus, a membrane-spanning region and a highly conserved catalytic lumenal domain	5.97	5.99	6.14	5.8	5.13	5.29	5.75	5.75	5.97	5.64	5.81	5.97
YBL080C	PET112	II	1626	Subunit of the trimeric GatFAB AmidoTransferase(AdT) complex; involved in the formation of Q-tRNAQ; mutation is functionally complemented by the bacterial GatB ortholog	3.49	4.24	4.34	3.73	2.66	3.05	3.36	3.03	3.11	3.39	3.36	3.38
YBL002W	HTB2	II	396	Histone H2B; core histone protein required for chromatin assembly and chromosome function; nearly identical to HTB1; Rad6p-Bre1p-Lge1p mediated ubiquitination regulates reassembly after DNA replication, transcriptional activation, meiotic DSB formation and H3 methylation	7.93	3.74	4.47	5.64	5.53	4.99	7.03	5.61	5.54	7.38	6.24	5.97
YBR253W	SRB6	II	366	Subunit of the RNA polymerase II mediator complex; associates with core polymerase subunits to form the RNA polymerase II holoenzyme; essential for transcriptional regulation	4.66	3.83	4.01	5.36	4.05	3.64	5.39	4.8	4.49	5.22	4.77	4.67
YBR019C	GAL10	II	2100	UDP-glucose-4-epimerase; catalyzes interconversion of UDP-galactose and UDP-D-glucose in galactose metabolism; also catalyzes conversion of alpha-D-glucose or alpha-D-galactose to their beta-anomers; human homolog GALE implicated in galactosemia, can complement yeast null mutant	1.93	2.84	3.37	2.29	2.48	2.38	3.09	3.03	3.48	3.08	3.23	3.24
YBL100W-B		II	5314	Retrotransposon TYA Gag and TYB Pol genes; transcribed/translated as one unit; polyprotein is processed to make a nucleocapsid-like protein (Gag), reverse transcriptase (RT), protease (PR), and integrase (IN); similar to retroviral genes	6.8	6.1	4	5.95	3.61	2.08	4.87	4.77	5.68	5.07	4.38	4.71
YBR255W	MTC4	II	2085	Protein of unknown function; required for normal growth rate at 15 degrees C; green fluorescent protein (GFP)-fusion protein localizes to the cytoplasm in a punctate pattern; mtc4 is synthetically sick with cdc13-1	3.29	4.04	4.91	4.59	3.75	4.22	4.33	4.65	4.69	4.69	4.54	4.45
YBR137W		II	540	Protein with a role in ER delivery of tail-anchored membrane proteins; interacts with Sgt2p; binds to the TRC complex, which inserts proteins into the ER membrane; interacts with Msn5p karyopherin; YBR137W is not an essential gene	6.69	5.03	4.56	6.32	4.06	5.19	5.53	5.07	4.61	5.61	4.86	4.62
YBR177C	EHT1	II	1356	Acyl-coenzymeA:ethanol O-acyltransferase; plays a minor role in medium-chain fatty acid ethyl ester biosynthesis; possesses short-chain esterase activity; localizes to lipid particles and the mitochondrial outer membrane; EHT1 has a paralog, EEB1, that arose from the whole genome duplication	7.12	7.16	4.71	7.83	5.43	5.98	7.08	6.8	6.62	7.27	6.23	5.74
YBR144C		II	315	Dubious open reading frame; unlikely to encode a functional protein, based on available experimental and comparative sequence data; YBR144C is not an essential gene	0.93	1.04	0.19	1.26	0.67	0.64	1.55	1.21	0.89	1	1.49	0.55
YBR006W	UGA2	II	1494	Succinate semialdehyde dehydrogenase; involved in the utilization of gamma-aminobutyrate (GABA) as a nitrogen source; part of the 4-aminobutyrate and glutamate degradation pathways; localized to the cytoplasm	4.77	6.31	6.1	6.1	4.51	5.66	5.68	6.24	6.26	5.82	5.34	5.26
YBL012C		II	402	Dubious open reading frame; unlikely to encode a functional protein, based on available experimental and comparative sequence data	4.47	4.44	4.1	3.34	3.55	3.9	4.43	4.37	4.44	4.22	4.38	4.26
YBL011W	SCT1	II	2280	Glycerol 3-phosphate/dihydroxyacetone phosphate sn-1 acyltransferase; dual substrate-specific acyltransferase of the glycerolipid biosynthesis pathway; prefers 16-carbon fatty acids; similar to Gpt2p; gene is constitutively transcribed	5.01	5.31	4.99	4.44	4.33	4.65	5.14	5.29	5.54	5.14	5.17	5.28
YBR248C	HIS7	II	1659	Imidazole glycerol phosphate synthase; glutamine amidotransferase:cyclase that catalyzes the fifth step of histidine biosynthesis and also produces 5-aminoimidazole-4-carboxamide ribotide (AICAR), a purine precursor	5.2	3.63	3.7	6.64	6.43	5.43	7.69	7.22	6.84	7.75	7.28	6.83
YBR158W	AMN1	II	1650	Protein required for daughter cell separation; multiple mitotic checkpoints, and chromosome stability; contains 12 degenerate leucine-rich repeat motifs; expression is induced by the Mitotic Exit Network (MEN)	4.72	3.24	2.85	4.23	2.04	2.36	6.67	4.07	4.07	6.09	2.9	3.1
YBR098W	MMS4	II	2076	Subunit of structure-specific Mms4p-Mus81p endonuclease; cleaves branched DNA; involved in recombination, DNA repair, and joint molecule formation/resolution during meiotic recombination; phosphorylation of the non-catalytic subunit Mms4p by Cdc28p and Cdc5p during mitotic cell cycle activates the function of Mms4p-Mus81p	3.38	4.42	4.54	3.22	3.18	3.89	2.51	3.51	4.14	2.67	4.04	4.13
YBL101C	ECM21	II	3354	Protein involved in regulating endocytosis of plasma membrane proteins; identified as a substrate for ubiquitination by Rsp5p and deubiquitination by Ubp2p; promoter contains several Gcn4p binding elements; ECM21 has a paralog, CSR2, that arose from the whole genome duplication	4.81	5.7	6.47	5.64	5.26	5.54	5.27	6.11	6.51	5.66	6.12	6.2
YBR130C	SHE3	II	1278	Protein adaptor between Myo4p and the She2p-mRNA complex; part of the mRNA localization machinery that restricts accumulation of certain proteins to the bud; also required for cortical ER inheritance	4.95	3.37	3.11	3.86	3.5	3.24	4.62	4.5	4.33	4.5	4.37	4.21
YBL018C	POP8	II	477	Subunit of both RNase MRP and nuclear RNase P; RNase MRP cleaves pre-rRNA, while nuclear RNase P cleaves tRNA precursors to generate mature 5' ends and facilitates turnover of nuclear RNAs; relocalizes to the cytosol in response to hypoxia	4.94	4.16	3.35	4.83	4.72	4.09	6.06	6.32	5.6	5.62	5.6	5.88
YBR018C	GAL7	II	1101	Galactose-1-phosphate uridyl transferase; synthesizes glucose-1-phosphate and UDP-galactose from UDP-D-glucose and alpha-D-galactose-1-phosphate in the second step of galactose catabolism; human homolog UGP2 can complement yeast null mutant	1.09	1.96	3.41	1.95	1.07	1.22	1.79	2.54	2.63	2.13	1.96	1.75
YBR285W		II	435	Putative protein of unknown function; YBR285W is not an essential gene	6.97	7.09	7.24	5.5	2.49	3.51	2.78	3.15	2.79	3.46	3.38	3.13
YBR269C	SDH8	II	417	Protein required for assembly of succinate dehydrogenase; interacts with flavinylated Sdh1p and may function as a chaperone for free Sdh1p, protecting its FAD cofactor from redox reactions before assembly of the complex; soluble protein of the mitochondrial matrix; respiratory defect of null mutant is functionally complemented by Drosophila and human orthologs	5.91	7.79	8.39	5.84	5.63	7.1	5.5	6.27	6.36	5.85	6.53	6.64
YBR170C	NPL4	II	1743	Substrate-recruiting cofactor of the Cdc48p-Npl4p-Ufd1p segregase; assists Cdc48p in the dislocation of misfolded, polyubiquitinated ERAD substrates that are subsequently delivered to the proteasome for degradation; also involved in the regulated destruction of resident ER membrane proteins, such as HMG-CoA reductase (Hmg1/2p) and cytoplasmic proteins (Fbp1p); role in mobilizing membrane bound tr…	4.64	5.01	5.25	4.5	4.47	4.78	5.04	5.46	5.52	5.27	5.37	5.49
YBR214W	SDS24	II	1584	Protein involved in cell separation during budding; one of two S. cerevisiae homologs (Sds23p and Sds24p) of the S. pombe Sds23 protein, which is implicated in APC/cyclosome regulation; may play an indirect role in fluid-phase endocytosis; protein abundance increases in response to DNA replication stress; SDS24 has a paralog, SDS23, that arose from the whole genome duplication	5.73	7.35	7.31	5.45	3.91	5.46	4.09	4.89	5.13	4.73	4.81	4.93
YBR020W	GAL1	II	1587	Galactokinase; phosphorylates alpha-D-galactose to alpha-D-galactose-1-phosphate in the first step of galactose catabolism; expression regulated by Gal4p; human homolog GALK2 complements yeast null mutant; GAL1 has a paralog, GAL3, that arose from the whole genome duplication	1.87	2.99	3.36	2.21	2.25	2.75	2.67	2.5	2.9	2.93	3.17	3.03
YBR077C	SLM4	II	489	Component of the EGO and GSE complexes; essential for integrity and function of EGO; EGO is involved in the regulation of microautophagy and GSE is required for proper sorting of amino acid permease Gap1p; gene exhibits synthetic genetic interaction with MSS4	5.05	5.15	5.52	5.76	4.47	4.9	5.35	5.76	5.5	5.34	5.4	5.44
YBL006C	LDB7	II	543	Component of the RSC chromatin remodeling complex; interacts with Rsc3p, Rsc30p, Npl6p, and Htl1p to form a module important for a broad range of RSC functions	6.86	5.81	6.02	7.02	5.87	5.86	7.22	7.16	6.47	6.82	6.8	7.04
YBR166C	TYR1	II	1359	Prephenate dehydrogenase involved in tyrosine biosynthesis; expression is dependent on phenylalanine levels	4.82	3.7	4.02	4.95	4.84	4.3	5.81	6.54	5.98	5.69	5.8	5.25
YBR109W-A		II	225	Putative protein of unknown function; questionable ORF from MIPS	1.45	1.63	1.53	1	1.56	2.09	2.65	3.2	2.31	2.52	2.53	2.42
YBR229C	ROT2	II	2865	Glucosidase II catalytic subunit; required to trim the final glucose in N-linked glycans; required for normal cell wall synthesis; mutations in rot2 suppress tor2 mutations, and are synthetically lethal with rot1 mutations	4.96	5.03	5.04	4.83	4.19	4.73	5.67	5.19	5.1	5.68	5.18	4.92
YBR176W	ECM31	II	939	Ketopantoate hydroxymethyltransferase; required for pantothenic acid biosynthesis, converts 2-oxoisovalerate into 2-dehydropantoate	3.95	3.11	2	3.34	3.17	2.95	3.97	3.76	3.67	4.02	4.16	3.9
YBR108W	AIM3	II	2844	Protein that inhibits barbed-end actin filament elongation; interacts with Rvs167p; null mutant is viable and displays elevated frequency of mitochondrial genome loss	3.88	4.84	4.95	4.33	3.26	4.09	3.21	4.92	5.82	3.59	4.26	4.57
YBR004C	GPI18	II	1302	Functional ortholog of human PIG-V; PIG-V is a mannosyltransferase that transfers the second mannose in glycosylphosphatidylinositol biosynthesis; the authentic, non-tagged protein was localized to mitochondria	4.44	3.63	4.83	3.88	4.19	4.26	4.99	5.72	5.51	4.54	5.19	4.89
YBR175W	SWD3	II	948	Essential subunit of the COMPASS (Set1C) complex; COMPASS methylates histone H3 on lysine 4 and is required in transcriptional silencing near telomeres; WD40 beta propeller superfamily member and ortholog of mammalian WDR5	4.05	2.2	2.48	3.83	3.2	3.18	5.06	4.31	3.87	4.97	4.2	4.04
YBL099W	ATP1	II	1638	Alpha subunit of the F1 sector of mitochondrial F1F0 ATP synthase; which is a large, evolutionarily conserved enzyme complex required for ATP synthesis; F1 translationally regulates ATP6 and ATP8 expression to achieve a balanced output of ATP synthase genes encoded in nucleus and mitochondria; phosphorylated; N-terminally propionylated in vivo	7.78	9.37	7.86	7.24	5.91	6.63	6.79	6.52	6.69	6.99	6.93	6.72
YBR050C	REG2	II	1017	Regulatory subunit of the Glc7p type-1 protein phosphatase; involved with Reg1p, Glc7p, and Snf1p in regulation of glucose-repressible genes, also involved in glucose-induced proteolysis of maltose permease; REG2 has a paralog, REG1, that arose from the whole genome duplication	2.9	7.28	5.26	2.6	1.66	1.79	1.69	3.14	3.45	2.11	2.69	3
YBR132C	AGP2	II	1791	Plasma membrane regulator of polyamine and carnitine transport; has similarity to transporters but lacks transport activity; may act as a sensor that transduces environmental signals; has a positive or negative regulatory effect on transcription of many transporter genes	4.3	6.46	5.25	4.45	3.59	4.03	4.95	4.56	4.98	4.76	4.64	5.03
YBR032W		II	303	Dubious open reading frame; unlikely to encode a functional protein, based on available experimental and comparative sequence data	1.41	1.63	1.02	1.59	1.11	1.08	2.16	1.26	1.21	1.68	2.18	1.65
YBR162W-A	YSY6	II	198	Protein of unknown function; expression suppresses a secretory pathway mutation in E. coli; has similarity to the mammalian RAMP4 protein involved in secretion	7.98	4.76	5.1	6.15	5.47	5.27	6.43	7.23	6.55	5.9	6.58	6.96
YBR126W-B		II	144	Dubious open reading frame; unlikely to encode a functional protein, based on available experimental and comparative sequence data; partially overlaps the dubious ORF YBR126W-A; identified by SAGE	4.64	4.5	3.41	3.36	2.31	2.32	4.16	3.72	2.53	3.92	3.46	3.09
YBR059C	AKL1	II	3327	Ser-Thr protein kinase; member (with Ark1p and Prk1p) of the Ark kinase family; involved in endocytosis and actin cytoskeleton organization	4.82	5.75	6.09	5.04	4.25	4.99	5.02	5.37	5.64	5.15	5.4	5.42
YBR067C	TIP1	II	633	Major cell wall mannoprotein with possible lipase activity; transcription is induced by heat- and cold-shock; member of the Srp1p/Tip1p family of serine-alanine-rich proteins	6.38	5.93	5.24	3.95	3.09	2.56	7.15	5.31	5.05	7.35	4.24	4.1
YBL100C		II	315	Dubious open reading frame; unlikely to encode a functional protein, based on available experimental and comparative sequence data; almost completely overlaps the 5' end of ATP1	6.16	7.11	5.3	5.11	4.09	4.48	5.31	4.71	4.92	5.27	5.26	5
YBR101C	FES1	II	873	Hsp70 (Ssa1p) nucleotide exchange factor; required for the release of misfolded proteins from the Hsp70 system to the Ub-proteasome machinery for destruction; cytosolic homolog of Sil1p, which is the nucleotide exchange factor for BiP (Kar2p) in the endoplasmic reticulum; protein abundance increases in response to DNA replication stress	6.3	7.57	7.56	5.73	5.67	5.82	6.05	7.41	7.76	5.99	6.84	7.18
YBR093C	PHO5	II	1404	Repressible acid phosphatase; 1 of 3 repressible acid phosphatases that also mediates extracellular nucleotide-derived phosphate hydrolysis; secretory pathway derived cell surface glycoprotein; induced by phosphate starvation and coordinately regulated by PHO4 and PHO2	3.42	3.51	2.95	3.04	3.39	2.79	5.43	4.61	4.41	5.28	4.57	4.44
YBL005W	PDR3	II	2931	Transcriptional activator of the pleiotropic drug resistance network; regulates expression of ATP-binding cassette (ABC) transporters through binding to cis-acting PDRE sites (PDR responsive elements); has a role in response to drugs and organic solvents; post-translationally up-regulated in cells lacking functional mitochondrial genome; involved in diauxic shift; relative distribution to nucleus…	3.75	3.68	4.01	3.74	3.6	3.36	4.88	4.55	4.77	4.85	4.87	4.69
YBR280C	SAF1	II	1914	F-Box protein involved in proteasome-dependent degradation of Aah1p; involved in proteasome-dependent degradation of Aah1p during entry of cells into quiescence; interacts with Skp1	3.94	6.13	6.94	4.53	3.07	4.78	3.68	4.5	4.57	4.05	4.35	4.43
YBL016W	FUS3	II	1062	Mitogen-activated serine/threonine protein kinase involved in mating; phosphoactivated by Ste7p; substrates include Ste12p, Far1p, Bni1p, Sst2p; inhibits invasive growth during mating by phosphorylating Tec1p, promoting its; inhibits recruitment of Ste5p, Cdc42p-mediated asymmetry and mating morphogenesis	3.04	4.28	3.55	3.81	2.94	2.61	5.8	4.21	4.35	5.62	4.23	4.31
YBR013C		II	390	Putative protein of unknown function; haploid deletion mutant exhibits synthetic phenotype with alpha-synuclein; SWAT-GFP fusion protein localizes to the endoplasmic reticulum while mCherry fusion protein localizes to both the endoplasmic reticulum and vacuole	2.87	2.95	3.09	3.54	2.73	2.68	3.8	4.38	4.1	3.75	4.02	4.15
YBR165W	UBS1	II	834	Ubiquitin-conjugating enzyme suppressor that regulates Cdc34p; functions as a general positive regulator of Cdc34p activity; nuclear protein that may represent a link between nucleocytoplasmic transport and ubiquitin ligase activity	3.98	4.18	4.73	4.23	4.08	3.83	5.55	5.68	5.2	5.65	5.39	5.07
YBL040C	ERD2	II	757	HDEL receptor; an integral membrane protein that binds to the HDEL motif in proteins destined for retention in the endoplasmic reticulum; has a role in maintenance of normal levels of ER-resident proteins	7.08	4.9	4.52	5.41	3.84	3.83	5.66	5.74	5.34	5.3	5.16	5.23
YBR221C	PDB1	II	1101	E1 beta subunit of the pyruvate dehydrogenase (PDH) complex; PDH is an evolutionarily conserved multi-protein complex found in mitochondria	7.01	7.48	7.4	7.19	5.84	6.26	7.46	7.05	7.18	7.47	7.17	7.02
YBR044C	TCM62	II	1719	Protein involved in assembly of the succinate dehydrogenase complex; mitochondrial; putative chaperone	3.96	4.15	4.06	5.57	3.93	3.54	5.38	5.31	5.04	5.48	5.29	5.02
YBR297W	MAL33	II	1407	MAL-activator protein; part of complex locus MAL3; nonfunctional in genomic reference strain S288C	3.76	5.99	4.9	4.77	3.57	4	4.16	4.62	4.69	4.56	4.94	4.67
YBR262C	MIC12	II	321	Component of the MICOS complex; MICOS (formerly MINOS or MitOS) is a mitochondrial inner membrane complex that extends into the intermembrane space and has a role in the maintenance of crista junctions, inner membrane architecture, and formation of contact sites to the outer membrane; forms a subcomplex with Mic10p and Mic27p whose assembly and stability requires cardiolipin	4.83	5.18	4.48	4.82	4.76	4.66	5.68	6.24	5.74	5.62	6.17	5.65
YBR207W	FTH1	II	1398	Putative high affinity iron transporter; involved in transport of intravacuolar stores of iron; forms complex with Fet5p; expression is regulated by iron; proposed to play indirect role in endocytosis; protein abundance increases in response to DNA replication stress	5.05	5.89	6.42	5.01	5.06	4.91	5.24	6.56	6.5	5.15	6.49	6.67
YBR213W	MET8	II	825	Bifunctional dehydrogenase and ferrochelatase; involved in the biosynthesis of siroheme, a prosthetic group used by sulfite reductase; required for sulfate assimilation and methionine biosynthesis	4.18	4.31	4.16	3.95	5.08	5.26	6.6	7.81	7.58	6.13	6.53	6.55
YBR012C		II	420	Dubious open reading frame; unlikely to encode a functional protein, based on available experimental and comparative sequence data; expression induced by iron-regulated transcriptional activator Aft2p	3.13	2.82	2.78	3.16	2.72	2.71	5.19	4.59	4.61	4.7	4.18	3.93
YBR056W		II	1506	Putative glycoside hydrolase of the mitochondrial intermembrane space	5.2	6.73	6.56	5.05	3.65	5.27	5.43	5.66	5.34	5.72	5.11	5.19
YBR295W	PCA1	II	3651	Cadmium transporting P-type ATPase; may also have a role in copper and iron homeostasis; stabilized by Cd binding, which prevents ubiquitination; S288C and other lab strains contain a G970R mutation which eliminates Cd transport function	4.69	4.26	4.94	5.31	4.53	4.87	5.13	6.73	6.43	5.04	6.01	5.67
YBR126C	TPS1	II	1488	Synthase subunit of trehalose-6-P synthase/phosphatase complex; synthesizes the storage carbohydrate trehalose, which is critically important for survival of long-term desiccation; also found in a monomeric form; expression is induced by the stress response and repressed by the Ras-cAMP pathway; protein abundance increases in response to DNA replication stress and in response to prolonged exposur…	7.23	9.51	8.95	6.34	4.8	6.97	6.54	6.27	6.29	6.79	6.28	6.32
YBR085C-A		II	258	Protein of unknown function; green fluorescent protein (GFP)-fusion protein localizes to the cytoplasm and to the nucleus; protein abundance increases in response to DNA replication stress	8.31	10.02	9.5	9.36	7.3	8.14	7.97	9.28	8.91	8.35	8.79	8.32
YBR003W	COQ1	II	1422	Hexaprenyl pyrophosphate synthetase; catalyzes the first step in ubiquinone (coenzyme Q) biosynthesis	4.78	4.46	3.86	4.16	2.51	3.15	4.71	4.03	4.06	4.75	4.03	4.03
YBL091C-A	SCS22	II	616	Protein involved in regulation of phospholipid metabolism; one of 6 proteins (Ist2p, Scs2p, Scs22p, Tcb1p, Tcb2p, Tcb3p) that connect the ER and plasma membrane (PM); regulates PM PI4P levels by controlling access of the Sac1p phosphatase to its substrate, PI4P; human VAP homolog; similar to D. melanogaster inturned protein; SWAT-GFP and mCherry fusion proteins localize to the cytosol; SCS22 has …	4.46	4.35	4.16	3.78	3.28	3.55	4.1	4.69	4.87	4.47	4.8	4.52
YBR045C	GIP1	II	1920	Meiosis-specific regulatory subunit of the Glc7p protein phosphatase; regulates spore wall formation and septin organization, required for expression of some late meiotic genes and for normal localization of Glc7p	4.62	3.86	5.81	3.53	3.16	2.9	3.62	3.41	3.74	3.98	4.7	4.36
YBR150C	TBS1	II	3285	Protein of unknown function; the authentic, non-tagged protein is detected in highly purified mitochondria in high-throughput studies; TBS1 has a paralog, HAL9, that arose from the whole genome duplication	3.71	4.76	5.37	4.57	3.71	4.04	4.05	5.74	6.16	3.93	5.28	5.63
YBL102W	SFT2	II	648	Tetra-spanning membrane protein found mostly in the late Golgi; non-essential; can suppress some sed5 alleles; may be part of the transport machinery, but precise function is unknown; similar to mammalian syntaxin 5	5.64	5.83	6.36	6.13	4.82	5.19	6.54	6.56	6.1	6.43	6.39	6.02
YBR284W		II	2394	Putative metallo-dependent hydrolase superfamily protein; similar to AMP deaminases but lacks key catalytic residues and does not rescue purine nucleotide metabolic defect of quadruple aah1 ade8 amd1 his1 mutant; null mutant exhibits longer telomeres, altered Ty mobility, decreased resistance to rapamycin and wortmannin; induced in response to hydrostatic pressure; not an essential gene; YBR284W …	2.78	3.57	3.43	2.11	1.74	2.44	1.74	3.85	3.67	1.88	3.38	3.42
YBR110W	ALG1	II	1350	Mannosyltransferase; involved in asparagine-linked glycosylation in the endoplasmic reticulum (ER); essential for viability; human homolog ALG1 complements yeast null mutant	4.79	4.31	4.37	4.65	3.85	4.17	5.51	5.78	5.44	5.34	5.49	5.27
YBL103C	RTG3	II	1461	bHLH/Zip transcription factor for retrograde (RTG) and TOR pathways; forms a complex with another bHLH/Zip protein, Rtg1p, to activate the pathways; target of Hog1p	3.89	4.13	4.85	5.22	4.35	4.03	5.88	5.87	5.52	5.96	6.03	5.5
YBR151W	APD1	II	951	Protein of unknown function; required for normal localization of actin patches and for normal tolerance of sodium ions and hydrogen peroxide; localizes to both cytoplasm and nucleus	5.42	6.26	5.81	5.34	3.98	4.61	5.68	6.24	6.18	5.66	5.78	5.82
YBR035C	PDX3	II	687	Pyridoxine (pyridoxamine) phosphate oxidase; has homologs in E. coli and Myxococcus xanthus; transcription is under the general control of nitrogen metabolism	6.59	7.42	7.47	7.47	5.87	6.26	7.61	7.9	7.6	7.83	7.67	7.3
YBL098W	BNA4	II	1383	Kynurenine 3-monooxygenase; required for the de novo biosynthesis of NAD from tryptophan via kynurenine; expression regulated by Hst1p; putative therapeutic target for Huntington disease	4.01	4.68	3.17	4.25	3.28	3.1	4.51	5.22	5.38	4.55	5.09	4.86
YBR183W	YPC1	II	951	Alkaline ceramidase; also has reverse (CoA-independent) ceramide synthase activity; catalyzes both breakdown and synthesis of phytoceramide; overexpression confers fumonisin B1 resistance; YPC1 has a paralog, YDC1, that arose from the whole genome duplication	4.08	6.05	5.6	5.56	2.44	4.14	3.69	5.12	5	3.72	4.25	4.34
YBR058C-A	TSC3	II	243	Protein that stimulates the activity of serine palmitoyltransferase; involved in sphingolipid biosynthesis; Lcb1p and Lcb2p are the two components of serine palmitoyltransferase	6.91	5.21	6.29	6.79	5.62	5.79	7.27	8.59	7.3	6.66	7.45	7.75
YBR244W	GPX2	II	489	Phospholipid hydroperoxide glutathione peroxidase; protects cells from phospholipid hydroperoxides and nonphospholipid peroxides during oxidative stress; induced by glucose starvation; protein abundance increases in response to DNA replication stress	3.1	2.37	2.78	3.76	3.09	3	4.59	4.36	4.54	4.45	4.97	4.92
YBR111C	YSA1	II	696	Nudix hydrolase family member with ADP-ribose pyrophosphatase activity; shown to metabolize O-acetyl-ADP-ribose to AMP and acetylated ribose 5'-phosphate	6.13	6.33	6.3	5.75	4.82	5.51	6.57	6.43	6.31	6.75	6.73	6.7
YBR005W	RCR1	II	642	Protein of the ER membrane involved in cell wall chitin deposition; may function in the endosomal-vacuolar trafficking pathway, helping determine whether plasma membrane proteins are degraded or routed to the plasma membrane; RCR1 has a paralog, RCR2, that arose from the whole genome duplication	5.2	5.46	6.79	4.94	4.69	5.43	5.75	7.09	6.65	5.74	6.61	6.18
YBR076C-A		II	267	Dubious open reading frame; unlikely to encode a functional protein, based on available experimental and comparative sequence data; partially overlaps verified gene ECM8; identified by fungal homology and RT-PCR	4.18	3.85	5.2	3.87	2.48	3.15	3.74	5.32	4.31	3.61	4.4	4.21
YBR076W	ECM8	II	1065	Non-essential protein of unknown function	2.47	2.68	5.79	2.25	1.53	2.23	2.5	3.8	3.64	2.77	3.57	3.62
YBR016W		II	387	Tail-anchored plasma membrane protein with a conserved CYSTM module; predicted to be palmitoylated; has similarity to hydrophilins, which are involved in the adaptive response to hyperosmotic conditions; YBR016W has a paralog, YDL012C, that arose from the whole genome duplication	5.62	5.91	6.36	6.32	4.26	3.71	5.84	5.89	5.44	5.99	6.35	6.06
YBR293W	VBA2	II	1425	Permease of basic amino acids in the vacuolar membrane	2.96	3.35	3.48	3.4	3.16	2.86	5.32	5.76	6.26	5.25	5.3	5.65
YBR096W		II	693	Putative protein of unknown function; green fluorescent protein (GFP)-fusion protein localizes to the ER	5.67	3.78	2.84	4.92	2.46	2.69	4.89	4.45	4.61	4.91	4.62	4.52
YBR169C	SSE2	II	2082	Member of Hsp110 subclass of the heat shock protein 70 (HSP70) family; serves as nucleotide exchange factor to load ATP onto the SSA class of cytosolic Hsp70s; may be involved in protein folding; localized to the cytoplasm; SSE2 has a paralog, SSE1, that arose from the whole genome duplication	4.97	7.82	8.03	4.98	4.54	6.79	6.01	8.04	8.08	6.27	6.71	6.93
YBL086C		II	1401	Protein of unknown function; green fluorescent protein (GFP)-fusion protein localizes to the cell periphery	3.14	5.48	5.32	3.63	2.44	4.05	3.42	4.23	4.6	3.81	4.65	4.59
YBR126W-A		II	207	Putative protein of unknown function; identified by gene-trapping, microarray analysis, and genome-wide homology searches; mRNA identified as translated by ribosome profiling data; SWAT-GFP, seamless-GFP and mCherry fusion proteins localize to the endoplasmic reticulum; partially overlaps the dubious ORF YBR126W-B	7.59	7.29	7.11	6.07	4.5	5.42	6.81	6.59	6.22	6.56	6.72	6.68
YBR046C	ZTA1	II	1005	NADPH-dependent quinone reductase; GFP-tagged protein localizes to the cytoplasm and nucleus; has similarity to E. coli quinone oxidoreductase and to human zeta-crystallin	4.39	5.94	6	6.04	5.07	5.55	6.36	6.5	6.26	6.46	7.33	6.9
YBR073W	RDH54	II	2877	DNA-dependent ATPase; DNA recombination/repair translocase, supercoils DNA and promotes DNA strand opening; stimulates strand exchange by modifying dsDNA topology; involved in recombinational repair of DNA double-strand breaks (DSBs) during mitosis and meiosis; phosphorylated in Mec1p-, Rad53p-dependent way in response to one DSB; contributes to remodelling of nucleosomes; proposed to be involved…	3.27	4.23	3.99	2.96	3.03	3.82	4.26	5.87	6.16	4.04	5.34	5.47
YBR071W		II	636	Protein of unknown function found in the cytoplasm and bud neck; mRNA expression may be regulated by the cell cycle and/or cell wall stress; overexpression of YBR071W affects endocytic protein trafficking	4.9	4.84	5.43	3.76	2.82	4.81	4.1	6.54	6.3	3.92	5.62	5.25
YBR012W-B		II	5272	Retrotransposon TYA Gag and TYB Pol genes; transcribed/translated as one unit; polyprotein is processed to make a nucleocapsid-like protein (Gag), reverse transcriptase (RT), protease (PR), and integrase (IN); similar to retroviral genes	3.27	4.33	1.81	4.36	2.72	1.39	5.62	5.65	6.41	5.71	5.54	5.57
YBR145W	ADH5	II	1056	Alcohol dehydrogenase isoenzyme V; involved in ethanol production; ADH5 has a paralog, ADH1, that arose from the whole genome duplication	4.94	5.17	4.38	7.19	4.84	4.04	8.13	7.41	7.09	8.19	7.69	7.05
YBR256C	RIB5	II	717	Riboflavin synthase; catalyzes the last step of the riboflavin biosynthesis pathway	6.66	6.7	6.95	9.37	6.56	5.91	9.01	9.4	8.72	9.41	9.5	9.05
YBL005W-B		II	5269	Retrotransposon TYA Gag and TYB Pol genes; transcribed/translated as one unit; polyprotein is processed to make a nucleocapsid-like protein (Gag), reverse transcriptase (RT), protease (PR), and integrase (IN); similar to retroviral genes	4.5	5.57	3.24	5.58	4.06	2.63	7.23	7.5	8.19	7.55	7.32	7.57
YBR047W	FMP23	II	528	Putative protein of unknown function; proposed to be involved in iron or copper homeostasis; the authentic, non-tagged protein is detected in highly purified mitochondria in high-throughput studies	2.94	4.5	3.84	5.09	3.54	3.71	6.49	6.9	6.44	6.49	7.09	6.78
YBR068C	BAP2	II	1830	High-affinity leucine permease; functions as a branched-chain amino acid permease involved in uptake of leucine, isoleucine and valine; contains 12 predicted transmembrane domains; BAP2 has a paralog, BAP3, that arose from the whole genome duplication	3.91	5.65	7.93	6.21	5.52	4.93	9.09	9.21	8.83	9.18	9.24	8.95
YBR069C	TAT1	II	1860	Amino acid transporter for valine, leucine, isoleucine, and tyrosine; low-affinity tryptophan and histidine transporter; overexpression confers FK506 and FTY720 resistance; protein abundance increases in response to DNA replication stress	2.67	3.39	4.72	2.35	1.23	1.04	5.64	5.68	5.25	5.58	5.64	5.01
YBR294W	SUL1	II	2580	High affinity sulfate permease of the SulP anion transporter family; sulfate uptake is mediated by specific sulfate transporters Sul1p and Sul2p, which control the concentration of endogenous activated sulfate intermediates	4.49	6.18	5.4	5.44	4.85	4.15	8.02	9.61	9.91	8.11	9.66	10
YBR072W	HSP26	II	645	Small heat shock protein (sHSP) with chaperone activity; forms hollow, sphere-shaped oligomers that suppress unfolded proteins aggregation; long-lived protein that is preferentially retained in mother cells and forms cytoplasmic foci; oligomer activation requires heat-induced conformational change; also has mRNA binding activity	5.93	11.56	11.3	2.85	2.65	8.1	6.32	8.52	9.63	7.66	7.66	8.9
YBR056W-A		II	201	Protein of unknown function; mRNA identified as translated by ribosome profiling data; partially overlaps dubious ORF YBR056C-B; YBR056W-A has a paralog, YDR034W-B, that arose from the whole genome duplication	4.72	3.94	6.11	4.06	1.86	2.88	5.75	7.81	7.12	5.59	7.43	7
YBR296C	PHO89	II	1725	Plasma membrane Na+/Pi cotransporter; active in early growth phase; similar to phosphate transporters of Neurospora crassa; transcription regulated by inorganic phosphate concentrations and Pho4p; mutations in related human transporter genes hPit1 and hPit2 are associated with hyperphosphatemia-induced calcification of vascular tissue and familial idiopathic basal ganglia calcification	3.6	3.67	7.96	1.96	1.5	1.48	7.77	6.29	6.51	8.1	7.73	7.79
YCL018W	LEU2	III	1095	Beta-isopropylmalate dehydrogenase (IMDH); catalyzes the third step in the leucine biosynthesis pathway; can additionally catalyze the conversion of beta-ethylmalate into alpha-ketovalerate	7.21	4.94	4.77	8.18	9.09	6.96	-0.07	0.18	-0.11	-0.39	-0.1	0.08
YCL048W-A		III	240	Putative protein of unknown function; SWAT-GFP and mCherry fusion proteins localize to the cell periphery and vacuole; YCL048W-A has a paralog, YDR524C-B, that arose from the whole genome duplication	3.78	5.9	5.3	6.83	6.62	5.87	3.63	3.17	2.97	4.29	2.65	3.6
YCR057C	PWP2	III	2772	Conserved 90S pre-ribosomal component; essential for proper endonucleolytic cleavage of the 35 S rRNA precursor at A0, A1, and A2 sites; contains eight WD-repeats; PWP2 deletion leads to defects in cell cycle and bud morphogenesis	5.01	3.5	3.67	3.42	7.12	6.42	5.2	4.11	4.14	4.71	4.3	4.13
YCR072C	RSA4	III	1548	WD-repeat protein involved in ribosome biogenesis; may interact with ribosomes; required for maturation and efficient intra-nuclear transport or pre-60S ribosomal subunits, localizes to the nucleolus	4.67	2.66	2.51	3.87	6.75	6.31	5.01	4.03	3.85	4.73	4.09	3.83
YCR087W		III	516	Dubious open reading frame; unlikely to encode a functional protein, based on available experimental and comparative sequence data; partially overlaps uncharacterized gene YCR087C-A; YCR087W is not an essential gene	4.16	2.72	2.75	2.66	7.23	6.05	4.72	4.4	4.54	4.4	4.58	4.5
YCL026C-B	HBN1	III	582	Protein of unknown function; similar to bacterial nitroreductases; green fluorescent protein (GFP)-fusion protein localizes to the cytoplasm and nucleus; protein becomes insoluble upon intracellular iron depletion; protein abundance increases in response to DNA replication stress	6.04	3.77	2.23	3.97	6.42	4.95	2.64	5.28	5.68	3.12	3.78	4.07
YCL036W	GFD2	III	1701	Protein of unknown function; identified as a high-copy suppressor of a dbp5 mutation; GFD2 has a paralog, YDR514C, that arose from the whole genome duplication	3.19	2.11	2.02	2.16	5.19	5.44	4.16	2.82	2.66	3.47	2.56	2.62
YCL054W	SPB1	III	2526	AdoMet-dependent methyltransferase; involved in rRNA processing and 60S ribosomal subunit maturation; methylates G2922 in the tRNA docking site of the large subunit rRNA and in the absence of snR52, U2921; suppressor of PAB1 mutants	4.32	3.14	3.65	3.61	6.64	6.26	4.67	4.08	4.19	4.41	4.13	4.12
YCR040W	MATALPHA1	III	528	Transcriptional co-activator that regulates mating-type-specific genes; targets the transcription factor Mcm1p to the promoters of alpha-specific genes; one of two genes encoded by the MATalpha mating type cassette	1.24	1.57	1.32	1.99	2.42	1.72	0.05	0.03	0.08	-0.03	0.1	0.27
YCL066W	HMLALPHA1	III	528	Silenced copy of ALPHA1 at HML; ALPHA1 encodes a transcriptional coactivator involved in the regulation of mating-type alpha-specific gene expression	1.49	1.68	0.99	2.11	2.45	1.78	-0.04	0.18	0.1	-0.11	0.15	0.22
YCL058C	FYV5	III	459	Protein involved in regulation of the mating pathway; binds with Matalpha2p to promoters of haploid-specific genes; required for survival upon exposure to K1 killer toxin; involved in ion homeostasis	3.55	3.03	3.46	2.95	5.55	5.3	3.87	3.66	3.62	3.9	3.54	3.63
YCL059C	KRR1	III	951	Nucleolar protein required for rRNA synthesis and ribosomal assembly; required for the synthesis of 18S rRNA and for the assembly of 40S ribosomal subunit; essential gene	5.11	4.34	4.48	4.42	6.68	6.23	5.06	4.82	4.69	4.7	4.86	4.79
YCR047C	BUD23	III	828	Methyltransferase that methylates residue G1575 of 18S rRNA; required for rRNA processing and nuclear export of 40S ribosomal subunits independently of methylation activity; diploid mutant displays random budding pattern; functional homolog of human WBSCR22	5.26	5	5.26	5.46	7.12	6.7	5.17	5.17	5.02	5.14	5.36	5.36
YCR084C	TUP1	III	2142	General repressor of transcription; forms complex with Cyc8p, involved in the establishment of repressive chromatin structure through interactions with histones H3 and H4, appears to enhance expression of some genes	5.76	5.14	5.73	5.78	6.03	5.71	4.49	4.42	4.86	4.6	4.28	4.66
YCR016W		III	873	Putative protein of unknown function; green fluorescent protein (GFP)-fusion protein localizes to the nucleolus and nucleus; predicted to be involved in ribosome biogenesis	4.28	3.17	2.17	4.19	6.19	5.4	4.75	4.59	4.2	4.55	4.64	4.32
YCR102W-A		III	198	Dubious open reading frame; unlikely to encode a functional protein, based on available experimental and comparative sequence data	3.86	2.33	0.61	4.34	2.76	2.6	1.9	1.77	1.43	1.7	1.23	0.58
YCR034W	ELO2	III	1044	Fatty acid elongase, involved in sphingolipid biosynthesis; acts on fatty acids of up to 24 carbons in length; mutations have regulatory effects on 1,3-beta-glucan synthase, vacuolar ATPase, and the secretory pathway; ELO2 has a paralog, ELO1, that arose from the whole genome duplication; lethality of the elo2 elo3 double null mutation is functionally complemented by human ELOVL1 and weakly compl…	5.91	2.72	3.7	3.84	5.24	4.36	4.55	4.26	4.11	4.15	3.72	3.78
YCL037C	SRO9	III	1305	Cytoplasmic RNA-binding protein; shuttles between nucleus and cytoplasm and is exported from the nucleus in an mRNA export-dependent manner; associates with translating ribosomes; involved in heme regulation of Hap1p as a component of the HMC complex, also involved in the organization of actin filaments; contains a La motif; SRO9 has a paralog, SLF1, that arose from the whole genome duplication	5.23	2.89	3.18	2.36	6.4	6.22	5.21	5.11	5.25	5.16	4.88	5.17
YCL031C	RRP7	III	894	Essential protein involved in rRNA processing and ribosome biogenesis; protein abundance increases in response to DNA replication stress	4.96	4.79	5.68	4.63	6.75	6.33	5.56	5.5	5.29	5.32	5.32	5.3
snR65	SNR65	III	100	C/D box small nucleolar RNA (snoRNA); guides 2'-O-methylation of large subunit (LSU) rRNA at position U2347	3.78	1.71	1.5	3.29	3.48	2.89	2.46	2.42	1.42	1.6	2.14	2.33
YCR024C-B		III	267	Putative protein of unknown function; identified by expression profiling and mass spectrometry	8.7	7.5	6.89	10.11	8.64	8.16	7.61	7.85	7.63	7.71	7.33	7.04
YCR043C		III	384	Putative protein of unknown function; green fluorescent protein (GFP)-fusion protein localizes to the Golgi apparatus; YCR043C is not an essential gene	5.31	2.76	3.45	6.59	5.65	4.57	4.75	4.16	4.01	4.78	4.4	4.24
YCR015C		III	954	Protein required for cold tolerance; involved in phosphate uptake; YCR015C is not an essential gene	4.15	2.04	2.45	4.94	4.9	4.23	4.07	3.66	3.31	3.95	3.65	3.42
YCR051W		III	669	Putative protein of unknown function; green fluorescent protein (GFP)-fusion protein localizes to the cytoplasm and nucleus; contains ankyrin (Ank) repeats; YCR051W is not an essential gene	5.72	5.53	6.13	5.55	6.83	6.44	5.77	5.55	5.59	5.71	5.65	5.67
YCR001W		III	315	Dubious open reading frame; unlikely to encode a functional protein, based on available experimental and comparative sequence data; YCR001W is not an essential gene	2.91	0.95	1.89	3.93	3.68	3.16	2.67	2	1.88	2.25	2.52	2.47
YCR077C	PAT1	III	2391	Deadenylation-dependent mRNA-decapping factor; also required for faithful chromosome transmission, maintenance of rDNA locus stability, and protection of mRNA 3'-UTRs from trimming; associated with topoisomerase II; binds to mRNAs under glucose starvation, most often in the 3' UTR; functionally linked to Pab1p; forms cytoplasmic foci upon DNA replication stress; phosphorylation by PKA inhibits P …	6.33	6.51	6.7	6.06	6.61	6.55	5.23	5.33	5.41	5.22	5.45	5.46
YCR063W	BUD31	III	474	Component of the SF3b subcomplex of the U2 snRNP; increases efficiency of first and second step pre-mRNA splicing; diploid mutants display a random budding pattern instead of the wild-type bipolar pattern; facilitates passage through G1/S Start, but is not required for G2/M transition or exit from mitosis	4.52	3.4	3.05	3.87	5.4	4.88	4.24	4.22	4.19	4.04	4.28	4.31
YCR024C-A	PMP1	III	123	Regulatory subunit for the plasma membrane H(+)-ATPase Pma1p; small single-membrane span proteolipid; forms unique helix and positively charged cytoplasmic domain that is able to specifically segregate phosphatidylserines; PMP1 has a paralog, PMP2, that arose from the whole genome duplication	6.7	4.28	3.63	6.33	6.43	5.38	6.12	6.33	4.88	5.63	5.34	5.44
YCR064C		III	411	Dubious open reading frame; unlikely to encode a functional protein, based on available experimental and comparative sequence data; partially overlaps the verified gene BUD31	4.36	2.15	2.25	3.09	4.33	3.77	3.15	3.5	3.1	3.13	3.28	3.25
YCR093W	CDC39	III	6327	Component of the CCR4-NOT1 core complex; this complex has multiple roles in regulating mRNA levels including regulation of transcription and destabilizing mRNAs by deadenylation; basal transcription factor	6.07	5.92	6.66	6.31	6.45	6.37	5.26	5.02	5.58	5.31	5.46	5.71
YCR028C-A	RIM1	III	491	ssDNA-binding protein essential for mitochondrial genome maintenance; involved in mitochondrial DNA replication; stimulates utilization by Mip1p DNA polymerase of RNA primers synthesized by Rpo41p	6.72	5.13	5.64	6.24	5.98	5.47	5.44	4.7	4.57	5.37	5.03	5.03
YCR008W	SAT4	III	1812	Ser/Thr protein kinase involved in salt tolerance; funtions in regulation of Trk1p-Trk2p potassium transporter; overexpression affects the Fe-S and lipoamide containing proteins in the mitochondrion; required for lipoylation of Lat1p, Kgd2p and Gcv3p; partially redundant with Hal5p; has similarity to Npr1p; localizes to the cytoplasm and mitochondrion	5.49	5.77	5.44	4.91	6.02	6.06	4.79	4.91	5.15	4.9	5.08	4.97
YCL063W	VAC17	III	1272	Phosphoprotein involved in vacuole inheritance; degraded in late M phase of the cell cycle; acts as a vacuole-specific receptor for myosin Myo2p	4.01	2.57	2.42	4.69	4.38	3.96	3.32	3.45	3.62	3.3	3.43	3.59
YCR085W		III	354	Dubious open reading frame; unlikely to encode a functional protein, based on available experimental and comparative sequence data	2.26	1.04	1.23	1.93	2.03	2.12	0.96	0.55	0.4	0.75	1.11	1.1
YCR065W	HCM1	III	1695	Forkhead transcription factor; drives S-phase activation of genes involved in chromosome segregation, spindle dynamics, budding; also activates genes involved in respiration, use of alternative energy sources (like proline), NAD synthesis, oxidative stress resistance; key factor in early adaptation to nutrient deficiency and diauxic shift; suppressor of calmodulin mutants with specific SPB assemb…	5.38	4.15	3.93	5.38	5.03	4.68	4.8	3.88	4.09	4.69	4.11	4.2
YCR089W	FIG2	III	4830	Cell wall adhesin, expressed specifically during mating; may be involved in maintenance of cell wall integrity during mating; FIG2 has a paralog, AGA1, that arose from the whole genome duplication	2.48	2.02	2.11	3.58	2.84	1.91	3.2	2.31	2.93	3.59	1.95	2.29
YCR086W	CSM1	III	573	Nucleolar protein that mediates homolog segregation during meiosis I; forms a complex with Lrs4p and then Mam1p at kinetochores; required for condensin recruitment to the replication fork barrier site and rDNA repeat segregation	4.07	3.59	4.02	4.15	4.49	4.32	3.36	3.46	3.58	3.31	3.66	3.55
YCL005W-A	VMA9	III	395	Vacuolar H+ ATPase subunit e of the V-ATPase V0 subcomplex; essential for vacuolar acidification; interacts with the V-ATPase assembly factor Vma21p in the ER; involved in V0 biogenesis	7.18	5.68	5.77	7.31	7.06	6.47	6.25	5.94	5.59	6.4	6.26	6.13
YCR075W-A		III	228	Component of the EGO and GSE complexes; identified by homology to Ashbya gossypii; YCR075W-A has a paralog, YNR034W-A, that arose from the whole genome duplication	4.68	3.96	3.9	4.77	4.23	4.4	3.14	3.43	3.44	2.97	3.47	4.16
YCL001W	RER1	III	567	Protein involved in retention of membrane proteins; including Sec12p, in the ER; localized to Golgi; functions as a retrieval receptor in returning membrane proteins to the ER	6.3	4.89	4.9	5.42	5.52	5.34	4.41	4.58	4.76	4.45	4.78	4.87
YCL002C		III	868	Putative protein of unknown function; YCL002C is not an essential gene	4.68	4.82	4.63	4.48	5.31	4.97	4.48	4.41	4.35	4.34	4.57	4.49
YCL046W		III	324	Dubious open reading frame; unlikely to encode a functional protein, based on available experimental and comparative sequence data; partially overlaps the uncharacterized ORF YCL045C	3	2.04	1.77	2.8	3.73	3.62	3.05	2.55	2.37	3.02	2.99	3.08
YCL048W	SPS22	III	1392	Protein of unknown function; SPS22 has a paralog, SPS2, that arose from the whole genome duplication; redundant with Sps2p for the organization of the beta-glucan layer of the spore wall	0.73	0.71	5.5	1.8	1.59	1.88	0.98	1.16	1.24	0.89	0.89	0.9
YCR067C	SED4	III	3198	Integral ER membrane protein that stimulates Sar1p GTPase activity; involved in COPII vesicle budding through disassociation of coat proteins from membranes onto liposomes; binds Sec16p; SED4 has a paralog, SEC12, that arose from the whole genome duplication	4.81	3.63	3.73	4.84	4.41	4.29	4.26	3.8	4.06	4.26	3.72	3.87
YCR054C	CTR86	III	1692	Essential protein of unknown function; with orthologs in Ashbya gossypii and Candida albicans; similar to human ATXN10, mutations in which cause spinocerebellar ataxia type 10; codon usage corresponds to that observed for yeast genes expressed at low levels; relative distribution to the nucleus increases upon DNA replication stress	4.04	3.54	3.7	4.15	4.64	4.41	4.42	3.65	3.34	4.26	3.96	3.35
YCL012C		III	472	Protein of unknown function; SWAT-GFP and mCherry fusion proteins localize to the endoplasmic reticulum and vacuole respectively; orthologs are present in S. bayanus, S. paradoxus and Ashbya gossypii; YCL012C is not an essential gene	5.42	6.66	7.38	5.46	5.21	6.67	4.39	4.81	5.02	4.53	4.56	5.33
YCR026C	NPP1	III	2229	Nucleotide pyrophosphatase/phosphodiesterase; mediates extracellular nucleotide phosphate hydrolysis along with Npp2p and Pho5p; activity and expression enhanced during conditions of phosphate starvation; involved in spore wall assembly; NPP1 has a paralog, NPP2, that arose from the whole genome duplication, and an npp1 npp2 double mutant exhibits reduced dityrosine fluorescence relative to the s…	4.67	5.17	5.27	5.04	5.49	5.48	4.83	5.1	5.34	4.79	4.85	5.1
YCL050C	APA1	III	966	AP4A phosphorylase; bifunctional diadenosine 5',5'''-P1,P4-tetraphosphate phosphorylase and ADP sulfurylase involved in catabolism of bis(5'-nucleosidyl) tetraphosphates; catalyzes phosphorolysis of dinucleoside oligophosphates, cleaving substrates' alpha/beta-anhydride bond and introducing Pi into the beta-position of the corresponding NDP formed; protein abundance increases under DNA replicatio…	6.22	5.14	4.93	4.97	6	5.62	5.12	5.72	5.91	5.04	5.37	5.62
YCR068W	ATG15	III	1563	Putative lipase required for lysis of autophagic and Cvt bodies; targeted to intravacuolar vesicles during autophagy via the multivesicular body (MVB) pathway; required for the maintenance of lipid droplet quantity after the diauxic shift; regulates lipolysis	5.38	6.17	6.41	6.9	5.8	5.98	5.26	4.91	5.21	5.43	5.23	5.55
YCL007C		III	393	Dubious open reading frame; unlikely to encode a functional protein, based on available experimental and comparative sequence data; overlaps verified ORF YCL005W-A; mutations in YCL007C were thought to confer sensitivity to calcofluor white, but this phenotype was later shown to be due to the defect in YCL005W-A	1.09	0.34	0.26	2.1	0.98	0.73	0.43	0.46	0.7	1	0.41	0.73
YCR092C	MSH3	III	3057	Mismatch repair protein; forms dimers with Msh2p that mediate repair of insertion or deletion mutations and removal of nonhomologous DNA ends, contains a PCNA (Pol30p) binding motif required for genome stability	3.49	3.84	3.77	4.01	4.08	3.84	3.8	3.29	3.59	3.76	3.52	3.62
YCL011C	GBP2	III	1284	Poly(A+) RNA-binding protein; key surveillance factor for the selective export of spliced mRNAs from the nucleus to the cytoplasm; preference for intron-containing genes; similar to Npl3p; also binds single-stranded telomeric repeat sequence in vitro; relocalizes to the cytosol in response to hypoxia; GBP2 has a paralog, HRB1, that arose from the whole genome duplication	5.93	6.01	6.85	5.84	6.45	6.22	6.15	5.76	5.76	6.15	5.9	5.92
YCR006C		III	474	Dubious open reading frame; unlikely to encode a functional protein, based on available experimental and comparative sequence data	3.7	3.93	3.96	3.49	4.15	3.71	4.3	4.14	3.71	3.44	3.62	3.67
YCR042C	TAF2	III	4224	TFIID subunit (150 kDa); involved in RNA polymerase II transcription initiation	3.96	3.91	3.86	4.34	4.49	4.27	4.09	4.14	4.25	4.16	3.98	4.01
YCL017C	NFS1	III	1494	Cysteine desulfurase; involved in iron-sulfur cluster (Fe/S) biogenesis and in thio-modification of mitochondrial and cytoplasmic tRNAs; essential protein located predominantly in mitochondria	5.86	6.83	7.91	7.1	6.59	7.05	5.86	6.15	6.43	5.82	6.08	6.02
YCR004C	YCP4	III	744	Protein of unknown function; has sequence and structural similarity to flavodoxins; predicted to be palmitoylated; the authentic, non-tagged protein is detected in highly purified mitochondria in high-throughput studies	6.72	6.86	7.03	7.34	5.7	6.08	5.81	5.03	5.19	6.16	5.2	5.45
YCR050C		III	309	Non-essential protein of unknown function; deletion mutant is synthetically sick or lethal with alpha-synuclein	2.27	1.69	1.77	2.21	2.45	2.32	1.88	1.61	1.71	1.55	1.95	1.62
YCR075C	ERS1	III	783	Protein with similarity to human cystinosin; cystinosin is a H(+)-driven transporter involved in L-cystine export from lysosomes and implicated in the disease cystinosis; contains seven transmembrane domains; mutation is functionally complemented by human CTNS	4.26	3.81	3.45	4.93	3.16	3.45	3.63	2.27	2.12	3.66	2.7	2.83
YCR108C		III	192	Putative protein of unknown function; identified by fungal homology and RT-PCR	0.71	1.27	1.24	1.26	0.71	0.95	-0.03	0.28	0.1	0.2	0.29	0.07
YCR066W	RAD18	III	1464	E3 ubiquitin ligase; forms heterodimer with Rad6p to monoubiquitinate PCNA-K164; heterodimer binds single-stranded DNA and has single-stranded DNA dependent ATPase activity; required for postreplication repair; SUMO-targeted ubiquitin ligase (STUbl) that contains a SUMO-interacting motif (SIM) which stimulates its ubiquitin ligase activity towards the sumoylated form of PCNA	2.9	2.77	3.38	2.54	3.44	3.64	2.94	3.12	3.07	3.05	3.02	2.88
YCL032W	STE50	III	1041	Adaptor protein for various signaling pathways; involved in mating response, invasive/filamentous growth, osmotolerance; acts as an adaptor that links G protein-associated Cdc42p-Ste20p complex to the effector Ste11p to modulate signal transduction	3.69	4.41	4.52	4.42	4.08	4.59	3.55	3.78	3.75	3.76	3.67	3.73
YCR027C	RHB1	III	630	Putative Rheb-related GTPase; involved in regulating canavanine resistance and arginine uptake; member of the Ras superfamily of G-proteins	3.83	3.52	3.31	4.95	4.54	4.22	4.61	4.06	3.74	4.67	4.14	3.92
YCR031C	RPS14A	III	721	Protein component of the small (40S) ribosomal subunit; required for ribosome assembly and 20S pre-rRNA processing; mutations confer cryptopleurine resistance; homologous to mammalian ribosomal protein S14 and bacterial S11; RPS14A has a paralog, RPS14B, that arose from the whole genome duplication	8.07	7.86	8.01	7.12	9.43	8.93	8.53	8.56	8.21	8.29	9.06	8.88
YCR090C		III	549	Putative protein of unknown function; green fluorescent protein (GFP)-fusion protein localizes to the cytoplasm and nucleus; YCR090C is not an essential gene	5.59	4.01	4.21	5.4	5.08	4.96	5.17	4.79	4.56	4.68	4.71	4.72
YCL044C	MGR1	III	1254	Subunit of the mitochondrial (mt) i-AAA protease supercomplex; i-AAA degrades misfolded mitochondrial proteins; forms a subcomplex with Mgr3p that binds to substrates to facilitate proteolysis; required for growth of cells lacking mtDNA	5.32	5.09	5.25	3.45	3.84	4	3.25	3.97	4.27	3.53	3.48	4.28
YCR046C	IMG1	III	510	Mitochondrial ribosomal protein of the large subunit; required for respiration and for maintenance of the mitochondrial genome	5.77	5.96	5.76	4.5	5.44	5.55	4.66	4.85	4.92	4.52	5.1	5.07
YCR033W	SNT1	III	3681	Subunit of the Set3C deacetylase complex; interacts directly with the Set3C subunit, Sif2p; putative DNA-binding protein; mutant has increased aneuploidy tolerance; relocalizes to the cytosol in response to hypoxia	4.93	5.32	5.78	5.06	5.34	5.08	4.88	5.04	5.34	4.85	5.02	5.14
YCR069W	CPR4	III	957	Peptidyl-prolyl cis-trans isomerase (cyclophilin); catalyzes the cis-trans isomerization of peptide bonds N-terminal to proline residues; has a potential role in the secretory pathway; CPR4 has a paralog, CPR8, that arose from the whole genome duplication	6.51	7.14	7.54	7.11	6.19	6.59	5.91	5.58	5.82	5.97	5.89	6.06
tN(GUU)C		III	74	Asparagine tRNA (tRNA-Asn), predicted by tRNAscan-SE analysis	0.03	-0.01	-0.02	0.22	0.28	0.05	0	-0.01	-0.01	0.15	0	0.39
YCR083W	TRX3	III	384	Mitochondrial thioredoxin; highly conserved oxidoreductase required to maintain the redox homeostasis of the cell, forms the mitochondrial thioredoxin system with Trr2p, redox state is maintained by both Trr2p and Glr1p	6.33	7.68	8.2	7.28	6.43	7.25	5.71	6.14	6.22	5.71	6.17	6.7
YCL056C	PEX34	III	435	Protein that regulates peroxisome populations; peroxisomal integral membrane protein; interacts with Pex11p, Pex25p, and Pex27p to control both constitutive peroxisome division and peroxisome morphology and abundance during peroxisome proliferation	3.79	4.14	4.45	4.01	4.4	4.74	4.64	4.1	3.95	4.69	4.17	4.45
YCR044C	PER1	III	1074	Protein of the endoplasmic reticulum; required for GPI-phospholipase A2 activity that remodels the GPI anchor as a prerequisite for association of GPI-anchored proteins with lipid rafts; functionally complemented by human ortholog PERLD1	5.54	4.49	4.03	5.92	4.73	4.42	4.95	4.46	4.44	4.94	4.5	4.36
YCL029C	BIK1	III	1323	Microtubule-associated protein; component of the interface between microtubules and kinetochore, involved in sister chromatid separation; essential in polyploid cells but not in haploid or diploid cells; ortholog of mammalian CLIP-170	4.32	3.47	3.13	3.98	4.51	3.98	4.27	4.03	4.02	4.23	4.28	4.17
YCL057C-A	MIC10	III	294	Conserved component of the MICOS complex; MICOS (formerly MINOS or MitOS) is a mitochondrial inner membrane complex that extends into the intermembrane space and has a role in the maintenance of crista junctions, inner membrane architecture, and formation of contact sites to the outer membrane; forms a subcomplex with Mic12p and Mic27p whose assembly and stability requires cardiolipin; homo-oligo…	6.25	6.74	6.22	5.6	5.74	5.83	5.55	5.23	5.31	5.29	5.54	5.72
YCL016C	DCC1	III	1143	Subunit of a complex with Ctf8p and Ctf18p; shares some components with Replication Factor C; required for sister chromatid cohesion and telomere length maintenance	3.48	3.76	3.58	3.45	3.85	3.76	3.82	3.63	3.63	3.85	3.69	3.53
YCR087C-A		III	462	Putative protein of unknown function; green fluorescent protein (GFP)-fusion protein localizes to the nucleolus; YCR087C-A is not an essential gene	0.29	0.11	0.06	0.04	0.37	0.35	0.36	0.36	0.21	0.45	0.22	0.53
YCR052W	RSC6	III	1452	Component of the RSC chromatin remodeling complex; essential for mitotic growth; RSC6 has a paralog, SNF12, that arose from the whole genome duplication	5.3	4.65	5.01	4.85	5.37	5.19	5.37	5.56	5.29	5.25	5.25	4.98
YCL045C	EMC1	III	2283	Member of conserved endoplasmic reticulum membrane complex; involved in efficient folding of proteins in the ER; null mutant displays induction of the unfolded protein response; interacts with Gal80p; homologous to worm H17B01.4/EMC-1, fly CG2943, and human KIAA0090	5.35	4.23	4.4	5.43	5.05	4.89	5.46	4.95	5.01	5.29	4.93	4.96
YCR048W	ARE1	III	1833	Acyl-CoA:sterol acyltransferase; endoplasmic reticulum enzyme that contributes the major sterol esterification activity in the absence of oxygen; ARE1 has a paralog, ARE2, that arose from the whole genome duplication	5.52	4.83	5.45	6	5.67	5.69	5.86	5.35	5.56	5.72	5.56	5.5
YCL004W	PGS1	III	1566	Phosphatidylglycerolphosphate synthase; catalyzes the synthesis of phosphatidylglycerolphosphate from CDP-diacylglycerol and sn-glycerol 3-phosphate in the first committed and rate-limiting step of cardiolipin biosynthesis	3.44	3.65	3.39	3.8	3.16	3.25	3.08	3.24	3.25	3.12	3.06	2.97
YCR035C	RRP43	III	1185	Exosome non-catalytic core component; involved in 3'-5' RNA processing and degradation in both the nucleus and the cytoplasm; has similarity to E. coli RNase PH and to human hRrp43p (OIP2, EXOSC8); protein abundance increases in response to DNA replication stress	5.32	4.72	4.98	5.41	5.85	5.72	5.92	5.94	5.63	5.78	5.74	5.55
YCL047C	POF1	III	777	Nicotinamide mononucleotide-specific adenylyltransferase (NMNAT); catalyzes the conversion of nicotinamide mononucleotide (NMN) to nicotinamide adenine dinucleotide (NAD+); role in the nicotinamide riboside (NR) salvage pathway of NAD+ biosynthesis; involved in NR and NAD+ homeostasis; ATPase involved in protein quality control and filamentation pathways; interacts physically with Kss1p and suppr…	5.23	2.37	2.45	4.74	4.12	4.1	4.01	3.63	3.24	3.95	4.02	3.52
YCL076W		III	744	Dubious open reading frame; unlikely to encode a functional protein, based on available experimental and comparative sequence data	0.04	-0.01	-0.03	0.21	0.31	0.1	0.19	0.18	0.11	0.31	0.21	0.24
YCR094W	CDC50	III	1176	Endosomal protein that interacts with phospholipid flippase Drs2p; interaction with Cdc50p is essential for Drs2p catalytic activity; mutations affect cell polarity and polarized growth; similar to Lem3p; CDC50 has a paralog, YNR048W, that arose from the whole genome duplication	4.89	4.26	4.41	4.71	4.19	4.01	4.14	3.85	3.94	4.05	4.1	4.22
YCL014W	BUD3	III	4911	Guanine nucleotide exchange factor (GEF) for Cdc42p; activates Cdc42p in early G1, accounting for the first stage of biphasic activation, with Cdc24p accounting for the second stage in late G1; involved in the Cdc42p-mediated assembly of the axial landmark that dictates the site for the next round of budding, resulting in the axial budding pattern observed in haploids; localizes with septins to t…	4.29	3.75	3.32	4.15	4.07	3.91	3.37	3.94	4.03	3.33	4	3.97
YCL067C	HMLALPHA2	III	633	Silenced copy of ALPHA2 at HML; homeobox-domain protein that associates with Mcm1p in haploid cells to repress a-specific gene expression and interacts with a1p in diploid cells to repress haploid-specific gene expression	1.26	1.08	0.44	0.9	1.03	0.54	1.59	1.12	0.43	1.14	0.96	0.99
tP(AGG)C	SUF2	III	72	Proline tRNA (tRNA-Pro), predicted by tRNAscan-SE analysis; can mutate to suppress +1 frameshift mutations in proline codons	0.03	-0.01	-0.02	-0.02	0.06	0.06	0.19	0.38	0.64	0.15	0	-0.01
YCR002C	CDC10	III	969	Component of the septin ring, required for cytokinesis; septins are GTP-binding proteins that assemble into rod-like hetero-oligomers that can associate to form filaments; septin rings at the mother-bud neck act as scaffolds for recruiting cell division factors and as barriers to prevent diffusion of specific proteins between mother and daughter cells; N-terminus interacts with phosphatidylinosit…	5.29	4.69	4.88	5.49	5.18	4.96	5.31	5.24	5.11	5.28	5.14	4.82
YCL051W	LRE1	III	1752	Protein involved in control of cell wall structure and stress response; direct inhibitor of the nuclear Dbf2 related (NDR) kinase Cbk1p-Mob2p; overproduction confers resistance to cell-wall degrading enzymes; exhibits genetic interactions with genes involved in the cell wall integrity pathway; LRE1 has a paralog, HLR1, that arose from the whole genome duplication	3.83	4.83	4.86	4.31	4.07	4.21	3.73	4.06	4.26	3.77	4.03	4.31
YCR030C	SYP1	III	2613	Negative regulator of WASP-Arp23 complex; involved in endocytic site formation; directly inhibits Las17p stimulation of Arp23 complex-mediated actin assembly in vitro; may regulate assembly and disassembly of the septin ring; colocalizes and interacts with septin subunits; potential role in actin cytoskeletal organization	5.23	5.25	5.26	4.76	3.79	4.24	4.27	3.87	3.95	4.4	3.75	3.98
YCR105W	ADH7	III	1086	NADPH-dependent medium chain alcohol dehydrogenase; has broad substrate specificity; member of the cinnamyl family of alcohol dehydrogenases; may be involved in fusel alcohol synthesis or in aldehyde tolerance	2.94	2.78	3.43	3.55	3.15	3.09	3.36	3.19	3.28	3.39	3.12	2.93
YCL028W	RNQ1	III	1218	[PIN(+)] prion; an infectious protein conformation that is generally an ordered protein aggregate	5.72	5.83	5.79	5.12	5.51	5.78	5.54	5.22	5.24	5.56	5.48	5.46
YCR076C	FUB1	III	753	Proteasome-binding protein; interacts physically with multiple subunits of the 20S proteasome and genetically with genes encoding 20S core particle and 19S regulatory particle subunits; exhibits boundary activity which blocks the propagation of heterochromatic silencing; contains a PI31 proteasome regulator domain and sequence similarity with human PSMF1, a proteasome inhibitor; not an essential …	4.7	5.55	6.55	4.71	4.83	5.67	4.6	4.98	4.8	4.61	4.85	5.25
YCR019W	MAK32	III	1092	Protein necessary for stability of L-A dsRNA-containing particles	3.47	3.54	3.45	3.84	3.63	3.27	3.34	3.2	3.36	3.48	3.66	3.63
YCR020C	PET18	III	648	Protein of unknown function; has weak similarity to proteins involved in thiamin metabolism; expression is induced in the absence of thiamin	4.95	5.34	4.98	4.49	4.68	5.01	4.16	4.75	4.77	4.38	4.72	4.5
YCR049C		III	447	Dubious open reading frame; unlikely to encode a functional protein, based on available experimental and comparative sequence data	3.69	3.13	3.6	4.09	3.73	4.16	4.15	3.56	3.27	4.22	3.77	4.05
YCR041W		III	333	Protein of unknown function; overexpression suppresses the high-frequency loss of mini-chromosomes, probably by increasing the rate of proper chromosome segregation; translated gene product of YCR041W, but not its transcript, is responsible for suppression; suppression ability of YCR041W is completely dependent on silencing protein Sir4p	3.74	4.14	3.69	3.87	4.21	3.89	4.68	4.76	3.64	4.4	4.26	4.3
YCR060W	TAH1	III	336	Component of conserved R2TP complex (Rvb1-Rvb2-Tah1-Pih1); R2TP complex interacts with Hsp90 (Hsp82p and Hsc82p) to mediate assembly of large protein complexes such as box C/D snoRNPs and RNA polymerase II; contains a single TPR domain with at least two TPR motifs; plays a role in determining prion variants	4.89	4.6	5.17	4.71	5.42	5.52	5.54	6.06	6.08	5.09	5.47	5.44
YCR053W	THR4	III	1545	Threonine synthase; conserved protein that catalyzes formation of threonine from O-phosphohomoserine; expression is regulated by the GCN4-mediated general amino acid control pathway	6.45	5.25	5.83	7.25	7.33	6.91	7.35	7.46	7.33	7.37	7.39	6.96
YCR102C		III	1107	Putative protein of unknown function; involved in copper metabolism; similar to C. carbonum toxD gene; member of the quinone oxidoreductase family	4.61	4.1	3.56	5.06	3.03	3.45	3.38	3.38	3.32	3.83	3.09	3.34
YCL001W-B		III	255	Putative protein of unknown function; present in a region duplicated between chromosomes XIV and III; YCL001W-B has a paralog, DOM34, that arose from the whole genome duplication	2.3	1.84	1.05	2.9	2.35	2.27	1.93	2.75	2.24	1.83	2.42	2.01
YCR061W		III	1896	Protein of unknown function; green fluorescent protein (GFP)-fusion protein localizes to the cytoplasm in a punctate pattern; induced by treatment with 8-methoxypsoralen and UVA irradiation	5.97	6.44	6.58	6.11	4.84	5.39	4.85	4.99	5.42	5.05	4.95	5.25
YCR096C	HMRA2	III	360	Silenced copy of a2 at HMR; similarity to Alpha2p; required along with a1p for inhibiting expression of the HO endonuclease in a/alpha HO/HO diploid cells with an active mating-type interconversion system	1.64	1.43	0.59	1.01	1.31	1.51	2.33	1.55	0.98	2.07	1.42	1.14
YCR104W	PAU3	III	375	Member of the seripauperin multigene family; encoded mainly in subtelomeric region; active during alcoholic fermentation; regulated by anaerobiosis; negatively regulated by oxygen; repressed by heme	2.49	1.47	2.24	2.82	1.26	1.85	1.59	1.22	0.91	1.93	1.37	0.93
YCR039C	MATALPHA2	III	633	Homeobox-domain protein; with Mcm1p, represses a-specific genes in haploids; acts with A1p to repress transcription of haploid-specific genes in diploids; one of two genes encoded by the MATalpha mating type cassette	5.57	6.13	6.44	5.93	5.95	5.74	6.13	6.32	5.99	6.03	6.06	6.21
YCL069W	VBA3	III	1377	Permease of basic amino acids in the vacuolar membrane; VBA3 has a paralog, VBA5, that arose from a segmental duplication	0.14	0	0.02	0.16	0.11	0.15	0.16	0.73	1.34	0.37	0.23	0.41
YCR028C	FEN2	III	1539	Plasma membrane H+-pantothenate symporter; confers sensitivity to the antifungal agent fenpropimorph; relocalizes from vacuole to cytoplasm upon DNA replication stress	4.4	4.46	4.47	4.73	4.76	4.22	5.05	4.94	4.84	5.02	4.88	4.83
YCR079W	PTC6	III	1329	Mitochondrial type 2C protein phosphatase (PP2C); has similarity to mammalian PP1Ks; involved in mitophagy; null mutant is sensitive to rapamycin and has decreased phosphorylation of the Pda1 subunit of pyruvate dehydrogenase	4.59	5.7	5.82	5.2	4.34	5.1	4.2	4.54	4.58	4.36	4.47	4.69
YCR017C	CWH43	III	2862	Putative sensor/transporter protein involved in cell wall biogenesis; contains 14-16 transmembrane segments and several putative glycosylation and phosphorylation sites; null mutation is synthetically lethal with pkc1 deletion	5.77	5.5	4.64	5.4	5.23	4.98	5.39	5.36	5.43	5.27	5.37	5.26
YCR032W	BPH1	III	6504	Protein homologous to Chediak-Higashi syndrome and Beige proteins; both of which are implicated in disease syndromes in human and mouse, respectively, due to defective lysosomal trafficking; mutant phenotype and genetic interactions suggest a role in protein sorting	4.11	4.73	4.98	4.2	4.02	4.22	4.32	3.75	4.31	4.45	4.16	4.2
YCR025C		III	411	Dubious open reading frame; unlikely to encode a functional protein, based on available experimental and comparative sequence data; YCR025C is not an essential gene	2.37	2.54	2.9	2.89	2.45	2.76	2.91	3.18	3.27	2.96	2.6	2.44
YCR095C	OCA4	III	1089	Cytoplasmic protein required for replication of Brome mosaic virus; S. cerevisiae is a model system for studying replication of positive-strand RNA viruses in their natural hosts	4.77	4.47	4.97	4.65	4.32	4.17	4.55	5.09	4.91	4.44	4.48	4.61
YCR097W-A		III	267	Dubious open reading frame; unlikely to encode a functional protein, based on available experimental and comparative sequence data; identified by homology to a hemiascomycetous yeast protein	0.11	0.12	-0.03	0.1	0.21	0.13	0.1	0.8	0.11	-0.07	0.37	0.36
YCR014C	POL4	III	1749	DNA polymerase IV; undergoes pair-wise interactions with Dnl4p-Lif1p and Rad27p to mediate repair of DNA double-strand breaks by non-homologous end joining (NHEJ); homologous to mammalian DNA polymerase beta	3.36	3.88	4.39	4.14	3.6	4	3.17	3.6	4.7	3.3	3.77	4.65
YCR011C	ADP1	III	3150	Putative ATP-dependent permease of the ABC transporter family	5.68	6.03	6.18	6.5	5.21	5.69	5.58	4.94	5.15	5.74	5.39	5.65
YCL024W	KCC4	III	3114	Protein kinase of the bud neck involved in the septin checkpoint; associates with septin proteins, negatively regulates Swe1p by phosphorylation, shows structural homology to bud neck kinases Gin4p and Hsl1p; KCC4 has a paralog, GIN4, that arose from the whole genome duplication	2.96	3.9	3.43	2.96	2.83	3.54	2.06	2.69	2.88	2.13	3.02	3.37
snR189	SNR189	III	189	H/ACA box small nucleolar RNA (snoRNA); guides pseudouridylation of large subunit (LSU) rRNA at position U2735 and small subunit (SSU) rRNA at position U466	14.31	13.43	13.75	14.11	13.94	14.1	13.97	14.14	13.83	14.1	14.16	14.3
YCR009C	RVS161	III	798	Amphiphysin-like lipid raft protein; N-BAR domain protein that interacts with Rvs167p and regulates polarization of the actin cytoskeleton, endocytosis, cell polarity, cell fusion and viability following starvation or osmotic stress	6.48	6.31	6.51	5.9	5.63	6.1	5.5	6.24	5.92	5.47	5.86	5.67
YCR018C-A		III	255	Putative protein of unknown function; encoded opposite a Ty1 LTR	2.43	1.53	1.03	3.08	2.33	1.81	2.41	3	3.08	2.49	2.58	2.22
YCL055W	KAR4	III	1008	Transcription factor required for response to pheromones; also required during meiosis; exists in two forms, a slower-migrating form more abundant during vegetative growth and a faster-migrating form induced by pheromone	4.12	3.67	3.8	4.68	3.62	3.54	6.16	4.07	3.78	5.81	3.88	3.72
YCL065W		III	369	Dubious open reading frame; unlikely to encode a functional protein, based on available experimental and comparative sequence data; overlaps HMLALPHA1	0.09	0.14	0.27	0.56	0.23	0.23	0.26	1.38	1.58	0.31	0.5	0.74
YCL010C	SGF29	III	780	Component of the HAT/Core module of the SAGA, SLIK, and ADA complexes; HAT/Core module also contains Gcn5p, Ngg1p, and Ada2p; binds methylated histone H3K4; involved in transcriptional regulation through SAGA and TBP recruitment to target promoters and H3 acetylation	6.26	5.69	6.64	5.86	5.38	5.25	6.15	5.55	5.56	6.06	5.67	5.6
YCR095W-A		III	159	Putative protein of unknown function	1.45	0.93	1.09	1.49	1.02	1.11	2.09	2.09	1.33	1.71	1.31	1.44
YCL034W	LSB5	III	1065	Protein involved in membrane-trafficking events at plasma membrane; interacts with actin regulators Sla1p and Las17p, ubiquitin, Arf3p to couple actin dynamics to membrane trafficking processes; similar structure to GGA family of proteins with N-terminal VHS domain and GAT domain; binds Las17p, which is homolog of human Wiskott-Aldrich Syndrome protein involved in actin patch assembly, actin poly…	5.93	6.11	6.26	7.18	5.43	5.92	5.89	5.43	5.52	6.07	5.72	5.83
YCL052C	PBN1	III	1251	Component of glycosylphosphatidylinositol-mannosyltransferase I; essential component; required for the autocatalytic post-translational processing of the protease B precursor Prb1p; localizes to ER in lumenal orientation; homolog of mammalian PIG-X	5	5.94	6.17	5.75	4.98	5.46	5.03	5.21	5.38	5.18	5.29	5.28
YCR010C	ADY2	III	852	Acetate transporter required for normal sporulation; phosphorylated in mitochondria; ADY2 has a paralog, ATO2, that arose from the whole genome duplication	1.86	7.15	9.79	1.71	1.47	1.51	1.79	1.45	1.65	2.01	1.81	2.14
YCL023C		III	348	Dubious open reading frame; unlikely to encode a functional protein, based on available experimental and comparative sequence data; partially overlaps verified ORF KCC4	1.37	2.04	1.7	1.03	1.07	1.37	1.17	1.34	1.18	0.8	1.41	1.74
YCR073W-A	SOL2	III	948	Protein with a possible role in tRNA export; shows similarity to 6-phosphogluconolactonase non-catalytic domains but does not exhibit this enzymatic activity; homologous to Sol3p and Sol4p; SOL2 has a paralog, SOL1, that arose from the whole genome duplication	6.12	6.89	7	6.13	5.2	5.75	5.65	5.39	5.09	5.68	5.57	5.3
YCL020W		III	1317	Retrotransposon TYA Gag gene co-transcribed with TYB Pol; translated as TYA or TYA-TYB polyprotein; Gag is a nucleocapsid protein that is the structural constituent of virus-like particles (VLPs); similar to retroviral Gag	0.77	0.84	0.6	0.58	1.06	0.48	1.21	1.52	1.37	1.33	1.46	1.39
YCR003W	MRPL32	III	552	Mitochondrial ribosomal protein of the large subunit; protein abundance increases in response to DNA replication stress	4.68	4.05	3.28	4.33	3.63	3.51	4.49	4.63	4.17	4.22	4.03	4.31
YCL041C		III	495	Dubious open reading frame; unlikely to encode a functional protein, based on available experimental and comparative sequence data; partially overlaps both the verified gene PDI1/YCL043C and the uncharacterized gene YCL042W	6.43	4.66	4.22	2.82	3.15	3.21	3.53	4.03	3.48	3.46	3.56	3.72
YCL061C	MRC1	III	3291	S-phase checkpoint protein required for DNA replication; couples DNA helicase and polymerase; interacts with and stabilizes Pol2p at stalled replication forks during stress, where it forms a pausing complex with Tof1p and is phosphorylated by Mec1p; defines a novel S-phase checkpoint with Hog1p that coordinates DNA replication and transcription upon osmostress; protects uncapped telomeres; Dia2p-…	3.42	3.16	2.89	3.39	3.04	3.24	2.6	3.04	3.67	2.49	3.45	3.98
YCR012W	PGK1	III	1251	3-phosphoglycerate kinase; catalyzes transfer of high-energy phosphoryl groups from the acyl phosphate of 1,3-bisphosphoglycerate to ADP to produce ATP; key enzyme in glycolysis and gluconeogenesis	11.71	10.58	10.45	7.48	9.25	10.32	10.27	9.52	10.13	10.49	9.66	9.99
YCR071C	IMG2	III	441	Mitochondrial ribosomal protein of the large subunit; conserved in metazoa, with similarity to human mitochondrial ribosomal protein MRPL49	4.82	4.91	5.09	4.4	4.27	4.13	3.97	4.49	4.48	3.95	4.73	4.57
YCR036W	RBK1	III	1002	Putative ribokinase	5.53	4.83	5.63	5.45	4.8	5.34	5.84	6.31	6.26	5.74	5.3	5.47
YCR081W	SRB8	III	4284	Subunit of the RNA polymerase II mediator complex; associates with core polymerase subunits to form the RNA polymerase II holoenzyme; essential for transcriptional regulation; involved in glucose repression	4.13	3.76	4.02	4.17	4.3	4.15	4.99	4.72	4.84	4.94	4.8	4.71
YCR098C	GIT1	III	1557	Plasma membrane permease; mediates uptake of glycerophosphoinositol and glycerophosphocholine as sources of the nutrients inositol and phosphate; expression and transport rate are regulated by phosphate and inositol availability	4.52	3.53	3.05	2.36	1.56	1.65	2.54	2.34	2.28	2.75	2.07	2.27
YCR038C	BUD5	III	1929	GTP/GDP exchange factor for Rsr1p (Bud1p); required for both axial and bipolar budding patterns; mutants exhibit random budding in all cell types	2.75	3.12	3.11	3.39	3.22	3.29	3.15	3.41	3.45	3.54	3.73	3.79
snR43	SNR43	III	209	H/ACA box small nucleolar RNA (snoRNA); guides pseudouridylation of large subunit (LSU) rRNA at position U966 and of 5.8S rRNA at position 73	12.37	12.42	12.67	12.86	12.45	12.95	12.54	13.29	12.68	12.6	12.97	13.28
YCR082W	AHC2	III	387	Component of the ADA histone acetyltransferase complex; Ach2p and Ach1p are unique to the ADA complex and not shared with the related SAGA and SLIK complexes; may tether Ach1p to the complex	5.44	6.45	6.75	5.45	5.66	5.81	5.86	6.13	6.56	5.83	6.2	6.38
YCL039W	GID7	III	2238	Subunit of GID Complex that binds directly to central component Vid30p; GID complex is involved in proteasome-dependent catabolite inactivation of fructose-1,6-bisphosphatase; Gid7p contains six WD40 repeats; computational analysis suggests that Gid7p and Moh1p have similar functions	3.78	5.39	5.74	4.8	3.47	4.46	3.62	3.98	4.41	4.09	4.01	4.51
YCR088W	ABP1	III	1779	Actin-binding protein of the cortical actin cytoskeleton; important for activation of the Arp2/3 complex that plays a key role actin in cytoskeleton organization; inhibits barbed-end actin filament elongation; phosphorylation within its Proline-Rich Regio, mediated by Cdc28p and Pho85p, protects Abp1p from proteolysis mediated by its own PEST sequences; mammalian homologue of HIP-55 (hematopoieti…	6.97	5.98	4.88	6.07	4.49	5.11	5.31	5.3	5.5	5.28	5.03	5.24
YCR020W-B	HTL1	III	237	Component of the RSC chromatin remodeling complex; RSC functions in transcriptional regulation and elongation, chromosome stability, and establishing sister chromatid cohesion; involved in telomere maintenance	4.37	3.38	2.76	4.41	4.26	3.51	5.5	5.68	4.59	4.86	4.82	4.84
YCR013C		III	648	Dubious open reading frame; unlikely to encode a functional protein, based on available experimental and comparative sequence data; transcription of both YCR013C and the overlapping essential gene PGK1 is reduced in a gcr1 null mutant	9.64	8.92	9	5.86	7.49	8.74	8.23	7.81	8.4	8.38	8.07	8.55
YCL075W		III	441	Pseudogene: encodes fragment of Ty Pol protein	0.14	0.23	0	0.47	0.46	0.13	0.51	0.8	0.83	0.46	1.07	0.76
YCL074W		III	927	Pseudogene: encodes fragment of Ty Pol protein	0.11	0.22	-0.01	0.54	0.32	0.17	0.49	0.51	0.75	0.86	0.93	0.86
YCL005W	LDB16	III	771	Protein involved in lipid droplet (LD) assembly; forms a complex with Sei1p at ER-LD contact sites, stabilizing contact sites; ensures that LDs bud from the ER towards the cytosolic side of the membrane; null mutants have decreased net negative cell surface charge and localized accumulation of phosphatidic acid (PA) marker proteins; GFP-fusion protein expression is induced in response to MMS; nul…	3.97	3.75	3.69	4.14	3.91	3.87	4.73	4.43	4.32	4.73	4.53	4.48
YCR024C	SLM5	III	1479	Mitochondrial asparaginyl-tRNA synthetase	3.74	3.1	3.27	3.97	3.41	3.29	4.07	4.44	4.45	3.99	4.02	3.88
YCR100C		III	951	Putative protein of unknown function	4.14	3.87	4.43	3.65	2.5	2.56	4.24	4.93	5.33	3.97	3.15	3.15
YCL038C	ATG22	III	1587	Vacuolar integral membrane protein required for efflux of amino acids; required for efflux of amino acids during autophagic body breakdown in the vacuole; null mutation causes a gradual loss of viability during starvation	4.49	5.7	5.31	4.99	4.39	5.13	4.85	5.54	5.15	4.83	5.06	4.84
YCL001W-A		III	462	Putative protein of unknown function; YCL001W-A gene has similarity to DOM34 and is present in a region duplicated between chromosomes XIV and III	1.97	0.8	0.54	2.13	1.59	1.51	1.33	2.5	2.42	1.6	2.27	2.15
YCR059C	YIH1	III	777	Negative regulator of eIF2 kinase Gcn2p; competes with Gcn2p for binding to Gcn1p; may contribute to regulation of translation in response to starvation via regulation of Gcn2p; binds to monomeric actin and to ribosomes and polyribosomes; ortholog of mammalian IMPACT	5.15	4.66	4.5	4.79	5.07	4.61	5.89	5.94	5.64	5.7	5.8	5.56
YCL035C	GRX1	III	333	Glutathione-dependent disulfide oxidoreductase; hydroperoxide and superoxide-radical responsive, heat-stable, with active site cysteine pair; protects cells from oxidative damage; GRX1 has a paralog, GRX2, that arose from the whole genome duplication; protein abundance increases in response to DNA replication stress	7.3	8.06	7.78	7.08	5.57	6.58	6.02	6.3	6.34	6.28	6.32	6.22
YCL043C	PDI1	III	1569	Protein disulfide isomerase; multifunctional oxidoreductase of the ER lumen, essential for disulfide bond formation in secretory and cell-surface proteins, processing of non-native disulfide bonds; Ero1p activator; complexes with exomannosidase, Mnl1p to facilitate the recognition of misfolded glycoproteins and the trimming of glycan Man8GlcNAc2 to Man7GlcNAc2 on substrates, thereby accelerating …	10.72	8.91	9.06	7.21	6.21	7.15	6.87	7.25	7.87	6.94	6.98	7.28
YCL057W	PRD1	III	2139	Zinc metalloendopeptidase; found in the cytoplasm and intermembrane space of mitochondria; with Cym1p, involved in degradation of mitochondrial proteins and of presequence peptides cleaved from imported proteins; protein abundance increases in response to DNA replication stress	5.81	4.89	5.45	4.91	4.25	5.2	5.1	4.73	5.33	5.16	5.06	5.33
YCR091W	KIN82	III	2163	Putative serine/threonine protein kinase; implicated in the regulation of phospholipid asymmetry through the activation of phospholipid translocases (flippases); involved in the phosphorylation of upstream inhibitory kinase Ypk1p along with Fpk1p; has a redundant role in the cellular response to mating pheromone; KIN82 has a paralog, FPK1, that arose from the whole genome duplication	3.19	5.88	5.76	3.85	2.67	3.11	3.26	3.32	3.58	3.59	3.49	3.62
YCL040W	GLK1	III	1503	Glucokinase; catalyzes the phosphorylation of glucose at C6 in the first irreversible step of glucose metabolism; one of three glucose phosphorylating enzymes; expression regulated by non-fermentable carbon sources; GLK1 has a paralog, EMI2, that arose from the whole genome duplication	8.52	11.3	9.98	8.07	5.56	7.22	6.18	6.52	6.84	6.68	6.38	6.54
YCR107W	AAD3	III	1092	Putative aryl-alcohol dehydrogenase; similar to P. chrysosporium aryl-alcohol dehydrogenase; mutational analysis has not yet revealed a physiological role; AAD3 has a paralog, AAD15, that arose from a segmental duplication; members of the AAD gene family comprise three pairs (AAD3 + AAD15, AAD6/AAD16 + AAD4, AAD10 + AAD14) whose two genes are more related to one another than to other members of t…	4.7	5.38	5.02	5.3	4.38	4.62	5.51	4.66	4.69	5.51	5.22	4.81
YCL042W		III	360	Putative protein of unknown function; epitope-tagged protein localizes to the cytoplasm	6.51	8.65	6.66	4.72	3.35	4.66	4.49	4.55	3.77	4.67	4.21	4.42
YCR037C	PHO87	III	2772	Low-affinity inorganic phosphate (Pi) transporter; acts upstream of Pho81p in regulation of the PHO pathway; expression is independent of Pi concentration and Pho4p activity; contains 12 membrane-spanning segments; PHO87 has a paralog, PHO90, that arose from the whole genome duplication	4.74	4.54	5.24	4.46	4.84	4.76	5.65	5.7	5.47	5.62	5.71	5.33
YCL009C	ILV6	III	930	Regulatory subunit of acetolactate synthase; acetolactate synthase catalyzes the first step of branched-chain amino acid biosynthesis; enhances activity of the Ilv2p catalytic subunit, localizes to mitochondria	7.52	7.61	8.16	9.19	7.39	7.21	8.37	7.99	8.05	8.8	8.28	7.93
YCR045C	RRT12	III	1476	Probable subtilisin-family protease; role in formation of the dityrosine layer of spore walls; localizes to the spore wall and also the nuclear envelope and ER region in mature spores	4.5	2.71	6.73	4.38	3.34	3.3	4.1	3.73	4.15	4.04	4.22	4.77
YCL033C	MXR2	III	507	Methionine-R-sulfoxide reductase; involved in the response to oxidative stress; protects iron-sulfur clusters from oxidative inactivation along with MXR1; involved in the regulation of lifespan	5.19	5.2	5.86	5.88	4.36	5.23	5.43	5.19	4.93	5.57	5.3	5.46
YCR101C		III	549	Putative protein of unknown function; localizes to the membrane fraction; YCR101C is not an essential gene	4.25	3.62	4.47	3.7	2.29	2.59	4.35	4.94	5.01	4.29	3.29	2.93
YCR022C		III	345	Dubious open reading frame; unlikely to encode a functional protein, based on available experimental and comparative sequence data; YCR022C is not an essential gene	0.5	0.46	0.56	0.47	0.29	0.41	0.83	1.19	1.55	0.67	1.31	0.75
YCL008C	STP22	III	1158	Component of the ESCRT-I complex; ESCRT-I is involved in ubiquitin-dependent sorting of proteins into the endosome; prevents polyubiquitination of the arrestin-related protein Rim8p, thereby directing its monoubiquitination by Rsp5p; homologous to the mouse and human Tsg101 tumor susceptibility gene; mutants exhibit a Class E Vps phenotype;	4.35	3.8	3.59	5.42	4.25	4.22	5.3	5.02	5.01	5.64	5.29	5.32
YCR020C-A	MAK31	III	267	Non-catalytic subunit of N-terminal acetyltransferase of the NatC type; required for replication of dsRNA virus; member of the Sm protein family	5.4	4.59	4.18	5.65	5.33	4.93	6.51	7.3	6.08	5.96	6.37	6.37
YCL027W	FUS1	III	1539	Membrane protein localized to the shmoo tip; required for cell fusion; expression regulated by mating pheromone; proposed to coordinate signaling, fusion, and polarization events required for fusion; potential Cdc28p substrate	2.77	2.21	1.66	4.28	1.88	1.8	5.85	3.47	3.35	5.72	3	2.78
YCR099C		III	468	Putative protein of unknown function	4.26	3.67	4.35	3.45	2.16	2.67	4.22	4.55	4.82	3.91	3.28	2.58
YCR106W	RDS1	III	2499	Putative zinc cluster transcription factor; involved in conferring resistance to cycloheximide	4.98	4.4	4	5.44	4.26	4.02	5.68	5.19	5.18	5.59	5.39	4.86
YCR073C	SSK22	III	3996	MAP kinase kinase kinase of HOG1 mitogen-activated signaling pathway; functionally redundant with Ssk2p; interacts with and is activated by Ssk1p; phosphorylates Pbs2p; SSK22 has a paralog, SSK2, that arose from the whole genome duplication	4.54	3.46	3.36	5.15	2.92	3.77	4.78	5.5	5.57	4.49	4.06	3.89
YCL026C-A	FRM2	III	582	Type II nitroreductase, using NADH as reductant; mutants are defective in fatty acid mediated repression of genes involved in fatty acid biosynthesis indicative of a role in lipid signaling; involved in the oxidative stress response; transcription induction by cadmium and selenite indicates a possible role in the metal stress response; expression induced in cells treated with the mycotoxin patulin	2.24	1.16	0.75	1.15	1.35	1.33	3.58	4.5	4.1	2.66	2.69	1.83
YCR097W	HMRA1	III	487	Silenced copy of a1 at HMR; homeobox corepressor that interacts with Alpha2p to repress haploid-specific gene transcription in diploid cells	5.33	5.83	5.68	5.24	5.04	5.19	5.93	6.7	6.59	6	6.4	7.19
YCL049C		III	939	Protein of unknown function; localizes to membrane fraction; YCL049C is not an essential gene	5.73	5.72	4.9	5.83	4.03	4.62	5.34	6.06	5.88	5.33	5.44	5.44
YCL019W		III	5314	Retrotransposon TYA Gag and TYB Pol genes; transcribed/translated as one unit; polyprotein is processed to make a nucleocapsid-like protein (Gag), reverse transcriptase (RT), protease (PR), and integrase (IN); similar to retroviral genes	6.85	6.13	4.31	6.12	3.89	2.68	5.31	5.5	6.4	5.68	5.38	5.66
YCL064C	CHA1	III	1083	Catabolic L-serine (L-threonine) deaminase; catalyzes the degradation of both L-serine and L-threonine; required to use serine or threonine as the sole nitrogen source, transcriptionally induced by serine and threonine	1.83	2.49	3.14	5.02	5.56	4.9	7.6	8.11	7.77	7.09	7.27	6.53
YCR007C		III	720	Putative integral membrane protein; member of DUP240 gene family; SWAT-GFP and mCherry fusion proteins localize to the cell periphery and vacuole; YCR007C is not an essential gene	3.47	4.46	5.1	4.14	3.53	3.9	4.42	5.31	4.66	4.33	5.32	4.76
YCR005C	CIT2	III	1383	Citrate synthase, peroxisomal isozyme involved in glyoxylate cycle; catalyzes condensation of acetyl coenzyme A and oxaloacetate to form citrate; expression is controlled by Rtg1p and Rtg2p transcription factors; SCF-Ucc1 regulates level of Cit2p to maintain citrate homeostasis; oxaloacetate-dependent positive feedback loop inhibits Cit2p ubiquitination; CIT2 has a paralog, CIT1, that arose from …	9.57	11.52	9.97	5.45	5.18	5.73	9.93	8.45	8.54	8.85	7.06	7.22
YCR023C		III	1836	Vacuolar membrane protein of unknown function; member of the multidrug resistance family; YCR023C is not an essential gene	4.66	4.69	4.63	5.24	3.54	3.57	6.11	5.6	5.31	5.96	5.53	4.95
YCL021W-A		III	378	Putative protein of unknown function; SWAT-GFP and mCherry fusion proteins localize to the vacuole	2.02	1.21	2.73	1.4	1.75	1.09	4.56	4.13	4.33	4.84	3.92	3.74
YCL025C	AGP1	III	1902	Low-affinity amino acid permease with broad substrate range; involved in uptake of asparagine, glutamine, and other amino acids; expression regulated by SPS plasma membrane amino acid sensor system (Ssy1p-Ptr3p-Ssy5p); AGP1 has a paralog, GNP1, that arose from the whole genome duplication	3	5.77	3.06	2.47	5.93	3.47	4.71	5.74	5.76	6.29	8.2	8.59
YCL030C	HIS4	III	2400	Multifunctional enzyme containing phosphoribosyl-ATP pyrophosphatase; phosphoribosyl-AMP cyclohydrolase, and histidinol dehydrogenase activities; catalyzes the second, third, ninth and tenth steps in histidine biosynthesis	7.27	5.87	5.35	8.74	6.78	4.98	9.43	8.88	8.62	9.8	9.43	8.85
YCR018C	SRD1	III	666	Protein involved in the processing of pre-rRNA to mature rRNA; contains a C2/C2 zinc finger motif; srd1 mutation suppresses defects caused by the rrp1-1 mutation	1.64	0.74	4.28	1.45	1.08	0.86	5.49	4.75	4.58	4.97	4.16	3.63
YCR021C	HSP30	III	999	Negative regulator of the H(+)-ATPase Pma1p; stress-responsive protein; hydrophobic plasma membrane localized; induced by heat shock, ethanol treatment, weak organic acid, glucose limitation, and entry into stationary phase	2.77	8.13	6.56	1.7	2.91	7.18	4.7	9.49	9.85	4.84	7.35	7.72
YDR343C	HXT6	IV	1713	High-affinity glucose transporter; member of the major facilitator superfamily, nearly identical to Hxt7p, expressed at high basal levels relative to other HXTs, repression of expression by high glucose requires SNF3; HXT6 has a paralog, HXT1, that arose from the whole genome duplication	7.59	11.46	8.35	4.99	8.45	9.91	2.14	3.02	4.14	2.78	3.39	3.86
YDL037C	BSC1	IV	987	Protein of unconfirmed function; similar to cell surface flocculin Flo11p; ORF exhibits genomic organization compatible with a translational readthrough-dependent mode of expression; in W303 strain one continuous open reading frame comprising of YDL037C, the intergenic region and YDL039C encodes the gene IMI1	4.76	1.27	1.73	4.03	6.52	5.71	3.88	2.89	3.66	3.66	1.73	2.59
YDL039C	PRM7	IV	2097	Pheromone-regulated protein; predicted to have one transmembrane segment; promoter contains Gcn4p binding elements; in W303 strain one continuous open reading frame comprising of YDL037C, the intergenic region and YDL039C encodes the IMI1	3.01	1.4	1.98	1.95	6.09	5.46	2.95	2.76	3.78	2.93	1.95	2.47
YDR342C	HXT7	IV	1713	High-affinity glucose transporter; member of the major facilitator superfamily, nearly identical to Hxt6p, expressed at high basal levels relative to other HXTs, expression repressed by high glucose levels; HXT7 has a paralog, HXT4, that arose from the whole genome duplication	7.03	9.45	7.44	4.28	8.01	8.97	3.88	4.24	4.54	4.4	4.23	4.9
YDL223C	HBT1	IV	3141	Shmoo tip protein, substrate of Hub1p ubiquitin-like protein; mutants are defective for mating projection formation, thereby implicating Hbt1p in polarized cell morphogenesis; HBT1 has a paralog, YNL195C, that arose from the whole genome duplication	4.58	10.74	11.24	3.81	6.51	8.29	4.11	3.93	4.87	4.53	3.64	4.48
YDR345C	HXT3	IV	1704	Low affinity glucose transporter of the major facilitator superfamily; expression is induced in low or high glucose conditions; HXT3 has a paralog, HXT5, that arose from the whole genome duplication	9.42	8.44	6.24	9.98	10.83	10.85	7.81	8	8.44	8.2	8.01	8.19
YDR183C-A		IV	258	Dubious open reading frame unlikely to encode a functional protein; identified by fungal homology and RT-PCR	2.12	1.13	1.02	1.03	4.9	3.83	2.19	2.04	2.03	1.64	2.17	2.1
YDR091C	RLI1	IV	1827	Essential Fe-S protein; required for ribosome biogenesis, translation initiation/termination; facilitates binding of multifactor complex (MFC) of initiation factors to small ribosomal subunit; Dom34-Hbs1 complex and Rli1p work in dissociating inactive ribosomes, thereby facilitating translation restart; forms complex with Lto1p and Yae1p; dependency on ROS-labile FeS clusters, activity in nuclear…	6.23	5.03	5.26	5.54	7.61	6.85	5.46	4.78	4.67	5.03	4.88	4.79
YDL048C	STP4	IV	1473	Protein containing a Kruppel-type zinc-finger domain; similar to Stp1p, Stp2p; predicted transcription factor; relative distribution to the nucleus increases upon DNA replication stress; STP4 has a paralog, STP3, that arose from the whole genome duplication	6.32	6.5	3.83	4.07	7.58	8.15	3.97	5.92	5.58	4.66	4.93	5.08
YDL210W	UGA4	IV	1716	GABA (gamma-aminobutyrate) permease; serves as a GABA transport protein involved in the utilization of GABA as a nitrogen source; catalyzes the transport of putrescine and delta-aminolevulinic acid (ALA); localized to the vacuolar membrane	2.14	3.94	3.79	6.45	5.24	5.65	1.8	1.94	2.28	2.84	2.68	2.59
YDR324C	UTP4	IV	2331	Subunit of U3-containing 90S preribosome and SSU processome complexes; involved in production of 18S rRNA and assembly of small ribosomal subunit; member of t-Utp subcomplex involved with transcription of 35S rRNA transcript; Small Subunit processome is also known as SSU processome	4.46	3.21	3.1	3.78	6.71	6.02	4.66	4.12	3.96	4.26	4.19	4.03
YDR134C		IV	411	Cell wall protein; YDR134C has a paralog, CCW12, that arose from the whole genome duplication; S. cerevisiae genome reference strain S288C contains an internal in-frame stop at codon 67, which in other strains encodes glutamine	7.77	7.62	10.09	8.99	8.72	8.18	7.11	4.95	5.85	7.55	6.28	5.88
YDR060W	MAK21	IV	3078	Constituent of 66S pre-ribosomal particles; required for large (60S) ribosomal subunit biogenesis; acts as part of a Mak21p-Noc2p-Rrp5p module that associates with nascent pre-rRNA during transcription and has a role in bigenesis of the large ribosomal subunit; involved in nuclear export of pre-ribosomes; required for maintenance of dsRNA virus; homolog of human CAATT-binding protein	5.07	4.09	4.09	4.48	7.29	6.49	5.44	4.84	4.7	5.04	4.96	4.68
YDR101C	ARX1	IV	1782	Nuclear export factor for the ribosomal pre-60S subunit; shuttling factor which directly binds FG rich nucleoporins and facilities translocation through the nuclear pore complex; interacts directly with Alb1p; responsible for Tif6p recycling defects in the absence of Rei1; associated with the ribosomal export complex	4.9	3.58	3.34	3.45	7.19	6.48	5.36	4.64	4.48	4.98	4.89	4.53
YDR234W	LYS4	IV	2082	Homoaconitase; catalyzes the conversion of homocitrate to homoisocitrate, which is a step in the lysine biosynthesis pathway	6.06	4.04	4.39	8.37	8.67	6.88	6.4	5.71	5.48	6.47	6.39	6.08
YDR184C	ATC1	IV	885	Nuclear protein; possibly involved in regulation of cation stress responses and/or in the establishment of bipolar budding pattern; relative distribution to the nucleus decreases upon DNA replication stress	3.58	2.39	2.58	2.3	6.06	5.68	4.32	4.13	4.17	4.02	3.8	3.95
YDL050C		IV	372	Dubious open reading frame; unlikely to encode a functional protein, based on available experimental and comparative sequence data	4.15	3.13	2.95	2.94	5.39	4.52	3.97	3.14	3.25	3.47	3.15	3.11
YDL014W	NOP1	IV	984	Histone glutamine methyltransferase, modifies H2A at Q105 in nucleolus; component of the small subunit processome complex, which is required for processing of pre-18S rRNA; ortholog of mammalian fibrillarin; inviability of the null mutant is functionally complemented by human FBL	6.4	4.36	3.95	4.75	8.58	8.05	6.82	6.24	6.01	6.5	6.38	6.32
YDL153C	SAS10	IV	1833	Subunit of U3-containing Small Subunit (SSU) processome complex; involved in production of 18S rRNA and assembly of small ribosomal subunit; disrupts silencing when overproduced; mutant has increased aneuploidy tolerance; essential gene	2.98	3.41	3.98	2.06	5.37	4.84	3.34	3.55	3.78	3.14	3.18	3.19
YDR083W	RRP8	IV	1179	Nucleolar S-adenosylmethionine-dependent rRNA methyltransferase; methylates adenine (m1A) of the large subunit (LSU) rRNA at position 645; involved in pre-rRNA cleavage at site A2; mutation is synthetically lethal with a gar1 mutation; deletion disrupts telomere maintenance by influencing the expression of neighboring gene STN1	3.69	3.29	3.58	2.98	6.15	5.48	4.27	4.15	3.96	4	3.97	3.91
YDR033W	MRH1	IV	963	Protein that localizes primarily to the plasma membrane; also found at the nuclear envelope; long-lived protein that is asymmetrically retained in the plasma membrane of mother cells; the authentic, non-tagged protein is detected in mitochondria in a phosphorylated state; null mutation confers sensitivity to acetic acid	7.89	6.63	3.05	6.64	8.3	7.49	7.19	7.23	6.75	7.18	6.13	4.92
YDR087C	RRP1	IV	837	Essential evolutionarily conserved nucleolar protein; necessary for biogenesis of 60S ribosomal subunits and for processing of pre-rRNAs to mature rRNA; associated with several distinct 66S pre-ribosomal particles	5.29	3.27	3.06	4.57	6.19	5.26	4.95	4.15	3.98	4.71	4.03	3.82
YDR021W	FAL1	IV	1200	Nucleolar protein required for maturation of 18S rRNA; member of the eIF4A subfamily of DEAD-box ATP-dependent RNA helicases; 18S rRNA biogenesis defect of the null mutant is functionally complemented by human EIF4A3	3.28	2.59	2.02	3.45	5.64	4.78	3.91	3.61	3.32	3.5	3.48	3.21
YDL208W	NHP2	IV	471	Protein related to mammalian high mobility group (HMG) proteins; nuclear protein; essential for function of H/ACA-type snoRNPs, which are involved in 18S rRNA processing	6.24	4.7	5.23	5.46	8.14	7.32	6.67	5.76	5.56	6.27	6.01	5.86
YDR133C		IV	336	Dubious open reading frame; unlikely to encode a functional protein, based on available experimental and comparative sequence data; partially overlaps YDR134C	6.36	6.07	8.16	7.26	7.72	6.73	6.16	4.4	4.86	6.43	5.61	4.82
YDL201W	TRM8	IV	861	Noncatalytic subunit of a tRNA methyltransferase complex; Trm8p and Trm82p comprise an enzyme that catalyzes a methyl-transfer from S-adenosyl-l-methionine to the N(7) atom of guanine at position 46 in tRNA; Trm8 lacks catalytic activity if not bound to Trm82p	4.45	4	4.38	3.46	6.33	5.69	4.84	4.13	4.01	4.47	4.24	4.07
YDR385W	EFT2	IV	2529	Elongation factor 2 (EF-2), also encoded by EFT1; catalyzes ribosomal translocation during protein synthesis; contains diphthamide, the unique posttranslationally modified histidine residue specifically ADP-ribosylated by diphtheria toxin; EFT2 has a paralog, EFT1, that arose from the whole genome duplication	9.41	9.51	9.71	8.57	10.3	9.91	8.12	7.74	7.93	7.97	8.21	7.9
YDR399W	HPT1	IV	666	Dimeric hypoxanthine-guanine phosphoribosyltransferase; catalyzes the transfer of the phosphoribosyl portion of 5-phosphoribosyl-alpha-1-pyrophosphate to a purine base (either guanine or hypoxanthine) to form pyrophosphate and a purine nucleotide (either guanosine monophosphate or inosine monophosphate); mutations in the human homolog HPRT1 can cause Lesch-Nyhan syndrome and Kelley-Seegmiller syn…	6.74	5.33	4.91	7.91	8.41	8.21	6.6	5.23	5.79	6.41	6.33	6.77
YDR119W-A	COX26	IV	201	Stabilizes or regulates formation of respiratory chain supercomplexes composed of Complex III (ubiquinol-cytochrome c reductase) and Complex IV (cytochrome c oxidase)	5.41	7.91	8.67	7.77	5.4	6.75	4.54	2.98	2.17	5.01	3.34	3.62
YDR233C	RTN1	IV	888	Reticulon protein; involved in nuclear pore assembly and maintenance of tubular ER morphology; promotes membrane curvature; regulates the ER asymmetry-induced inheritance block during ER stress; increases tubular ER when overexpressed; mutants have reduced phosphatidylserine transfer between the ER and mitochondria; interacts with exocyst subunit Sec6p, Yip3p, and Sbh1p; member of the RTNLA subfa…	7.89	6.95	6.57	6.6	7.82	7.41	5.81	5.35	5.69	5.8	5.77	6.22
YDL031W	DBP10	IV	2988	Putative ATP-dependent RNA helicase of the DEAD-box protein family; constituent of 66S pre-ribosomal particles; essential protein involved in ribosome biogenesis	4.62	4.08	4.27	4.46	6.32	5.62	4.79	4.18	4.34	4.56	4.27	4.31
YDR038C	ENA5	IV	3276	Protein with similarity to P-type ATPase sodium pumps; member of the Na+ efflux ATPase family	5.86	7.54	8.25	7.35	7.08	6.39	5.21	4.54	4.74	5.14	5.02	4.91
YDR429C	TIF35	IV	825	eIF3g subunit of the eukaryotic translation initiation factor 3 (eIF3); subunit of the core complex of eIF3; is essential for translation; stimulates resumption of ribosomal scanning during translation reinitiation; eIF3 is also involved in programmed stop codon readthrough	6.3	5.79	6.63	5.49	7.72	7.23	5.93	5.66	5.64	5.68	5.67	5.77
YDR514C		IV	1452	Protein of unknown function that localizes to mitochondria; overexpression affects endocytic protein trafficking; YDR514C has a paralog, GFD2, that arose from the whole genome duplication	3.2	2.66	2.83	2.71	5.18	4.81	3.28	3.13	3.02	3.19	3.14	3.19
YDL213C	NOP6	IV	678	rRNA-binding protein required for 40S ribosomal subunit biogenesis; contains an RNA recognition motif (RRM); hydrophilin essential to overcome the stress of the desiccation-rehydration process; NOP6 may be a fungal-specific gene as no homologs have been yet identified in higher eukaryotes	4.19	4.15	4.39	4.65	6.39	5.96	4.52	4.47	4.44	4.56	4.35	4.69
YDL228C		IV	642	Dubious open reading frame; unlikely to encode a functional protein, based on available experimental and comparative sequence data; almost completely overlaps the verified gene SSB1	3.94	2.27	1.72	2.66	6.27	5.13	4.36	4.31	3.71	4.18	4.24	3.63
YDR465C	RMT2	IV	1239	Arginine N5 methyltransferase; methylates ribosomal protein Rpl12 (L12) on Arg67; relative distribution to the nucleus increases upon DNA replication stress	3.93	3.56	3.05	3.54	6.61	6.02	4.99	4.54	4.22	4.74	4.59	4.12
YDR496C	PUF6	IV	1971	Pumilio-homology domain protein; binds the 3' UTR of ASH1 mRNA and represses its translation, resulting in proper asymmetric localization of ASH1 mRNA; required at post-transcriptional step for efficient retrotransposition; absence results in decreased Ty1 Gag:GFP protein levels; co-sediments with the 60S ribosomal subunit and is required for its biogenesis	5.12	3.77	3.75	3.77	7	6.36	5.49	4.9	4.71	5.09	5.01	4.75
YDL060W	TSR1	IV	2367	Protein required for processing of 20S pre-rRNA in the cytoplasm; associates with pre-40S ribosomal particles; inhibits the premature association of 60S subunits with assembling 40S subunits in the cytoplasm; similar to Bms1p; relocalizes from nucleus to cytoplasm upon DNA replication stress	4.6	4.13	4.03	3.68	6.85	6.13	5.23	4.49	4.22	4.97	4.86	4.59
YDR297W	SUR2	IV	1050	Sphinganine C4-hydroxylase; catalyses the conversion of sphinganine to phytosphingosine in sphingolipid biosyntheis	6.23	5.52	4.78	5.85	7.41	7.09	5.46	5.68	5.8	5.31	5.42	5.57
YDL063C	SYO1	IV	1863	Transport adaptor or symportin; facilitates synchronized nuclear coimport of the two 5S-rRNA binding proteins Rpl5p and Rpl11p; binds to nascent Rpl5p during translation; required for biogenesis of the large ribosomal subunit; green fluorescent protein (GFP)-fusion protein localizes to the cytoplasm and nucleus	4.04	3.25	2.88	3.68	6.6	5.89	4.99	4.41	4.14	4.57	4.62	4.27
YDL041W		IV	354	Dubious open reading frame; unlikely to encode a functional protein, based on available experimental and comparative sequence data; overlaps the verified gene SIR2/YDL042C	1.17	1.15	0.92	0.15	3.1	2.31	0.97	0.77	0.97	0.6	1.13	1.5
YDL051W	LHP1	IV	828	RNA binding protein required for maturation of tRNA and U6 snRNA; acts as a molecular chaperone for RNAs transcribed by polymerase III; homologous to human La (SS-B) autoantigen	5.67	4.57	4.82	4.45	7.11	6.18	5.59	4.8	4.85	5.18	5.17	5.13
YDR165W	TRM82	IV	1335	Catalytic subunit of a tRNA methyltransferase complex; Trm8p and Trm82p comprise an enzyme that catalyzes a methyl-transfer from S-adenosyl-l-methionine to the N(7) atom of guanine at position 46 in tRNA; Trm8 lacks catalytic activity if not bound to Trm82p; relocalizes to the cytosol in response to hypoxia; mutation in human ortholog WDR4 causes microcephalic primordial dwarfism	4.86	3.09	3.57	4.54	6.59	6.2	5.09	4.52	4.46	4.64	4.65	4.46
YDR398W	UTP5	IV	1932	Subunit of U3-containing Small Subunit (SSU) processome complex; involved in production of 18S rRNA and assembly of small ribosomal subunit	5.07	3.58	3.25	4.54	6.77	6.58	5.51	4.57	4.42	5.19	4.85	4.63
YDL150W	RPC53	IV	1269	RNA polymerase III subunit C53	4.09	3.76	4.37	3.46	6.2	5.95	4.49	3.9	3.85	4.22	4.29	4.36
YDL171C	GLT1	IV	6438	NAD(+)-dependent glutamate synthase (GOGAT); synthesizes glutamate from glutamine and alpha-ketoglutarate; with Gln1p, forms the secondary pathway for glutamate biosynthesis from ammonia; expression regulated by nitrogen source; assembles into filaments as cells approach stationary phase and under cytosolic acidification and starvation conditions	7.34	6.42	6.66	8.55	8.5	8.14	7.38	5.94	6	7.52	6.62	6.22
YDR449C	UTP6	IV	1323	Nucleolar protein; component of the small subunit (SSU) processome containing the U3 snoRNA that is involved in processing of pre-18S rRNA	4.1	3.18	3.12	3.42	6.17	5.56	4.53	4.05	3.9	4.23	4.31	4.19
YDL215C	GDH2	IV	3279	NAD(+)-dependent glutamate dehydrogenase; degrades glutamate to ammonia and alpha-ketoglutarate; expression sensitive to nitrogen catabolite repression and intracellular ammonia levels; genetically interacts with GDH3 by suppressing stress-induced apoptosis	4.64	6.76	7.14	7.07	7.79	5.56	5.94	5.64	5.95	6.48	5.95	5.95
YDL148C	NOP14	IV	2433	Nucleolar protein; forms a complex with Noc4p that mediates maturation and nuclear export of 40S ribosomal subunits; also present in the small subunit processome complex, which is required for processing of pre-18S rRNA	4.27	3.18	3.74	3.45	6.39	5.67	5.1	4.66	4.37	4.77	4.56	4.14
YDL062W		IV	426	Dubious open reading frame; unlikely to encode a functional protein, based on available experimental and comparative sequence data; partially overlaps uncharacterized ORF YDL063C; YDL062W is not essential	3.6	2.41	2.19	3.04	5.9	5.42	4.43	3.55	3.18	4.19	4.07	3.41
YDR299W	BFR2	IV	1605	Component of the SSU and 90S preribosomes; involved in pre-18S rRNA processing; binds to U3 snoRNA and Mpp10p; multicopy suppressor of sensitivity to Brefeldin A; expression is induced during lag phase and also by cold shock	3.44	2.54	3.03	2.8	5.79	5.32	4.51	4.09	3.93	4.35	3.97	3.76
YDR543C		IV	300	Dubious open reading frame; unlikely to encode a functional protein, based on available experimental and comparative sequence data	3.29	3.91	3.67	2.18	2.05	2.1	0.03	-0.05	0.12	-0.29	0.26	0.41
YDR023W	SES1	IV	1389	Cytosolic seryl-tRNA synthetase; class II aminoacyl-tRNA synthetase that aminoacylates tRNA(Ser), displays tRNA-dependent amino acid recognition which enhances discrimination of the serine substrate, interacts with peroxin Pex21p	6.52	5.52	5.35	6.76	7.96	7.29	6.42	6.13	5.94	6.09	6.18	6.03
YDR172W	SUP35	IV	2058	Translation termination factor eRF3; has a role in mRNA deadenylation and decay; altered protein conformation creates the [PSI(+)] prion that modifies cellular fitness, alters translational fidelity by affecting reading frame selection, and results in a nonsense suppressor phenotype; many stress-response genes are repressed in the presence of [PSI(+)]	6.3	6.02	6.43	5.84	7.82	7.29	6.18	5.99	6.17	6	6.06	6.07
YDR420W	HKR1	IV	5409	Mucin family member that functions as an osmosensor in the HOG pathway; large, highly glycosylated protein that functions redundantly with Msb2p in Sho1p-mediated osmostresss induction of the HOG signaling pathway; cytoplasmic domain interacts with Ahk1p a scaffold protein that prevents cross talk with the Kss1p MAPK of the filamentous growth pathway; mutant displays defects in beta-1,3 glucan sy…	4.38	4.31	5.39	4.32	5.16	4.65	3.87	4.23	4.84	3.91	3.42	4.08
YDR044W	HEM13	IV	987	Coproporphyrinogen III oxidase; oxygen-requiring enzyme that catalyzes sixth step in heme biosynthetic pathway; transcription is repressed by oxygen and heme (via Rox1p and Hap1p); human homolog CPOX can complement yeast mutant and allow growth of haploid null after sporulation of a heterozygous diploid	6.26	5.06	3.66	4.27	5.29	4.93	4	3.57	3.8	4.19	3.56	3.52
YDL151C	BUD30	IV	582	Dubious open reading frame; unlikely to encode a functional protein, based on available experimental and comparative sequence data; not conserved in closely related Saccharomyces species; 96% of ORF overlaps the verified gene RPC53; diploid mutant displays a weak budding pattern phenotype in a systematic assay	2.07	1.61	1.77	1.42	4.06	3.71	2.29	1.73	1.51	2.35	2.34	1.82
YDR339C	FCF1	IV	570	Putative PINc domain nuclease; required for early cleavages of 35S pre-rRNA and maturation of 18S rRNA; component of the SSU (small subunit) processome involved in 40S ribosomal subunit biogenesis; copurifies with Faf1p	5.1	4.85	5.06	5.01	6.57	5.86	5.52	5.05	4.81	5.25	4.87	4.71
YDL229W	SSB1	IV	1842	Cytoplasmic ATPase that is a ribosome-associated molecular chaperone; functions with J-protein partner Zuo1p; may be involved in folding of newly-made polypeptide chains; member of the HSP70 family; interacts with phosphatase subunit Reg1p; SSB1 has a paralog, SSB2, that arose from the whole genome duplication	7.94	6.47	6.4	6.98	9.65	9.25	8.16	8.02	8	7.96	7.97	7.58
YDL209C	CWC2	IV	1020	Member of the NineTeen Complex (NTC); this complex contains Prp19p and stabilizes U6 snRNA in catalytic forms of the spliceosome containing U2, U5, and U6 snRNAs; binds directly to U6 snRNA; similar to S. pombe Cwf2	3.22	3.46	4.1	3.38	4.76	4.58	3.37	2.88	2.84	3.41	3.12	3.58
YDR365C	ESF1	IV	1887	Nucleolar protein involved in pre-rRNA processing; depletion causes severely decreased 18S rRNA levels	4.36	3.88	3.58	3.56	6.46	5.83	6.01	5.23	5.33	5.54	4.83	4.62
YDL042C	SIR2	IV	1689	Conserved NAD+ dependent histone deacetylase of the Sirtuin family; deacetylation targets are primarily nuclear proteins; required for telomere hypercluster formation in quiescent yeast cells; involved in regulation of lifespan; plays roles in silencing at HML, HMR, telomeres, and rDNA; negatively regulates initiation of DNA replication; functions as regulator of autophagy like mammalian homolog …	3.27	3.49	3.32	3.53	5.41	4.67	3.52	3.36	3.5	3.48	3.79	3.92
YDL055C	PSA1	IV	1086	GDP-mannose pyrophosphorylase (mannose-1-phosphate guanyltransferase); synthesizes GDP-mannose from GTP and mannose-1-phosphate in cell wall biosynthesis; required for normal cell wall structure	10.06	7.12	6.89	7.49	7.83	8.08	7.4	7.45	7.75	6.44	6.22	6.86
YDL152W		IV	366	Dubious open reading frame; unlikely to encode a functional protein, based on available experimental and comparative sequence data; partially overlaps the verified ORF SAS10/YDL153C, a component of the small ribosomal subunit processosome	0.47	1.66	1.79	0.11	3.01	2.43	1.04	1.23	1.17	1.61	1.41	1.3
YDR179C	CSN9	IV	489	Subunit of the Cop9 signalosome; Cop9 signalosome is required for deneddylation, or removal of the ubiquitin-like protein Rub1p from Cdc53p (cullin); involved in adaptation to pheromone signaling	3.43	3.18	4.04	3.82	4.18	3.93	2.7	3.12	3.2	2.38	2.61	3.14
YDR002W	YRB1	IV	606	Ran GTPase binding protein; involved in nuclear protein import and RNA export, ubiquitin-mediated protein degradation during the cell cycle; shuttles between the nucleus and cytoplasm; is essential; homolog of human RanBP1	7.4	7.18	6.81	7.6	8.13	8.14	6.82	6.91	7.04	6.83	6.56	6.7
YDL204W	RTN2	IV	1182	Reticulon protein; involved in nuclear pore assembly and maintenance of tubular ER morphology; promotes membrane curvature; regulates the ER asymmetry-induced inheritance block during ER stress; rtn1 rtn2 yop1 triple mutant lacks tubular ER; interacts with Sec6p, Yip3p, and Sbh1p; less abundant than RTN1; member of RTNLA (reticulon-like A) subfamily; protein increases in abundance and relocalizes…	3.96	9.69	10.11	4.1	5.27	7.78	4.27	3.02	3.47	4.65	3.71	4.36
YDR161W		IV	1164	Specific assembly chaperone for ribosomal protein Rpl4p; binds to an evolutionarily conserved surface extension of nascent Rpl4p and chaperones Rpl4p until its assembly into the pre-ribosome; transcriptionally co-regulated with rRNA and ribosome biosynthesis genes	4.48	4.22	4.43	4.06	5.79	5.3	4.76	4.47	4.19	4.45	4.25	4.36
YDL082W	RPL13A	IV	965	Ribosomal 60S subunit protein L13A; not essential for viability; homologous to mammalian ribosomal protein L13, no bacterial homolog; RPL13A has a paralog, RPL13B, that arose from the whole genome duplication	6.66	5.71	6.6	5	8.88	8.27	7.22	7	6.73	6.83	7.37	7.03
YDR275W	BSC2	IV	708	Protein of unknown function; ORF exhibits genomic organization compatible with a translational readthrough-dependent mode of expression; null mutant displays increased translation rate and increased readthrough of premature stop codons; BSC2 has a paralog, IRC23, that arose from the whole genome duplication	4.04	5.96	6.13	5.85	5.95	6.28	4.72	4.44	4.48	4.75	4.45	4.64
YDR190C	RVB1	IV	1392	ATP-dependent DNA helicase, also known as pontin; member of the AAA+ and RuvB-like protein families; similar to Rvb2p; conserved component of multiple complexes including the INO80 complex, the Swr1 complex, and the R2TP complex (Rvb1-Rvb2-Tah1-Pih1); involved in multiple processes such as chromatin remodeling, box C/D snoRNP assembly, and RNA polymerase II assembly	5.26	5.12	5.25	4.58	6.24	5.85	5.04	5.11	4.91	4.92	4.76	4.82
YDL186W		IV	834	Putative protein of unknown function; YDL186W is not an essential gene	2.95	2.15	3.91	3.43	4.56	4.54	3.85	2.93	2.95	3.61	3.12	3.01
YDR036C	EHD3	IV	1503	3-hydroxyisobutyryl-CoA hydrolase; member of a family of enoyl-CoA hydratase/isomerases; non-tagged protein is detected in highly purified mitochondria in high-throughput studies; phosphorylated; mutation affects fluid-phase endocytosis	4.22	4.63	4.35	5.33	5.15	4.83	4.07	3.62	3.73	4.19	3.72	3.91
YDR406W-A		IV	246	Dubious open reading frame unlikely to encode a functional protein; identified by fungal homology and RT-PCR	2.68	2.56	1.33	1.59	2.21	1.81	1.3	0.76	0.62	0.73	0.81	0.92
YDR428C	BNA7	IV	786	Formylkynurenine formamidase; involved in the de novo biosynthesis of NAD from tryptophan via kynurenine	3.69	2.91	2.72	3.17	4.69	4.09	3.41	3.1	2.82	3.37	3.29	3.21
YDL231C	BRE4	IV	3378	Zinc finger protein containing five transmembrane domains; null mutant exhibits strongly fragmented vacuoles and sensitivity to brefeldin A, a drug which is known to affect intracellular transport	5.82	5.98	5.97	7.08	6.72	6.32	5.5	4.92	4.96	5.7	5.33	5.22
YDR361C	BCP1	IV	852	Essential protein involved in nuclear export of Mss4p; Mss4p is a lipid kinase that generates phosphatidylinositol 4,5-biphosphate and plays a role in actin cytoskeleton organization and vesicular transport	4.91	4.71	4.63	5.5	6.22	5.52	5.28	4.54	4.3	5.1	4.86	4.73
YDL212W	SHR3	IV	633	Endoplasmic reticulum packaging chaperone; required for incorporation of amino acid permeases into COPII coated vesicles for transport to the cell surface	7	5.37	5.64	7.26	7.02	6.67	5.97	5.63	5.46	5.86	5.68	5.95
YDR413C		IV	576	Dubious open reading frame; unlikely to encode a functional protein, based on available experimental and comparative sequence data; overlaps the essential uncharacterized ORF YDR412W that is implicated in rRNA processing	1.58	1.55	1.65	0.7	3.07	2.57	2.14	1.63	1.98	0.9	1.75	1.71
YDR039C	ENA2	IV	3276	P-type ATPase sodium pump; involved in Na+ efflux to allow salt tolerance; likely not involved in Li+ efflux	0.22	0.91	2.54	0.79	1.43	1.48	0.08	0.08	0.03	0	0.11	0.09
YDR528W	HLR1	IV	1272	Protein involved in regulation of cell wall composition and integrity; also involved in cell wall response to osmotic stress; overproduction suppresses a lysis sensitive PKC mutation; HLR1 has a paralog, LRE1, that arose from the whole genome duplication	5.5	3.04	2.78	3.97	4	3.31	2.75	2.73	3.12	2.68	2.72	2.82
YDR012W	RPL4B	IV	1089	Ribosomal 60S subunit protein L4B; homologous to mammalian ribosomal protein L4 and bacterial L4; RPL4B has a paralog, RPL4A, that arose from the whole genome duplication	7.52	7.11	7.77	7.03	9	8.69	7.36	7.68	7.54	7.12	7.73	7.71
YDR464W	SPP41	IV	4308	Protein of unknown function; involved in negative regulation of expression of spliceosome components PRP4 and PRP3; relocalizes to the cytosol in response to hypoxia	4.33	4.77	5.59	4.59	5.52	5.31	4.34	4.26	5.14	4.39	4.26	4.62
YDL218W		IV	954	Putative protein of unknown function; YDL218W transcription is regulated by Azf1p and induced by starvation and aerobic conditions; expression also induced in cells treated with the mycotoxin patulin	2.29	6.34	8.65	4.26	3.84	7.34	2.69	2.15	2.28	3.13	2.59	2.88
YDR232W	HEM1	IV	1647	5-aminolevulinate synthase; catalyzes the first step in the heme biosynthetic pathway; an N-terminal signal sequence is required for localization to the mitochondrial matrix; expression is regulated by Hap2p-Hap3p; has a pyridoxal phosphate cofactor whose insertion is mediated by Mcx1p	7.01	7.48	7.3	6.03	7.62	7.3	6.86	6.03	6.4	6.8	6.37	6.23
YDR367W	KEI1	IV	767	Component of inositol phosphorylceramide (IPC) synthase; forms a complex with Aur1p and regulates its activity; required for IPC synthase complex localization to the Golgi; post-translationally processed by Kex2p; KEI1 is an essential gene	5.27	4.77	3.94	4.92	4.99	4.71	4.05	3.29	3.34	3.98	3.74	4.15
YDR180W	SCC2	IV	4482	Subunit of cohesin loading factor (Scc2p-Scc4p); a complex required for loading of cohesin complexes onto chromosomes; involved in establishing sister chromatid cohesion during DSB repair via histone H2AX; promotes gene expression program that supports translational fidelity; evolutionarily-conserved adherin; relocalizes to cytosol in response to hypoxia; human disorder Cornelia de Lange syndrome…	2.78	2.44	2.96	2.46	3.67	3.56	2.25	2.14	2.87	2.25	2.42	2.76
YDR310C	SUM1	IV	3189	Transcriptional repressor that regulates middle-sporulation genes; required for mitotic repression of middle sporulation-specific genes; also acts as general replication initiation factor; involved in telomere maintenance, chromatin silencing; regulated by pachytene checkpoint	4.93	4.41	5.03	4.15	5.38	5.11	3.9	3.62	3.95	4	4.14	4.43
YDR442W		IV	393	Dubious open reading frame; unlikely to encode a functional protein, based on available experimental and comparative sequence data	2.42	3.45	3.87	2.59	3.68	3.76	2.19	2.22	2.78	2.6	2.44	2.87
YDR212W	TCP1	IV	1680	Alpha subunit of chaperonin-containing T-complex; complex mediates protein folding in the cytosol; involved in actin cytoskeleton maintenance; overexpression in neurons suppresses formation of pathogenic conformations of huntingtin protein	5.86	5.14	5.64	5.49	6.55	6.14	5.46	5.16	5.37	5.35	5.32	5.43
YDR032C	PST2	IV	597	Protein with similarity to a family of flavodoxin-like proteins; induced by oxidative stress in a Yap1p dependent manner; the authentic, non-tagged protein is detected in highly purified mitochondria in high-throughput studies; protein abundance increases in response to DNA replication stress; PST2 has a paralog, RFS1, that arose from the whole genome duplication	6.92	7.08	6.91	6.21	6.44	6.72	5.66	5.1	5.14	5.92	5.22	5.57
YDR153C	ENT5	IV	1236	Protein containing an N-terminal epsin-like domain; involved in clathrin recruitment and traffic between the Golgi and endosomes; associates with the clathrin adaptor Gga2p, clathrin adaptor complex AP-1, and clathrin	5.23	5.62	5.66	6.11	6.25	5.88	5.11	4.91	4.8	5.22	5.03	5.03
YDL036C	PUS9	IV	1389	Mitochondrial tRNA:pseudouridine synthase; catalyzes the formation of pseudouridine at position 32 in mitochondrial tRNAs; contains an N-terminal mitochondrial targeting sequence; PUS9 has a paralog, RIB2, that arose from the whole genome duplication	3.98	4.04	2.86	4.31	5.26	4.54	3.58	4.05	3.73	3.49	4.05	3.78
YDR412W	RRP17	IV	708	Component of the pre-60S pre-ribosomal particle; required for cell viability under standard (aerobic) conditions but not under anaerobic conditions; exonuclease required for 5' end processing of pre-60S ribosomal RNA	3.89	3.37	3.48	3.56	5.04	4.49	3.98	3.99	3.22	4.12	3.82	3.54
YDL021W	GPM2	IV	936	Homolog of Gpm1p phosphoglycerate mutase; converts 3-phosphoglycerate to 2-phosphoglycerate in glycolysis; may be non-functional; GPM2 has a paralog, GPM3, that arose from the whole genome duplication	5.61	5.64	5.11	5.05	5.11	5.37	2.92	3.37	3.77	3.47	3.9	4.27
YDL166C	FAP7	IV	594	Essential NTPase required for small ribosome subunit synthesis; mediates processing of the 20S pre-rRNA at site D in the cytoplasm but associates only transiently with 43S preribosomes via Rps14p; complex with Rps14 is conserved between humans, yeast, and arches; may be the endonuclease for site D; depletion leads to accumulation of pre-40S ribosomes in 80S-like ribosomes; human TAF9 functionally…	4.43	4.05	3.79	4.42	5.36	4.8	4.16	4.3	4.01	4.08	4.16	4.01
YDL236W	PHO13	IV	939	Alkaline phosphatase specific for p-nitrophenyl phosphate; also has protein phosphatase activity	6.57	4.43	4.15	6.93	6.94	6.3	5.91	6.46	5.72	5.8	5.76	5.08
YDL001W	RMD1	IV	1293	Cytoplasmic protein required for sporulation	3.55	4.01	3.94	3.75	4.34	3.92	3.35	3.27	3.13	3.22	3.17	3.44
YDL167C	NRP1	IV	2160	Putative RNA binding protein of unknown function; localizes to stress granules induced by glucose deprivation; predicted to be involved in ribosome biogenesis	3.93	2.72	2.55	3.36	5.49	5.11	4.96	4.46	4.46	4.96	4.34	4.12
YDR075W	PPH3	IV	927	Catalytic subunit of protein phosphatase PP4 complex; Pph3p and Psy2p form active complex, Psy4p may provide substrate specificity; regulates recovery from the DNA damage checkpoint, the gene conversion- and single-strand annealing-mediated pathways of meiotic double-strand break repair and efficient Non-Homologous End-Joining (NHEJ) pathway; involved in activation of Gln3p to alleviate nitrogen …	4	3.37	3.83	4.5	5.48	5.5	4.27	3.92	3.98	4.17	4.34	4.59
YDR064W	RPS13	IV	995	Protein component of the small (40S) ribosomal subunit; homologous to mammalian ribosomal protein S13 and bacterial S15	8.15	7.29	7.92	7.33	10	9.56	8.24	8.09	8.03	8.04	8.86	8.59
YDR308C	SRB7	IV	423	Subunit of the RNA polymerase II mediator complex; associates with core polymerase subunits to form the RNA polymerase II holoenzyme; essential for transcriptional regulation; target of the global repressor Tup1p	4.35	3.1	2.95	5.31	4.69	3.85	3.9	3.04	3.1	3.78	3.56	3.33
YDL143W	CCT4	IV	1587	Subunit of the cytosolic chaperonin Cct ring complex; related to Tcp1p, required for the assembly of actin and tubulins in vivo	5.89	5.15	5.67	5.63	6.68	6.33	5.54	5.29	5.54	5.45	5.56	5.65
YDR256C	CTA1	IV	1548	Catalase A; breaks down hydrogen peroxide in the peroxisomal matrix formed by acyl-CoA oxidase (Pox1p) during fatty acid beta-oxidation	3.51	6.58	8.94	5.43	4.84	5.76	3.66	3.57	3.65	3.72	3.71	3.57
YDR492W	IZH1	IV	951	Membrane protein involved in zinc ion homeostasis; member of the four-protein IZH family; transcription is regulated directly by Zap1p, expression induced by zinc deficiency and fatty acids; deletion increases sensitivity to elevated zinc; IZH1 has a paralog, IZH4, that arose from the whole genome duplication	6.32	6.6	6.96	6.23	5.97	4.77	5.32	4.63	4.7	5.21	4.85	4.8
YDL117W	CYK3	IV	2658	SH3-domain protein located in the bud neck and cytokinetic actin ring; relocalizes from bud neck to nucleus upon DNA replication stress; activates the chitin synthase activity of Chs2p during cytokinesis; suppressor of growth and cytokinesis defects of chs2 phospho-mutants	4.13	2.91	2.76	4.16	4.72	4.62	4.08	3.97	4.21	3.79	3.6	3.71
YDR346C	SVF1	IV	1446	Protein with a potential role in cell survival pathways; required for the diauxic growth shift; expression in mammalian cells increases survival under conditions inducing apoptosis; mutant has increased aneuploidy tolerance	6.38	5.57	5.55	5.63	6.58	6.35	5.59	5.5	5.52	5.57	5.47	5.59
YDR278C		IV	318	Dubious open reading frame; unlikely to encode a functional protein, based on available experimental and comparative sequence data	1.31	1.13	0.69	1.57	1.47	1.84	1.09	0.79	0.85	0.6	0.38	1.01
YDL122W	UBP1	IV	2430	Ubiquitin-specific protease; removes ubiquitin from ubiquitinated proteins; cleaves at the C terminus of ubiquitin fusions irrespective of their size; capable of cleaving polyubiquitin chains	5.27	5.1	5.31	4.53	6.61	6.14	5.56	5.6	5.55	5.26	5.52	5.4
YDL049C	KNH1	IV	807	Protein with similarity to Kre9p; Kre9p is involved in cell wall beta 1,6-glucan synthesis; overproduction suppresses growth defects of a kre9 null mutant; required for propionic acid resistance	4.36	5.16	4.43	3.91	5.07	5.19	3.45	3.45	3.79	3.58	3.99	4.89
YDL140C	RPO21	IV	5202	RNA polymerase II largest subunit B220; part of central core; phosphorylation of C-terminal heptapeptide repeat domain regulates association with transcription and splicing factors; similar to bacterial beta-prime	6.08	5.96	6.88	5.73	6.47	6.28	5.61	5.23	5.88	5.57	5.39	5.68
YDR292C	SRP101	IV	1866	Signal recognition particle (SRP) receptor alpha subunit; contain GTPase domains; involved in SRP-dependent protein targeting; interacts with the beta subunit, Srp102p	4.56	3.86	3.4	4.43	4.94	4.46	4.23	3.72	3.82	4.17	3.87	3.95
YDR053W		IV	396	Putative protein of unknown function; open reading frame overlaps 5' end of essential DBF4 gene encoding the regulatory subunit of the Cdc7p-Dbf4p kinase complex	1.33	1.28	1.48	2.17	2.6	2.54	1.48	1.43	1.54	1.1	1.57	1.64
YDR045C	RPC11	IV	333	RNA polymerase III subunit C11; mediates pol III RNA cleavage activity and is important for termination of transcription; homologous to TFIIS	4.64	3.39	2.96	3.96	5.24	4.51	4.37	4.12	3.97	4.08	4.21	4.47
YDL240W	LRG1	IV	3054	GTPase-activating protein (GAP); contains Rho1p-specific GAP activity, interacting with activated forms of Rho1p; functions along with Sac7p as a negative regulator of the Pkc1p-mediated cell wall integrity signaling pathway; negative regulator of cell wall 1,3-beta-glucan biosynthesis; required for efficient cell fusion; contains a RhoGAP domain and three Lin-11-Isl1-Mec-3 (LIM) domains	3.85	3.15	2.7	4.44	3.91	3.64	4.01	2.68	2.8	4.01	2.9	2.93
YDR218C	SPR28	IV	1272	Sporulation-specific homolog of the CDC3/10/11/12 family of genes; meiotic septin expressed at high levels during meiotic divisions and ascospore formation; the yeast CDC3/10/11/12 family is a family of bud neck microfilament genes	1.51	0.93	5.19	2.14	1.67	1.16	0.59	0.97	1.48	0.8	0.68	0.89
YDR042C		IV	603	Putative protein of unknown function; expression is increased in ssu72-ts69 mutant	1.25	1.96	6.56	1.64	2.75	2.47	1.32	1.36	1.7	1.51	1.77	1.38
YDR364C	CDC40	IV	1368	Pre-mRNA splicing factor; important for catalytic step II of pre-mRNA splicing and plays a role in cell cycle progression, particularly at the G1/S phase transition; required for DNA synthesis during mitosis and meiosis; has WD repeats; thermosensitivity of the cdc40 null mutant is functionally complemented by a chimeric construct containing the N-terminal 156 amino acids of yeast Cdc40p fused to…	4.23	4.34	4.87	3.69	5.18	4.92	4.13	4.17	4.28	4.05	4.21	4.29
YDR245W	MNN10	IV	1182	Subunit of a Golgi mannosyltransferase complex; complex mediates elongation of the polysaccharide mannan backbone; membrane protein of the mannosyltransferase family; other members of the complex are Anp1p, Mnn9p, Mnn11p, and Hoc1p	5.55	4.3	4.32	5.57	6	5.6	5.13	5.11	5.12	5.04	5.05	5.12
YDR207C	UME6	IV	2511	Rpd3L histone deacetylase complex subunit; key transcriptional regulator of early meiotic genes; involved in chromatin remodeling and transcriptional repression via DNA looping; binds URS1 upstream regulatory sequence, represses transcription by recruiting conserved histone deacetylase Rpd3p (through co-repressor Sin3p) and chromatin-remodeling factor Isw2p; couples metabolic responses to nutriti…	2.69	4.06	4.78	2.56	4.34	4.03	2.59	3.11	3.75	2.98	3.39	4.11
YDR222W		IV	1248	Protein of unknown function; green fluorescent protein (GFP)-fusion protein localizes to the cytoplasm in a punctate pattern; YDR222W has a paralog, YLR225C, that arose from the whole genome duplication	4.47	4.24	3.68	3.83	6.26	5.88	4.58	6.44	6.16	4.43	5.31	5.02
YDR280W	RRP45	IV	918	Exosome non-catalytic core component; involved in 3'-5' RNA processing and degradation in both the nucleus and the cytoplasm; has similarity to E. coli RNase PH and to human hRrp45p (PM/SCL-75, EXOSC9); protein abundance increases in response to DNA replication stress	5.01	4.27	3.39	4.57	5.47	4.99	4.89	4.87	4.53	4.75	4.53	4.36
YDR094W		IV	336	Dubious open reading frame; unlikely to encode a functional protein, based on available experimental and comparative sequence data; partially overlaps verified ORF DNF2/YDR093W	3.78	3.12	3.56	2.97	4.41	3.69	3.19	2.62	3.19	2.7	3.48	3.46
YDR352W	YPQ2	IV	954	Putative vacuolar membrane transporter for cationic amino acids; likely contributes to amino acid homeostasis by exporting cationic amino acids from the vacuole; member of the PQ-loop family, with seven transmembrane domains; mutant phenotype is functionally complemented by rat PQLC2 vacuolar transporter	4.99	4.5	4.33	6.52	5.66	5.03	4.58	4.41	4.19	4.66	4.73	4.55
YDL112W	TRM3	IV	4311	2'-O-ribose methyltransferase; catalyzes the ribose methylation of the guanosine nucleotide at position 18 of tRNAs	4.18	3.41	4.36	4.08	5.33	4.49	5.06	4.24	4.05	4.75	4.4	4
YDL185W	VMA1	IV	3216	Subunit A of the V1 peripheral membrane domain of V-ATPase; protein precursor undergoes self-catalyzed splicing to yield the extein Tfp1p and the intein Vde (PI-SceI), which is a site-specific endonuclease; the V1 peripheral membrane domain of the vacuolar H+-ATPase (V-ATPase) has eight subunits; involved in methionine restriction extension of chronological lifespan in an autophagy-dependent mann…	8.29	8.01	8.01	9.2	8.1	8.06	7.52	6.92	7.08	7.67	7.18	6.99
YDR491C		IV	492	Dubious open reading frame; unlikely to encode a functional protein, based on available experimental and comparative sequence data	4.89	5.1	5.32	4.61	4.38	3.34	3.71	3.04	2.78	3.64	3.47	3.19
YDL083C	RPS16B	IV	864	Protein component of the small (40S) ribosomal subunit; homologous to mammalian ribosomal protein S16 and bacterial S9; RPS16B has a paralog, RPS16A, that arose from the whole genome duplication	7.09	6.91	7.82	4.63	8.98	8.42	7.67	7.63	7.44	7.39	8.07	7.94
YDL187C		IV	330	Dubious open reading frame; unlikely to encode a functional protein, based on available experimental and comparative sequence data	2.05	1.1	0.99	1.9	2.48	3.49	2.24	1	1.04	1.93	1.57	1.56
YDR152W	GIR2	IV	798	Highly-acidic RWD domain-containing cytoplasmic protein; forms a highly conserved complex with Rbg2p that is responsible for efficient cell growth under amino acid starvation and binds translational activator Gcn1p in dose-dependent manner according to stress level; associates with translating ribosomes; intrinsically unstructured protein whose stability is enhanced upon binding Rbg2p	4.93	4.99	4.93	4.76	5.96	5.72	5.13	5.2	5.01	4.94	5.06	4.79
YDL154W	MSH5	IV	2706	Protein of the MutS family; forms a dimer with Msh4p that facilitates crossovers between homologs during meiosis; msh5-Y823H mutation confers tolerance to DNA alkylating agents; homologs present in C. elegans and humans	2.01	2.94	4.15	2.47	2.91	3.07	1.94	2.07	2.02	2.06	2.02	2.23
YDL145C	COP1	IV	3606	Alpha subunit of COPI vesicle coatomer complex; complex surrounds transport vesicles in the early secretory pathway	6.55	5.25	5.25	5.75	6.26	5.76	5.8	5.09	5.39	5.7	5.36	5.35
YDL064W	UBC9	IV	584	SUMO-conjugating enzyme involved in the Smt3p conjugation pathway; nuclear protein required for S- and M-phase cyclin degradation and mitotic control; involved in proteolysis mediated by the anaphase-promoting complex cyclosome (APCC)	5.48	5.03	5.35	4.61	5.42	5.31	4.24	4.6	4.73	4.46	4.53	4.88
YDR284C	DPP1	IV	870	Diacylglycerol pyrophosphate (DGPP) phosphatase; zinc-regulated vacuolar membrane-associated lipid phosphatase, dephosphorylates DGPP to phosphatidate (PA) and Pi, then PA to diacylglycerol; involved in lipid signaling and cell metabolism	7.33	6.81	7.22	7.69	5.18	5.31	4.89	4.06	4.07	4.84	4.29	4.51
YDR302W	GPI11	IV	660	ER membrane protein involved in a late step of GPI anchor assembly; involved in the addition of phosphoethanolamine to the multiply mannosylated glycosylphosphatidylinositol (GPI) intermediate; human PIG-Fp is a functional homolog	4.54	3.21	3.29	3.69	4.43	4.16	3.43	3.9	3.87	3.11	3.55	3.55
YDR397C	NCB2	IV	533	Subunit of a heterodimeric NC2 transcription regulator complex; complex binds to TBP and can repress transcription by preventing preinitiation complex assembly or stimulate activated transcription; homologous to human NC2beta; complex also includes Bur6p	5.07	5.27	5.06	5.1	6.24	6.14	4.88	5.03	4.62	4.92	5.39	5.38
YDL131W	LYS21	IV	1323	Homocitrate synthase isozyme; catalyzes the condensation of acetyl-CoA and alpha-ketoglutarate to form homocitrate, which is the first step in the lysine biosynthesis pathway; LYS21 has a paralog, LYS20, that arose from the whole genome duplication	7.31	6.17	6.38	9.64	8.26	6.48	7.63	6.72	6.73	7.67	7.41	7.15
YDR048C		IV	315	Dubious open reading frame; unlikely to encode a functional protein, based on available experimental and comparative sequence data; partially overlaps ORF VMS1/YDR049W	1.99	1.46	1.27	1.68	2.89	2.75	2.23	2.36	2.12	2.2	2.04	2.02
YDL057W		IV	987	Putative protein of unknown function; YDL057W is not an essential gene	3.9	3.93	4.26	5.57	4.79	4.92	3.82	4.09	3.99	4.17	3.95	4.07
YDR381W	YRA1	IV	1447	Nuclear polyadenylated RNA-binding protein; required for export of poly(A)+ mRNA from the nucleus; proposed to couple mRNA export with 3' end processing via its interactions with Mex67p and Pcf11p; interacts with DBP2; inhibits the helicase activity of Dbp2; functionally redundant with Yra2p, another REF family member	8.13	6.63	7.7	7.37	7.17	7.17	7.08	6.39	6.07	6.81	6.32	6.5
YDR054C	CDC34	IV	888	Ubiquitin-conjugating enzyme (E2); catalytic subunit of SCF ubiquitin-protein ligase complex (together with Skp1p, Rbx1p, Cdc53p, and an F-box protein) that regulates cell cycle progression by targeting key substrates for degradation; protein abundance increases in response to DNA replication stress; human CDC34 functionally complements the thermosensitivity of the cdc34-2 mutant	5.84	6.83	7.07	5.63	6.73	6.4	5.37	5.8	6.11	5.39	5.89	5.96
YDR025W	RPS11A	IV	810	Protein component of the small (40S) ribosomal subunit; homologous to mammalian ribosomal protein S11 and bacterial S17; N-terminally propionylated in vivo; RPS11A has a paralog, RPS11B, that arose from the whole genome duplication	7.49	7.4	8.33	6.16	9.17	8.66	7.96	7.8	7.64	7.67	8.33	8.3
YDR266C	HEL2	IV	1920	RING finger ubiquitin ligase (E3); involved in ubiquitylation and degradation of excess histones; interacts with Ubc4p and Rad53p; null mutant sensitive to hydroxyurea (HU); green fluorescent protein (GFP)-fusion protein localizes to the cytoplasm; computational analysis suggests a role as a transcription factor	4.44	4.08	4.14	4.21	5.48	4.91	4.72	4.79	4.87	4.59	4.65	4.55
YDL239C	ADY3	IV	2373	Protein required for spore wall formation; thought to mediate assembly of a Don1p-containing structure at the leading edge of the prospore membrane via interaction with spindle pole body components; potentially phosphorylated by Cdc28p; ADY3 has a paralog, CNM67, that arose from the whole genome duplication	4.28	5.66	5.78	7.75	5.22	5.56	4.39	3.93	3.92	5.06	4.4	4.41
YDR515W	SLF1	IV	1344	RNA binding protein that associates with polysomes; may be involved in regulating mRNA translation; involved in the copper-dependent mineralization of copper sulfide complexes on cell surface in cells cultured in copper salts; SLF1 has a paralog, SRO9, that arose from the whole genome duplication; protein abundance increases in response to DNA replication stress	3.78	4.09	4.38	3.2	4.36	4.74	3.23	3.66	4.17	3.37	3.55	4.02
YDR065W	RRG1	IV	1098	Protein of unknown function; required for vacuolar acidification and mitochondrial genome maintenance; the authentic, non-tagged protein is detected in highly purified mitochondria in high-throughput studies	3.52	2.79	3.38	3.23	4.17	3.99	3.87	3.37	3.09	3.76	3.35	3.29
YDR417C		IV	372	Dubious open reading frame; unlikely to encode a functional protein, based on available experimental and comparative sequence data; partially overlaps the verified ORF RPL12B/YDR418W	6.8	6.31	6.14	5.32	8.3	7.64	6.94	6.64	6.29	6.75	7.48	7.44
YDR363W	ESC2	IV	1371	Sumo-like domain protein; prevents accumulation of toxic intermediates during replication-associated recombinational repair; roles in silencing, lifespan, chromatid cohesion and the intra-S-phase DNA damage checkpoint; RENi family member	3.67	3.8	4.35	3.27	4.47	4.3	3.79	4.22	4.23	3.83	3.66	3.69
YDR198C	RKM2	IV	1440	Ribosomal protein lysine methyltransferase; responsible for trimethylation of the lysine residue at position 3 of Rpl12Ap and Rpl12Bp	3.29	2.97	2.29	4.13	4.73	4.2	4.06	3.59	3.59	3.97	3.92	3.64
YDR432W	NPL3	IV	1245	RNA-binding protein; promotes elongation, regulates termination, and carries poly(A) mRNA from nucleus to cytoplasm; represses translation initiation by binding eIF4G; required for pre-mRNA splicing; interacts with E3 ubiquitin ligase Bre1p, linking histone ubiquitination to mRNA processing; may have role in telomere maintenance; dissociation from mRNAs promoted by Mtr10p; phosphorylated by Sky1p…	7.27	6.63	7	6.58	7.19	6.66	6.61	7.48	7.26	6.55	6.39	6.34
YDR322W	MRPL35	IV	1104	Mitochondrial ribosomal protein of the large subunit	4.33	4.66	4.17	4.22	4.6	4.35	3.63	3.58	3.53	3.71	3.8	3.8
YDL043C	PRP11	IV	801	Subunit of the SF3a splicing factor complex; required for spliceosome assembly	3.37	3.65	3.47	3.2	4.89	4.14	3.88	3.93	3.75	3.74	4.09	3.73
YDR260C	SWM1	IV	513	Subunit of the anaphase-promoting complex (APC); APC is an E3 ubiquitin ligase that regulates the metaphase-anaphase transition and exit from mitosis; required for activation of the daughter-specific gene expression and spore wall maturation	4.77	4.65	5.09	4.74	5.44	5.1	4.4	4.77	4.83	4.39	4.64	4.76
YDL192W	ARF1	IV	546	ADP-ribosylation factor; GTPase of the Ras superfamily involved in regulation of coated vesicle formation in intracellular trafficking within the Golgi; ARF1 has a paralog, ARF2, that arose from the whole genome duplication; arf1 arf2 double null mutation is complemented by human ARF1, ARF4, ARF5, or ARF6	8.55	5.8	5.86	7.05	7.55	7.02	6.75	6.5	6.57	6.52	6.76	6.85
YDL069C	CBS1	IV	690	Mitochondrial translational activator of the COB mRNA; membrane protein that interacts with translating ribosomes, acts on the COB mRNA 5'-untranslated leader	3.11	2.79	2.44	3.33	3.39	3.22	2.86	2.76	2.67	2.87	2.63	2.92
YDR261W-A		IV	1317	Retrotransposon TYA Gag gene co-transcribed with TYB Pol; translated as TYA or TYA-TYB polyprotein; Gag is a nucleocapsid protein that is the structural constituent of virus-like particles (VLPs); similar to retroviral Gag	0.73	0.56	0.35	0.76	0.84	0.46	0.13	0.19	0.03	0.15	0.08	0.15
YDR526C		IV	471	Dubious open reading frame; unlikely to encode a functional protein, based on available experimental and comparative sequence data	2	1.63	1.71	1.48	3.64	3.67	3.12	2.81	2.45	3	2.88	2.43
YDR248C		IV	582	Putative gluconokinase; sequence similarity to bacterial and human gluconokinase; green fluorescent protein (GFP)-fusion protein localizes to the cytoplasm; upregulated by deletion of the RNAP-II associated factor, PAF1	5.63	4.48	4.48	5.01	4.64	4.65	4.44	4.37	4.25	4.56	3.88	4.24
YDR467C		IV	327	Dubious open reading frame; unlikely to encode a functional protein, based on available experimental and comparative sequence data	3.07	4.24	4.51	3.46	4.02	3.91	3.43	3.28	3.37	3.23	3.27	3.68
YDR277C	MTH1	IV	1302	Negative regulator of the glucose-sensing signal transduction pathway; required for repression of transcription by Rgt1p; interacts with Rgt1p and the Snf3p and Rgt2p glucose sensors; phosphorylated by Yck1p, triggering Mth1p degradation; MTH1 has a paralog, STD1, that arose from the whole genome duplication	4.04	6.33	5.99	5.91	5.74	6.65	4.26	5.25	5.26	4.72	4.99	5.29
YDL238C	GUD1	IV	1470	Guanine deaminase; a catabolic enzyme of the guanine salvage pathway producing xanthine and ammonia from guanine; activity is low in exponentially-growing cultures but expression is increased in post-diauxic and stationary-phase cultures	4.9	5.64	5.85	7.96	5.61	5.89	4.93	4.68	4.59	5.3	4.86	4.73
YDR017C	KCS1	IV	3153	Inositol hexakisphosphate and inositol heptakisphosphate kinase; generation of high energy inositol pyrophosphates by Kcs1p is required for many processes such as vacuolar biogenesis, stress response, RNA polymerase I-mediated rRNA transcription and telomere maintenance; inositol hexakisphosphate is also known as IP6; inositol heptakisphosphate is also known as IP7	5.04	4.93	5.27	5.73	5.7	5.3	4.66	4.52	4.66	4.83	4.95	4.91
YDR037W	KRS1	IV	1776	Lysyl-tRNA synthetase	7.41	5.54	4.71	8.83	9.1	8.72	8.6	8.24	8.12	8.73	8.36	7.86
YDR445C		IV	408	Dubious open reading frame; unlikely to encode a functional protein, based on available experimental and comparative sequence data	2.58	2.22	1.89	1.9	2.34	2.49	1.67	2.06	1.12	1.22	1.59	1.63
YDL136W	RPL35B	IV	768	Ribosomal 60S subunit protein L35B; homologous to mammalian ribosomal protein L35 and bacterial L29; RPL35B has a paralog, RPL35A, that arose from the whole genome duplication	7.31	7.46	7.79	7.76	8.98	8.77	7.83	7.62	7.64	7.8	8.24	8.12
YDR418W	RPL12B	IV	498	Ribosomal 60S subunit protein L12B; rpl12a rpl12b double mutant exhibits slow growth and slow translation; homologous to mammalian ribosomal protein L12 and bacterial L11; RPL12B has a paralog, RPL12A, that arose from the whole genome duplication	7.02	6.94	6.85	6.24	8.78	8.1	7.34	7.25	7.36	6.92	8.04	8
YDL015C	TSC13	IV	933	Enoyl reductase; catalyzes last step in each cycle of very long chain fatty acid elongation; localizes to ER, highly enriched in a structure marking nuclear-vacuolar junctions; coimmunoprecipitates with elongases Elo2p and Elo3p; protein increases in abundance and relative distribution to ER foci increases upon DNA replication stress; human homolog TECR implicated in nonsyndromic mental retardati…	6.14	5.22	5.32	6	6.42	6.1	6.3	5.48	6.2	6.01	5.68	5.71
YDR396W		IV	501	Dubious open reading frame unlikely to encode a functional protein; extensively overlaps essential NCB2 gene encoding the beta subunit of the NC2 dimeric histone-fold complex	4.22	4	3.93	4.41	5.06	4.94	4.08	4.22	3.64	3.98	4.34	4.05
YDL084W	SUB2	IV	1341	Component of the TREX complex required for nuclear mRNA export; member of the DEAD-box RNA helicase superfamily and is involved in early and late steps of spliceosome assembly; homolog of the human splicing factor hUAP56; relocalizes from nucleus to cytoplasm upon DNA replication stress	7.24	6.01	6.14	6.57	6.54	6.06	6.34	5.69	5.88	6.13	5.82	5.89
YDR441C	APT2	IV	546	Potential adenine phosphoribosyltransferase; encodes a protein with similarity to adenine phosphoribosyltransferase, but artificially expressed protein exhibits no enzymatic activity; APT2 has a paralog, APT1, that arose from the whole genome duplication	5.11	5.28	5.01	4.5	6.36	6.43	3.94	4.91	5.11	4.15	5.64	6.08
YDR433W		IV	441	Dubious open reading frame; unlikely to encode a functional protein, based on available experimental and comparative sequence data	3.66	2.94	3.49	2.79	4.18	3.72	3.48	4.48	3.85	3.18	3.47	3.2
YDL046W	NPC2	IV	522	Sterol transport protein and functional homolog of human NPC2/He1; human NPC2 is a cholesterol-binding protein whose deficiency causes Niemann-Pick type C2 disease involving retention of cholesterol in lysosomes; yeast NPC2 can complement mutations in human NPC2	7.03	7.19	7.91	7.93	6.73	6.65	5.89	5.95	6.16	6.18	6.02	6.35
YDR454C	GUK1	IV	564	Guanylate kinase; converts GMP to GDP; required for growth and mannose outer chain elongation of cell wall N-linked glycoproteins	6.71	5.18	4.65	6.2	6.54	5.64	6.08	5.52	5.46	5.89	5.83	5.72
YDR537C		IV	606	Dubious open reading frame; unlikely to encode a functional protein, based on available experimental and comparative sequence data; almost completely overlaps verified ORF PAD1/YDR538W	1.6	3.01	2.68	2.43	2.43	2.19	1.81	2.02	2.03	2.5	1.72	1.22
YDL022W	GPD1	IV	1176	NAD-dependent glycerol-3-phosphate dehydrogenase; key enzyme of glycerol synthesis, essential for growth under osmotic stress; expression regulated by high-osmolarity glycerol response pathway; protein abundance increases in response to DNA replication stress; constitutively inactivated via phosphorylation by the protein kinases Ypk1p and Ypk2p, dephosphorylation increases catalytic activity; for…	7.59	8.83	9.31	6.3	6.01	7.5	5.61	4.53	5	6.22	5.3	5.89
YDR112W	IRC2	IV	309	Dubious open reading frame; unlikely to encode a functional protein, based on available experimental and comparative sequence data; partially overlaps ALT2/YDR111C; null mutant displays increased levels of spontaneous Rad52p foci	2.23	3.43	2.47	3.02	2.5	1.54	1.9	1.15	1.39	1.93	1.8	1.07
YDL133C-A	RPL41B	IV	78	Ribosomal 60S subunit protein L41B; comprises only 25 amino acids; rpl41a rpl41b double null mutant is viable; homologous to mammalian ribosomal protein L41, no bacterial homolog; RPL41B has a paralog, RPL41A, that arose from the whole genome duplication	4.72	2.81	1.49	2.83	3.3	2.58	3.86	2.57	1.82	3.68	2.61	3.24
YDR116C	MRPL1	IV	858	Mitochondrial ribosomal protein of the large subunit	4.19	4.65	4.04	3.6	4.52	4.49	3.54	3.82	3.88	3.59	3.83	3.95
YDR020C	DAS2	IV	699	Putative protein of unknown function; non-essential gene identified in a screen for mutants with increased levels of rDNA transcription; weak similarity with uridine kinases and with phosphoribokinases	3.23	2.98	2.3	4.55	5.1	4.46	4.21	4.27	4.18	4.11	4.41	4.1
YDL034W		IV	345	Dubious open reading frame; unlikely to encode a functional protein, based on available experimental and comparative sequence data; partially overlaps with verified gene GPR1/YDL035C; YDL034W is not an essential gene	3.47	3.78	3.7	3.68	4.3	4.06	3.2	3.67	3.49	2.99	3.6	3.54
YDR513W	GRX2	IV	432	Cytoplasmic glutaredoxin; thioltransferase, glutathione-dependent disulfide oxidoreductase involved in maintaining redox state of target proteins, also exhibits glutathione peroxidase activity, expression induced in response to stress; GRX2 has two in-frame start codons resulting in a shorter isoform that is retained in the cytosol and a longer form translocated to the mitochondrial matrix; GRX2 …	6.93	8.07	7.8	7.69	5.93	7.07	5.88	5.04	5.36	6.15	5.24	5.6
YDL002C	NHP10	IV	612	Non-essential INO80 chromatin remodeling complex subunit; preferentially binds DNA ends, protecting them from exonucleatic cleavage; deletion affects telomere maintenance via recombination; related to mammalian high mobility group proteins	4.85	4.61	4.42	5.04	5.33	5	4.73	4.27	4.23	4.75	4.63	4.56
YDL130W	RPP1B	IV	622	Ribosomal protein P1 beta; component of the ribosomal stalk, which is involved in interaction of translational elongation factors with ribosome; free (non-ribosomal) P1 stimulates the phosphorylation of the eIF2 alpha subunit (Sui2p) by Gcn2p; accumulation is regulated by phosphorylation and interaction with the P2 stalk component	7.67	7.38	7.98	6.24	9.15	8.71	7.93	7.84	7.43	7.71	8.46	8.44
YDL107W	MSS2	IV	1056	Peripherally bound inner membrane protein of the mitochondrial matrix; involved in membrane insertion of C-terminus of Cox2p, interacts genetically and physically with Cox18p	3.1	3.17	3.46	3.12	3.75	3.66	2.5	2.96	2.93	2.48	3.06	3.09
YDL078C	MDH3	IV	1032	Peroxisomal malate dehydrogenase; catalyzes interconversion of malate and oxaloacetate; involved in the glyoxylate cycle	7.3	8.43	9.31	8.07	6.65	7.52	6.29	5.68	5.73	6.43	5.96	6.07
YDL200C	MGT1	IV	567	DNA repair methyltransferase (6-O-methylguanine-DNA methylase); involved in protection against DNA alkylation damage	4.56	5.11	5.27	6.05	5.43	5.08	4.46	4.37	4.38	4.55	4.75	5.11
YDR312W	SSF2	IV	1362	Protein required for ribosomal large subunit maturation; functionally redundant with Ssf1p; member of the Brix family; SSF2 has a paralog, SSF1, that arose from the whole genome duplication	3.83	3.75	3.85	4.47	5.01	4.55	4.33	3.95	3.74	4.32	4.33	4.13
YDL111C	RRP42	IV	798	Exosome non-catalytic core component; involved in 3'-5' RNA processing and degradation in both the nucleus and the cytoplasm; has similarity to E. coli RNase PH and to human hRrp42p (EXOSC7)	5.18	4.13	3.96	4.63	5.82	5.91	5.63	5.27	5.02	5.44	5.14	4.81
YDL194W	SNF3	IV	2655	Plasma membrane low glucose sensor, regulates glucose transport; contains 12 predicted transmembrane segments and a long C-terminal tail required for induction of hexose transporters; also senses fructose and mannose; SNF3 has a paralog, RGT2, that arose from the whole genome duplication	3.26	5.26	4.96	3.28	3.9	4.15	2.62	2.9	3.12	2.82	3.22	3.39
YDR283C	GCN2	IV	4980	Protein kinase; phosphorylates the alpha-subunit of translation initiation factor eIF2 (Sui2p) in response to starvation; activated by uncharged tRNAs and the Gcn1p-Gcn20p complex; contributes to DNA damage checkpoint control	4.6	4.86	5.11	5.27	4.97	4.93	4.86	4.06	4.25	5.04	4.29	4.34
YDR321W	ASP1	IV	1146	Cytosolic L-asparaginase, involved in asparagine catabolism; catalyzes hydrolysis of L-asparagine to aspartic acid and ammonia, has an important role in therapy of acute lymphoblastic leukemia; synthesized constitutively	5.64	3.07	3.19	3.92	5.64	4.99	5.49	4.9	4.63	5.01	4.96	4.69
YDL023C		IV	321	Dubious open reading frame; unlikely to encode a functional protein, based on available experimental and comparative sequence data; not conserved in other Saccharomyces species; overlaps the verified gene GPD1; deletion confers sensitivity to GSAO; deletion in cyr1 mutant results in loss of stress resistance	6.42	7.32	7.62	4.65	4.9	6.15	4.28	3.03	3.15	4.97	4.23	4.7
YDR406W	PDR15	IV	4590	Plasma membrane ATP binding cassette (ABC) transporter; multidrug transporter and general stress response factor implicated in cellular detoxification; regulated by Pdr1p, Pdr3p and Pdr8p; promoter contains a PDR responsive element; PDR15 has a paralog, PDR5, that arose from the whole genome duplication	6.75	6.97	6.31	5.52	5.31	5.85	4.87	4.52	4.92	4.96	4.64	4.5
YDR478W	SNM1	IV	597	Ribonuclease MRP complex subunit; ribonuclease (RNase) MRP cleaves pre-rRNA and has a role in cell cycle-regulated degradation of daughter cell-specific mRNAs; binds to the NME1 RNA subunit of RNase MRP	3.28	3.22	3.57	4	5.26	4.43	4.5	4.99	4.55	4.09	4.6	4.45
YDR238C	SEC26	IV	2922	Essential beta-coat protein of the COPI coatomer; involved in ER-to-Golgi protein trafficking and maintenance of normal ER morphology; shares 43% sequence identity with mammalian beta-coat protein (beta-COP)	6.85	5.83	5.55	5.63	6	5.51	5.51	5.2	5.15	5.36	5.34	5.17
YDR395W	SXM1	IV	2835	Nuclear transport factor (karyopherin); involved in protein transport between the cytoplasm and nucleoplasm; similar to Nmd5p, Cse1p, Lph2p, and the human cellular apoptosis susceptibility protein, CAS1	5.03	4.29	4.08	4.9	6.27	5.59	5.65	5.96	5.87	5.38	5.61	5.42
YDR472W	TRS31	IV	852	Core component of transport protein particle (TRAPP) complexes I-III; TRAPP complexes are related multimeric guanine nucleotide-exchange factor for the GTPase Ypt1p, regulating ER-Golgi traffic (TRAPPI), intra-Golgi traffic (TRAPPII), endosome-Golgi traffic (TRAPPII and III) and autophagy (TRAPPIII)	4.19	3.84	4.46	4.64	4.99	4.93	4.24	3.77	3.96	4.28	4.34	4.21
YDR041W	RSM10	IV	612	Mitochondrial ribosomal protein of the small subunit; has similarity to E. coli S10 ribosomal protein; essential for viability, unlike most other mitoribosomal proteins	5.62	5.93	6.39	5.77	5.74	5.13	5.62	4.95	4.92	5.65	5.08	4.87
YDL219W	DTD1	IV	524	D-Tyr-tRNA(Tyr) deacylase; functions in protein translation, may affect nonsense suppression via alteration of the protein synthesis machinery; ubiquitous among eukaryotes	5.35	3.44	2.15	4.9	4.42	3.7	4.15	3.93	3.49	3.93	3.77	3.75
YDR052C	DBF4	IV	2115	Regulatory subunit of Cdc7p-Dbf4p kinase complex; required for Cdc7p kinase activity and initiation of DNA replication; phosphorylates the Mcm2-7 family of proteins; cell cycle regulated; relative distribution to the nucleus increases upon DNA replication stress; co-expression of human CDC7 and DBF4 complements single cdc7 or dbf4 null mutations or the cdc7 dbf4 double null mutation	4.45	4.09	4.18	4.87	5.03	4.87	4.11	4.24	4.22	4.21	4.38	4.41
YDR314C	RAD34	IV	2079	Protein involved in nucleotide excision repair (NER); homologous to RAD4	4.37	4.45	4.62	5.3	4.51	4.56	4.07	3.91	4.03	3.96	3.86	3.82
YDR226W	ADK1	IV	669	Adenylate kinase, required for purine metabolism; localized to the cytoplasm and the mitochondria; lacks cleavable signal sequence; protein abundance increases in response to DNA replication stress; mutations affecting Adk1p catalytic activity deregulate expression of phosphate utilization genes PHO5 and PHO84; human homolog AK1 can complement yeast adk1 mutant	8.26	6.62	6.37	7.81	7.47	7.09	7.13	6.79	6.73	7.04	6.83	6.72
YDL075W	RPL31A	IV	763	Ribosomal 60S subunit protein L31A; associates with karyopherin Sxm1p; loss of both Rpl31p and Rpl39p confers lethality; homologous to mammalian ribosomal protein L31, no bacterial homolog; RPL31A has a paralog, RPL31B, that arose from the whole genome duplication	7.79	7.95	8.22	6.76	9.67	9.23	8.27	8.43	8.28	8.11	9.02	8.78
YDL047W	SIT4	IV	936	Ceramide-activated, type 2A-related serine-threonine phosphatase; functions in G1/S transition of mitotic cycle; controls lifespan, mitochondrial function, cell cycle progression by regulating HXK2 phosphorylation; regulator of COPII coat dephosphorylation; required for ER to Golgi traffic; interacts with Hrr25p kinase; cytoplasmic and nuclear protein that modulates functions mediated by Pkc1p in…	5.55	5.97	5.83	4.96	6.05	5.98	5.15	5.66	5.62	5.06	5.4	5.48
YDL101C	DUN1	IV	1542	Cell-cycle checkpoint S/T protein kinase; required for transient G2/M arrest after DNA damage, damage-induced transcription, and nuclear-to-cytoplasmic redistribution of Rnr2p-Rnr4p after genotoxic stress and iron deprivation; phosphorylates repair protein Rad55p, transcriptional repressor Sml1p, superoxide dismutase, and ribonucleotide reductase inhibitors Crt1p and Dif1p; functions in the Mec1p…	3.65	3.56	3.1	2.9	2.74	3.26	1.97	2.25	2.36	1.4	2.1	2.38
YDR488C	PAC11	IV	1602	Dynein intermediate chain, microtubule motor protein; required for intracellular transport and cell division; acts in cytoplasmic dynein pathway; forms complex with dynein light chain Dyn2p that promotes Dyn1p homodimerization and potentiates motor processivity; Dyn2p-Pac11p complex is also important for interaction of dynein motor complex with dynactin complex; forms cortical cytoplasmic microtu…	3.74	2.8	3.65	3.19	3.57	4.15	3.4	2.61	2.83	3.41	2.94	3.05
YDR006C	SOK1	IV	2706	Protein of unknown function; overexpression suppresses the growth defect of mutants lacking protein kinase A activity; involved in cAMP-mediated signaling; localized to the nucleus; similar to the mouse testis-specific protein PBS13	4.36	5.15	5.86	4.77	5.95	5.8	5.27	5.31	5.58	5.29	5.32	5.49
YDR485C	VPS72	IV	2388	Htz1p-binding component of the SWR1 complex; exchanges histone variant H2AZ (Htz1p) for chromatin-bound histone H2A; may function as a lock that prevents removal of H2AZ from nucleosomes; required for vacuolar protein sorting	3.61	4.74	5.29	4.09	4.71	4.84	3.73	4.12	4.44	3.85	4.08	4.21
YDR359C	EAF1	IV	2949	Component of the NuA4 histone acetyltransferase complex; acts as a platform for assembly of NuA4 subunits into the native complex; required for initiation of pre-meiotic DNA replication, likely due to its requirement for expression of IME1	4.8	5.2	5.44	4.21	5.58	5.28	4.8	4.68	4.97	4.79	4.96	5.07
YDR148C	KGD2	IV	1392	Dihydrolipoyl transsuccinylase; component of the mitochondrial alpha-ketoglutarate dehydrogenase complex, which catalyzes the oxidative decarboxylation of alpha-ketoglutarate to succinyl-CoA in the TCA cycle; phosphorylated	6.18	8.5	7.78	6.31	5.88	6.93	5.23	5.19	5.17	5.44	5.26	5.36
YDR355C		IV	303	Dubious open reading frame; unlikely to encode a functional protein, based on available experimental and comparative sequence data; partially overlaps the verified essential ORF SPC110/YDR356W	2.03	1.76	2.26	1.75	1.87	1.5	0.68	1.26	0.29	1	1.25	1.08
YDR018C		IV	1191	Probable membrane protein with three predicted transmembrane domains; similar to C. elegans F55A11.5 and maize 1-acyl-glycerol-3-phosphate acyltransferase; YDR018C has a paralog, CST26, that arose from the whole genome duplication	3.82	5.78	5.9	3.12	2.92	4.08	1.55	2.26	2.52	1.85	2.3	2.46
YDR325W	YCG1	IV	3108	Subunit of the condensin complex; required for establishment and maintenance of chromosome condensation, chromosome segregation and chromatin binding of the condensin complex; required for clustering of tRNA genes at the nucleolus; required for replication slow zone (RSZ) breakage following Mec1p inactivation	4.1	3.45	3.37	4.32	4.67	4.33	3.49	3.91	3.83	3.45	4.06	4.12
YDL008W	APC11	IV	498	Catalytic core subunit, Anaphase-Promoting Complex/Cyclosome (APC/C); which is a ubiquitin-protein ligase required for degradation of anaphase inhibitors, including mitotic cyclins, during the metaphase/anaphase transition; contains a RING-H2 domain that is required for activity	4.76	4.09	4.58	4.78	4.5	4.33	4.27	3.82	4.02	4.26	3.9	4.08
YDL100C	GET3	IV	1065	Guanine nucleotide exchange factor for Gpa1p; amplifies G protein signaling; functions as a chaperone under ATP-depleted oxidative stress conditions; subunit of GET complex, involved in ATP dependent Golgi to ER trafficking and insertion of tail-anchored (TA) proteins into ER membrane under non-stress conditions; binds as dimer to transmembrane domain (TMD) cargo, shielding TMDs from aqueous solv…	7.2	5.97	6.06	5.31	6.14	6.4	5.36	5.14	5.73	5.23	5.55	5.95
YDR471W	RPL27B	IV	795	Ribosomal 60S subunit protein L27B; homologous to mammalian ribosomal protein L27, no bacterial homolog; RPL27B has a paralog, RPL27A, that arose from the whole genome duplication	7.19	6.86	7.48	6.38	8.73	8.23	7.87	7.59	7.33	7.68	8.14	7.92
tS(AGA)D1		IV	82	Serine tRNA (tRNA-Ser), predicted by tRNAscan-SE analysis	1.1	1.89	0.68	1.67	1.27	0.66	0.5	0.35	-0.1	1.11	0.68	0.34
YDL222C	FMP45	IV	930	Integral membrane protein localized to mitochondria; required for sporulation and maintaining sphingolipid content; similar to SUR7; FMP45 has a paralog, YNL194C, that arose from the whole genome duplication	4.5	9.62	9.34	2.89	3.95	6.24	3.51	3.62	3.72	4.23	3.38	3.95
YDR360W	OPI7	IV	435	Dubious open reading frame; unlikely to encode a functional protein, based on available experimental and comparative sequence data; partially overlaps verified gene VID21/YDR359C	3.63	2.92	3.53	2.78	4.19	3.86	3.45	3.39	3.52	3.44	3.61	3.19
YDR104C	SPO71	IV	3738	Meiosis-specific protein required for prospore membrane morphogenesis; localizes to the prospore membrane (PSM) during sporulation; required for PSM elongation and closure; genetically antagonistic to SPO1; recruits Vps13p to the PSM during sporulation; interacts and functions cooperatively with Spo73p; mutants have defects in the PSM, aberrant spore wall formation and reduced PtdIns-phosphate po…	3.4	4.19	4.6	4.57	4.52	4.27	3.87	3.51	3.83	4.06	3.95	4.03
YDR160W	SSY1	IV	2559	Component of the SPS plasma membrane amino acid sensor system; senses external amino acid concentration and transmits intracellular signals that result in regulation of expression of amino acid permease genes; other members are Ssy1p, Ptr3p, and Ssy5p	4.65	4.68	5.15	3.64	4.32	4.45	3.36	3.6	3.93	3.45	3.75	3.92
YDL128W	VCX1	IV	1236	Vacuolar membrane antiporter with Ca2+/H+ and K+/H+ exchange activity; involved in control of cytosolic Ca2+ and K+ concentrations; has similarity to sodium/calcium exchangers, including the bovine Na+/Ca2+,K+ antiporter	6.05	6.09	5.49	6.63	6.49	6.24	5.84	6.27	5.86	5.74	5.94	5.69
YDL220C	CDC13	IV	2775	Single stranded DNA-binding protein found at TG1-3 telomere G-tails; key roles in regulation of telomerase, telomere end protection, conventional telomere replication; regulates telomere replication through recruitment of specific sub-complexes, essential function is telomere capping; forms homodimer via N-terminus; disruption of dimerization leads to short telomeres; autophagy and proteasome are…	3.58	3.5	3.59	3.73	3.88	3.86	2.87	3.13	3.5	2.99	3.33	3.51
YDR368W	YPR1	IV	939	NADPH-dependent aldo-keto reductase; reduces multiple substrates including 2-methylbutyraldehyde and D,L-glyceraldehyde, expression is induced by osmotic and oxidative stress; functionally redundant with other aldo-keto reductases; protein abundance increases in response to DNA replication stress; YPR1 has a paralog, GCY1, that arose from the whole genome duplication; human homolog AKR1B1 can com…	6.38	6.52	5.96	5.59	5.22	5.71	4.85	4.78	5.1	5.12	4.68	4.83
YDR320W-B		IV	138	Dubious open reading frame; unlikely to encode a functional protein, based on available experimental and comparative sequence data; overlaps the verified gene DAD4/YDR320C-A	1.62	0.12	-0.07	0.21	0.78	0.34	1.22	0.22	0.35	0.17	0.23	0.4
YDL088C	ASM4	IV	1587	FG-nucleoporin component of central core of nuclear pore complex (NPC); contributes directly to nucleocytoplasmic transport; induces membrane tubulation, which may contribute to nuclear pore assembly; ASM4 has a paralog, NUP53, that arose from the whole genome duplication	4.58	5.37	5.37	4.91	5.44	5.12	4.62	4.56	4.93	4.64	4.9	4.86
YDL127W	PCL2	IV	927	Cyclin, interacts with cyclin-dependent kinase Pho85p; member of the Pcl1,2-like subfamily, involved in the regulation of polarized growth and morphogenesis and progression through the cell cycle; localizes to sites of polarized cell growth; PCL2 has a paralog, PCL9, that arose from the whole genome duplication	4.23	4.03	2.75	4.08	3.15	2.96	4.35	3.14	3.01	3.94	2.61	2.86
YDL196W		IV	330	Dubious open reading frame; unlikely to encode a functional protein, based on available experimental and comparative sequence data; open reading frame is located in promoter region of essential gene SEC31	1.44	1.79	2.04	1.84	1.83	1.39	2.06	1.55	1.75	1.95	1.29	1.6
YDR424C	DYN2	IV	455	Cytoplasmic light chain dynein, microtubule motor protein; required for intracellular transport and cell division; involved in mitotic spindle positioning; forms complex with dynein intermediate chain Pac11p that promotes Dyn1p homodimerization, potentiates motor processivity; Dyn2p-Pac11p complex important for interaction of dynein motor complex with dynactin complex; acts as molecular glue to d…	7.1	5.73	5.77	7.72	5.96	6.47	5.82	5.32	5.28	5.83	5.43	5.96
YDL102W	POL3	IV	3294	Catalytic subunit of DNA polymerase delta; required for chromosomal DNA replication during mitosis and meiosis, intragenic recombination, repair of double strand DNA breaks, and DNA replication during nucleotide excision repair (NER)	3.67	3.87	3.57	3.47	4.04	3.71	3.2	3.11	3.37	3.08	3.5	3.49
YDL105W	NSE4	IV	1209	Component of the SMC5-SMC6 complex; this complex plays a key role in the removal of X-shaped DNA structures that arise between sister chromatids during DNA replication and repair	2.69	2.95	2.98	3.55	3.31	3.19	2.33	2.48	2.87	2.36	2.78	3.01
YDR170C	SEC7	IV	6030	Guanine nucleotide exchange factor (GEF) for ADP ribosylation factors; involved in proliferation of the Golgi, intra-Golgi transport and ER-to-Golgi transport; found in the cytoplasm and on Golgi-associated coated vesicles	5.44	5.17	5.12	5.57	5.4	5.16	5.11	4.85	4.9	5.08	4.88	4.85
YDL191W	RPL35A	IV	854	Ribosomal 60S subunit protein L35A; homologous to mammalian ribosomal protein L35 and bacterial L29; RPL35A has a paralog, RPL35B, that arose from the whole genome duplication	7.99	7.5	8.05	6.67	9.51	8.93	8.36	8.42	8.34	8.23	8.98	8.83
YDR416W	SYF1	IV	2580	Member of the NineTeen Complex (NTC); that contains Prp19p and stabilizes U6 snRNA in catalytic forms of the spliceosome containing U2, U5, and U6 snRNAs; null mutant has splicing defect and arrests in G2/M; relocalizes to the cytosol in response to hypoxia; homologs in human and C. elegans	3.86	3.9	3.9	4.31	4.68	4.21	4.36	4.23	4.04	4.35	4.16	4.11
YDR500C	RPL37B	IV	656	Ribosomal 60S subunit protein L37B; required for processing of 27SB pre-rRNA and formation of stable 66S assembly intermediates; protein abundance increases in response to DNA replication stress; homologous to mammalian ribosomal protein L37, no bacterial homolog; RPL37B has a paralog, RPL37A, that arose from the whole genome duplication	7.87	7.85	7.78	7.68	9	8.63	8	8.11	7.85	7.97	8.49	8.34
YDR070C	FMP16	IV	282	Protein of unknown function; may be involved in responding to conditions of stress; the authentic, non-tagged protein is detected in highly purified mitochondria in high-throughput studies; protein abundance increases in response to DNA replication stress	5.68	10.23	10.15	5.34	5.79	8.23	5.1	4.2	4.4	6.4	5.28	6.15
YDL141W	BPL1	IV	2073	Biotin:apoprotein ligase; covalently modifies proteins with the addition of biotin, required for acetyl-CoA carboxylase (Acc1p) holoenzyme formation; comparative analysis suggests that a mitochondrially targeted form may result from translation starting at a non-canonical codon upstream of the annotated start codon; human homolog HLCS can complement yeast BPL1 mutant	5.75	4.89	4.03	5.87	5.42	4.16	5.01	4.73	4.9	4.94	4.91	4.93
YDR130C	FIN1	IV	876	Spindle pole body-related intermediate filament protein; forms cell cycle-specific filaments between spindle pole bodies in dividing cells; localizes to poles and microtubules of spindle during anaphase and contributes to spindle stability; involved in Glc7p localization and regulation; relative distribution to the nucleus increases upon DNA replication stress	4.1	4.41	4.52	4.3	4.06	3.91	3.61	3.45	3.36	3.75	3.55	3.63
YDR457W	TOM1	IV	9807	E3 ubiquitin ligase of the hect-domain class; has a role in mRNA export from the nucleus and may regulate transcriptional coactivators; involved in degradation of excess histones; interacts with Dia2p and is required for Dia2p degradation; required to target Cdc6p for ubiquitin-mediated destruction during G1 phase	5.17	5.59	6.35	5.88	5.91	5.87	5.39	5	5.47	5.47	5.4	5.41
YDR243C	PRP28	IV	1767	RNA binding protein; involved in RNA isomerization at the 5' splice site and for exchange of U6 for U1 snRNA at the 5' splice site; similar to the RNA helicases of the DEAD-box family	4.26	3.65	3.77	5.45	4.72	4.42	4.37	4.04	3.91	4.52	4.21	3.85
YDR066C	RTR2	IV	591	Protein of unknown function; exhibits genetic interactions with Rtr1p; green fluorescent protein (GFP)-fusion protein localizes to the cytoplasm; YDR066C is not an essential gene; relocalizes from nucleus to cytoplasmic foci upon DNA replication stress; RTR2 has a paralog, RTR1, that arose from the whole genome duplication	3.35	2.71	3.5	3.91	3.98	3.58	3.61	3.47	3.12	3.67	3.48	3.24
YDR131C		IV	1671	F-box protein subunit of SCF ubiquitin ligase complex; substrate-specific adaptor subunit that recruits substrates to a core ubiquitination complex	3.26	3.38	2.86	4.46	3.85	3.68	3.52	3.42	3.51	3.45	3.36	3.37
YDR458C	HEH2	IV	1992	Inner nuclear membrane (INM) protein; contains helix-extension-helix (HEH) motif, nuclear localization signal sequence; targeting to the INM requires the Srp1p-Kap95p karyopherins and the Ran cycle; HEH2 has a paralog, SRC1, that arose from the whole genome duplication	4.66	4.62	4.91	4.87	4.91	4.88	4.64	4.54	4.47	4.61	4.42	4.55
YDR156W	RPA14	IV	414	RNA polymerase I subunit A14	4.91	4.7	4.97	4.45	6.27	5.78	5.86	5.6	5.44	5.68	5.78	5.59
YDL116W	NUP84	IV	2181	Subunit of the Nup84p subcomplex of the nuclear pore complex (NPC); contributes to nucleocytoplasmic transport and NPC biogenesis; also plays roles in several processes that may require localization of genes or chromosomes at the nuclear periphery, including double-strand break repair, transcription and chromatin silencing; homologous to human NUP107	4.61	3.84	4.31	4.49	5.15	4.87	5.23	4.66	4.41	5.09	4.67	4.46
YDR193W		IV	399	Dubious open reading frame; unlikely to encode a functional protein, based on available experimental and comparative sequence data	2.67	3.23	3.59	1.93	3.24	3.24	2.48	2.4	2.08	2.45	2.76	2.98
YDR211W	GCD6	IV	2139	Catalytic epsilon subunit of the translation initiation factor eIF2B; eIF2B is the guanine-nucleotide exchange factor for eIF2; activity subsequently regulated by phosphorylated eIF2; first identified as a negative regulator of GCN4 expression; forms cytoplasmic foci upon DNA replication stress	5.46	5.15	5.8	4.63	6.01	5.58	5.84	5.95	6.22	5.48	5.53	5.42
YDL211C		IV	1119	Protein of unknown function; green fluorescent protein (GFP)-fusion protein localizes to the vacuole; YDL211C has a paralog, TDA7, that arose from the whole genome duplication	2.88	0.79	1.19	3.42	2.54	2.01	1.78	2.23	2.49	1.81	2.05	2.22
YDR188W	CCT6	IV	1641	Subunit of the cytosolic chaperonin Cct ring complex; related to Tcp1p, essential protein that is required for the assembly of actin and tubulins in vivo; contains an ATP-binding motif	6.71	5.92	6.47	5.64	6.79	6.7	6.04	5.97	6.26	6.08	6.3	6.52
YDL155W	CLB3	IV	1284	B-type cyclin involved in cell cycle progression; activates Cdc28p to promote the G2/M transition; may be involved in DNA replication and spindle assembly; accumulates during S phase and G2, then targeted for ubiquitin-mediated degradation; relative distribution to the nucleus increases upon DNA replication stress; CLB3 has a paralog, CLB4, that arose from the whole genome duplication	4.25	4.32	5.43	4.07	4.62	4.52	4	4.04	4.24	3.97	4.14	4.34
YDR240C	SNU56	IV	1479	Component of U1 snRNP required for mRNA splicing via spliceosome; yeast specific, no metazoan counterpart; interacts with mRNA in commitment complex	3.77	3.84	3.76	3.67	4.17	3.95	3.73	3.69	3.6	3.77	3.69	3.58
YDR150W	NUM1	IV	8247	Protein required for nuclear migration; component of the mitochondria-ER-cortex-ancor (MECA); required for the association of mitochondria with the cell cortex and for accurate distribution of mitochondrial network; interacts with Mdm36p to link the ER and mitochondria at the cortex; localizes to the mother cell cortex and the bud tip; may mediate interactions of dynein and cytoplasmic microtubul…	5.05	6.27	7.25	5	5.37	5.56	4.91	4.69	5.16	4.96	4.9	5.21
YDR197W	CBS2	IV	1170	Mitochondrial translational activator of the COB mRNA; interacts with translating ribosomes, acts on the COB mRNA 5'-untranslated leader	3.72	4.37	4.33	3.66	4.23	4.25	3.94	3.77	3.69	4.1	3.77	3.84
YDR110W	FOB1	IV	1701	Nucleolar protein that binds the rDNA replication fork barrier site; required for replication fork blocking, recombinational hotspot activity, condensin recruitment to replication fork barrier (RFB), and rDNA repeat segregation; related to retroviral integrases	3.96	3.41	3.46	3.89	4.94	4.79	4.43	4.21	4.24	4.32	4.48	4.51
YDL032W		IV	312	Dubious open reading frame; unlikely to encode a functional protein, based on available experimental and comparative sequence data; partially overlaps verified gene SLM3/YDL033C; YDL032W is not an essential gene	2.74	2.7	2.25	2.76	3.15	3.14	2.66	2.58	2.63	2.62	2.7	2.38
YDR194C	MSS116	IV	1995	Mitochondrial transcription elongation factor; DEAD-box protein; required for efficient splicing of mitochondrial Group I and II introns; non-polar RNA helicase that also facilities strand annealing; promotes RNA folding by stabilizing an early assembly intermediate	5.41	4.91	5.01	5.3	5.79	5.51	5.67	5.52	5.78	5.49	5.34	5.61
YDR439W	LRS4	IV	1044	Nucleolar protein that forms a complex with Csm1p; and then Mam1p at kinetochores during meiosis I to mediate accurate homolog segregation; required for condensin recruitment to the replication fork barrier site and rDNA repeat segregation	1.91	1.72	2.77	2.19	2.91	2.88	1.79	2.39	2.96	1.84	2.47	2.68
YDL030W	PRP9	IV	1593	Subunit of the SF3a splicing factor complex; required for spliceosome assembly; acts after the formation of the U1 snRNP-pre-mRNA complex	3.4	3.35	3.39	3.88	4.39	3.99	3.95	4.09	3.94	3.87	3.94	3.86
YDR186C		IV	2634	Protein of unknown function; may interact with ribosomes, based on co-purification experiments; green fluorescent protein (GFP)-fusion protein localizes to the cytoplasm	5.67	6.38	6.56	6.22	6.91	6.41	6.19	6.56	6.73	6.26	6.47	6.37
YDR120C	TRM1	IV	1713	tRNA methyltransferase; two forms of protein are made by alternative translation starts; localizes to both nucleus and mitochondrion to produce modified base N2,N2-dimethylguanosine in tRNAs in both compartments; nuclear Trm1p is evenly distributed around inner nuclear membrane in WT, but mislocalizes as puncta near ER-nucleus junctions in spindle pole body (SPB) mutants; both Trm1p inner nuclear…	4.19	4.42	4.36	4.33	5.95	5.09	5.6	5.24	5.01	5.61	5.53	5.1
YDR177W	UBC1	IV	648	Ubiquitin-conjugating enzyme; key E2 partner with Ubc4p for the anaphase-promoting complex (APC); mediates selective degradation of short-lived and abnormal proteins; plays a role in vesicle biogenesis and ER-associated protein degradation (ERAD); component of the cellular stress response; protein abundance increases in response to DNA replication stress key E2 partner with Ubc4p for the anaphase…	5.42	5.77	6.41	4.95	5.22	5.41	4.87	4.57	4.76	5.05	4.8	5.23
YDL160C	DHH1	IV	1521	Cytoplasmic DExD/H-box helicase, stimulates mRNA decapping; coordinates distinct steps in mRNA function and decay, interacts with both the decapping and deadenylase complexes, role in translational repression, mRNA decay, and processing body dynamics; may have a role in mRNA export; C-terminus of Dhh1p interacts with Ngr1p and promotes POR1, but not EDC1 mRNA decay; forms cytoplasmic foci upon DN…	6.39	6.11	6.52	5.47	5.49	5.52	5.42	5.28	5.64	5.49	5.07	5.33
YDR289C	RTT103	IV	1230	Protein involved in transcription termination by RNA polymerase II; interacts with exonuclease Rat1p and Rai1p; has an RPR domain (carboxy-terminal domain interacting domain); also involved in regulation of Ty1 transposition	4.02	4.38	4.83	3.4	4.19	4.33	3.13	4.14	4.01	3.03	3.78	3.8
YDR192C	NUP42	IV	1293	FG-nucleoporin component of central core of the nuclear pore complex; also part of the nuclear pore complex (NPC) cytoplasmic filaments; contributes directly to nucleocytoplasmic transport and maintenance of the NPC permeability barrier and is involved in gene tethering at the nuclear periphery; interacts with Gle1p	3.32	4.29	4.62	3.21	4.22	4.16	3.5	3.44	3.67	3.47	3.82	3.74
YDR444W		IV	2064	Putative hydrolase acting on ester bonds	4.25	4.67	4.5	3.63	4.03	3.67	3.43	3.5	3.59	3.42	3.63	3.66
YDR502C	SAM2	IV	1155	S-adenosylmethionine synthetase; catalyzes transfer of the adenosyl group of ATP to the sulfur atom of methionine; comparative analysis suggests that a mitochondrially targeted form may result from translation starting at a non-canonical codon upstream of the annotated start codon	9.99	8.77	6.76	9.88	8.17	7.88	8.51	8.46	8.73	8.69	7.77	7.84
YDL168W	SFA1	IV	1161	Bifunctional alcohol dehydrogenase and formaldehyde dehydrogenase; formaldehyde dehydrogenase activity is glutathione-dependent; functions in formaldehyde detoxification and formation of long chain and complex alcohols, regulated by Hog1p-Sko1p; protein abundance increases in response to DNA replication stress	6.51	9.16	9.24	6.31	6.07	7.44	5.04	6.03	6.34	5.29	5.68	5.87
YDL134C	PPH21	IV	1110	Catalytic subunit of protein phosphatase 2A (PP2A); functionally redundant with Pph22p; methylated at C terminus; forms alternate complexes with several regulatory subunits; involved in signal transduction and regulation of mitosis; forms nuclear foci upon DNA replication stress; PPH21 has a paralog, PPH22, that arose from the whole genome duplication	5.54	6.32	6.92	5.21	5.83	6.04	5.65	5.47	5.31	5.5	5.44	5.39
YDR334W	SWR1	IV	4545	Swi2/Snf2-related ATPase; structural component of the SWR1 complex, which exchanges histone variant H2AZ (Htz1p) for chromatin-bound histone H2A; relocalizes to the cytosol in response to hypoxia; chronological aging factor that mediates lifespan extension by dietary restriction	4.3	4.97	5.36	3.95	4.92	4.92	3.81	4.42	4.98	3.98	4.53	4.84
YDR291W	HRQ1	IV	3234	3'-5' DNA helicase that has DNA strand annealing activity; helicase activity is stimulated by fork structure and 3'-tail length of substrates; acts with Rad4p in nucleotide-excision repair; belongs to the widely conserved RecQ family of proteins which are involved in maintaining genomic integrity; similar to the human RecQ4p implicated in Rothmund-Thomson syndrome (RTS)	3.87	4.18	4.46	3.6	4.41	4.45	3.88	3.89	4.04	3.89	4.02	4.05
YDR316W	OMS1	IV	1416	Protein integral to the mitochondrial membrane; has a conserved methyltransferase motif and is predicted to be an RNA methyltransferase; multicopy suppressor of respiratory defects caused by OXA1 mutations	3.54	4.24	4	4.13	3.71	3.75	3.52	4.05	3.98	3.51	3.33	3.51
YDL139C	SCM3	IV	672	Nonhistone component of centromeric chromatin; binds to histone H3 variant, Cse4p, and recruits it to centromeres; involved in the assembly and maintenance of Cse4-H4 at centromeres; required for kinetochore assembly and G2/M progression; may protect Cse4p from ubiquitylation; homolog of mammalian HJURP	3.52	3.69	4.58	4.7	4.09	4.35	3.74	4.09	4.22	3.86	3.71	3.77
YDL035C	GPR1	IV	2886	Plasma membrane G protein coupled receptor (GPCR); interacts with the heterotrimeric G protein alpha subunit, Gpa2p, and with Plc1p; sensor that integrates nutritional signals with the modulation of cell fate via PKA and cAMP synthesis	4.64	5.52	5.5	5.12	5.71	5.44	5.23	5.67	6.18	4.96	5.32	5.48
YDR026C	NSI1	IV	1713	RNA polymerase I termination factor; binds to rDNA terminator element, required for efficient Pol I termination; required for rDNA silencing at NTS1; facilities association of Sir2p with NTS1, contributes to rDNA stability and cell longevity; interacts physically with Fob1p and RENT subunits, Sir2p and Net1p; may interact with ribosomes, based on co-purification experiments; Myb-like DNA-binding …	5.03	4.35	4.13	5.03	5.4	5.07	4.67	4.78	4.62	4.59	5.02	4.92
YDL176W		IV	2127	Protein of unknown function; predicted by computational methods to be involved in fructose-1,6-bisphosphatase (Fbp1p) degradation; interacts with components of the GID complex; YDL176W is not an essential gene	3.65	4.39	4.62	4.02	4.18	3.89	3.95	3.51	3.77	3.88	3.8	3.79
YDR089W		IV	2610	Protein of unknown function; deletion confers resistance to nickel; contains an SPX domain, which is found in proteins involved in phosphate homeostasis; relocalizes from vacuole to cytoplasm upon DNA replication stress	3.93	3.12	3.35	6.13	4.89	3.71	3.89	3.85	4.04	4.37	4.52	4.47
YDR341C		IV	1824	Arginyl-tRNA synthetase; the authentic, non-tagged protein is detected in highly purified mitochondria in high-throughput studies; YDR341C has a paralog, MSR1, that arose from the whole genome duplication	5.75	5.04	5.02	5.93	7.42	6.57	7.16	6.89	6.61	7.06	7.05	6.53
YDL205C	HEM3	IV	984	Porphobilinogen deaminase; catalyzes the conversion of 4-porphobilinogen to hydroxymethylbilane, the third step in heme biosynthesis; localizes to the cytoplasm and nucleus; expression is regulated by Hap2p-Hap3p, but not by levels of heme; human homolog HMBS can complement yeast mutant and allow growth of haploid null after sporulation of a heterozygous diploid	4.97	5.26	4.72	4.62	5.39	5.54	5.54	4.92	4.87	5.45	5.02	4.93
YDL040C	NAT1	IV	2565	Subunit of protein N-terminal acetyltransferase NatA; NatA comprised of Nat1p, Ard1p, and Nat5p; N-terminally acetylates many proteins to influence multiple processes such as cell cycle progression, heat-shock resistance, mating, sporulation, telomeric silencing and early stages of mitophagy; orthologous to human NAA15; expression of both human NAA10 and NAA15 functionally complements ard1 nat1 d…	5.28	4.18	3.24	4.58	5.4	4.81	5.41	4.92	4.88	5.12	5.04	4.82
YDR447C	RPS17B	IV	725	Ribosomal protein 51 (rp51) of the small (40s) subunit; homologous to mammalian ribosomal protein S17, no bacterial homolog; RPS17B has a paralog, RPS17A, that arose from the whole genome duplication; protein abundance increases in response to DNA replication stress	7.73	7.14	6.88	7.39	8.77	8.14	8.09	8.26	7.96	7.65	8.41	8.47
YDR455C		IV	309	Dubious open reading frame; unlikely to encode a functional protein, based on available experimental and comparative sequence data; partially overlaps the verified gene YDR456W	3.4	4.04	3.77	4.1	3.63	3.98	3.73	3.27	3.1	4.04	3.28	3.52
YDL221W		IV	552	Dubious open reading frame; unlikely to encode a functional protein, based on available experimental and comparative sequence data; partially overlaps the 3' end of essential gene CDC13	3.37	3.5	3.71	3.62	3.97	3.94	3.02	3.31	3.25	3.12	3.62	3.54
YDR176W	NGG1	IV	2109	Subunit of chromatin modifying histone acetyltransferase complexes; member of the ADA complex, the SAGA complex, and the SLIK complex; transcriptional regulator involved in glucose repression of Gal4p-regulated genes	4.23	4.08	4.64	4.17	4.4	4.41	4.07	3.79	3.96	4.07	4.05	4.25
YDR267C	CIA1	IV	993	Component of cytosolic iron-sulfur protein assembly (CIA) machinery; acts at late step of Fe-S cluster assembly; forms CIA targeting complex with Cia2p and Met18p that directs Fe-S cluster incorporation into subset of proteins involved in methionine biosynthesis, DNA replication and repair, transcription, telomere maintenance; contains WD40 repeats; human homolog CIAO1 can complement yeast cia1 n…	3.94	3.66	3.58	4.15	4.23	3.92	4.42	3.7	3.64	4.28	3.88	3.68
YDR049W	VMS1	IV	1899	Component of a Cdc48p-complex involved in protein quality control; exhibits cytosolic and ER-membrane localization, with Cdc48p, during normal growth, and contributes to ER-associated degradation (ERAD) of specific substrates at a step after their ubiquitination; forms a mitochondrially-associated complex with Cdc48p and Npl4p under oxidative stress that is required for ubiquitin-mediated mitocho…	3.86	3.78	3.61	3.59	4.82	4.65	4.29	4.44	4.29	4.22	4.47	4.32
YDR139C	RUB1	IV	307	Ubiquitin-like protein with similarity to mammalian NEDD8; conjugation (neddylation) substrates include the cullins Cdc53p, Rtt101p, and Cul3p; activated by Ula1p and Uba3p (E1 enzyme pair); conjugation mediated by Ubc12p (E2 enzyme)	5.94	5.02	4.83	5.75	5.72	5.32	5.48	5.6	5.46	5.29	5.37	5.61
YDR538W	PAD1	IV	729	Phenylacrylic acid decarboxylase; confers resistance to cinnamic acid, decarboxylates aromatic carboxylic acids to the corresponding vinyl derivatives; also has mRNA binding activity; homolog of E. coli UbiX; co-overproduction of Pad1p and Fdc1p greatly increases cinnamic acid decarboxylase activity	3.38	4.56	4.59	3.22	3.63	3.59	3.57	3.51	3.48	3.45	3.28	3.22
YDR298C	ATP5	IV	639	Subunit 5 of the stator stalk of mitochondrial F1F0 ATP synthase; F1F0 ATP synthase is a large, evolutionarily conserved enzyme complex required for ATP synthesis; homologous to bovine subunit OSCP (oligomycin sensitivity-conferring protein); phosphorylated	6.58	7.19	5.54	7	5.59	5.48	5.37	4.51	4.62	5.47	5.25	5.29
YDR182W-A		IV	204	Putative protein of unknown function; identified by fungal homology and RT-PCR	1.9	2.42	1.8	2.35	1.49	1.6	0.8	1.25	1.54	1.11	1.15	1.35
YDR347W	MRP1	IV	966	Mitochondrial ribosomal protein of the small subunit; MRP1 exhibits genetic interactions with PET122, encoding a COX3-specific translational activator, and with PET123, encoding a small subunit mitochondrial ribosomal protein	4.9	5.3	4.83	4.51	5.03	5	4.64	4.72	4.89	4.64	4.69	4.7
YDR252W	BTT1	IV	450	Heterotrimeric nascent polypeptide-associated complex beta3 subunit; complex binds ribosomes via its beta-subunits in close proximity to nascent polypeptides; interacts with Caf130p of the CCR4-NOT complex; similar to human BTF3; BTT1 has a paralog, EGD1, that arose from the whole genome duplication	3.02	2.75	2.42	3.19	3.08	2.78	3.63	3.14	2.64	3.42	2.75	2.23
YDR051C	DET1	IV	1005	Acid phosphatase; involved in the non-vesicular transport of sterols in both directions between the endoplasmic reticulum and plasma membrane; deletion confers sensitivity to nickel	5.1	5.36	5.29	4.56	4.97	5.07	4.55	4.63	4.31	4.58	4.64	4.76
YDR093W	DNF2	IV	4839	Aminophospholipid translocase (flippase); type 4 P-type ATPase; involved in phospholipid translocation, contributing to endocytosis, protein transport, and cellular polarization; localizes primarily to the plasma membrane; localizes to the shmoo tip where it has a redundant role in the cellular response to mating pheromone; DNF2 has a paralog, DNF1, that arose from the whole genome duplication	5.66	4.1	4.02	4.64	5.32	4.62	4.65	4.51	4.72	4.59	4.99	4.96
YDR135C	YCF1	IV	4548	Vacuolar glutathione S-conjugate transporter; ABC-C transporter of the ATP-binding cassette family; required for vacuole fusion; forms stable complexes with vacuole fusion machinery; regulates Vam7p recruitment to vacuoles; role in detoxifying metals (Cd, Hg, As); transports GSSG that is not immediately reduced in cytosol to vacuole; transports unconjugated bilirubin, selenodigluthatione, oxidize…	6.34	5.48	5.68	6.78	6.1	5.83	6.13	5.6	5.75	6.05	5.77	5.77
YDR337W	MRPS28	IV	861	Mitochondrial ribosomal protein of the small subunit	4.57	4.73	4.48	5.73	4.72	4.81	4.36	4.27	4.31	4.36	4.39	4.5
YDL085W	NDE2	IV	1638	Mitochondrial external NADH dehydrogenase; catalyzes the oxidation of cytosolic NADH; Nde1p and Nde2p are involved in providing the cytosolic NADH to the mitochondrial respiratory chain; NDE2 has a paralog, NDE1, that arose from the whole genome duplication	3.55	7.39	7.95	3.99	4.09	5.59	4.4	3.17	3.24	4.47	3.77	4.16
YDR348C	PAL1	IV	1500	Protein of unknown function thought to be involved in endocytosis; physically interacts with Ede1p and is found at endocytic sites at cell periphery during early stages of endocytosis; green fluorescent protein (GFP)-fusion protein localizes to bud neck; potential Cdc28p substrate; similar to S. pombe Pal1 protein; relocalizes from bud neck to cytoplasm upon DNA replication stress; PAL1 has a par…	5.4	4.33	3.2	4.62	5.31	4.83	4.51	4.98	4.96	4.58	4.98	4.94
YDL056W	MBP1	IV	2502	Transcription factor; involved in regulation of cell cycle progression from G1 to S phase, forms a complex with Swi6p that binds to MluI cell cycle box regulatory element in promoters of DNA synthesis genes	4.24	4.47	4.61	4.84	4.57	4.57	4.14	4.29	4.65	4.23	4.25	4.32
YDR259C	YAP6	IV	1152	Basic leucine zipper (bZIP) transcription factor; physically interacts with the Tup1-Cyc8 complex and recruits Tup1p to its targets; overexpression increases sodium and lithium tolerance; computational analysis suggests a role in regulation of expression of genes involved in carbohydrate metabolism; YAP6 has a paralog, CIN5, that arose from the whole genome duplication	3.9	4.14	3.1	3.7	3.83	4.05	2.44	4.24	4.41	2.37	3.51	3.77
YDR450W	RPS18A	IV	876	Protein component of the small (40S) ribosomal subunit; homologous to mammalian ribosomal protein S18 and bacterial S13; RPS18A has a paralog, RPS18B, that arose from the whole genome duplication; protein increases in abundance and relocalizes from cytoplasm to nuclear foci upon DNA replication stress	7.47	7.7	7.47	6.83	8.78	8.26	7.99	7.87	7.89	7.78	8.46	8.31
YDR499W	LCD1	IV	2244	Essential protein required for the DNA integrity checkpoint pathways; interacts physically with Mec1p; putative homolog of S. pombe Rad26 and human ATRIP; forms nuclear foci upon DNA replication stress	3.57	3.42	4.09	4.11	3.99	3.74	3.46	3.51	3.89	3.6	3.67	4.04
YDR437W	GPI19	IV	423	Subunit of GPI-GlcNAc transferase involved in synthesis of GlcNAc-PI; N-acetylglucosaminyl phosphatidylinositol (GlcNAc-PI) is the first intermediate in glycosylphosphatidylinositol (GPI) anchor synthesis; shares similarity with mammalian PIG-P	3.18	3.25	3	3	3.5	3.23	3.62	3.16	3.33	3.17	3.18	3.11
YDR061W		IV	1620	Protein with similarity to ABC transporter family members; lacks predicted membrane-spanning regions; transcriptionally activated by Yrm1p along with genes involved in multidrug resistance	4.67	4.45	4.24	4.73	4.74	4.61	4.7	4.6	4.62	4.65	4.43	4.44
YDR062W	LCB2	IV	1686	Component of serine palmitoyltransferase; responsible along with Lcb1p for the first committed step in sphingolipid synthesis, which is the condensation of serine with palmitoyl-CoA to form 3-ketosphinganine	6.02	5.29	5.12	4.97	5.87	5.31	5.78	5.41	5.55	5.58	5.55	5.67
YDR331W	GPI8	IV	1236	ER membrane glycoprotein subunit of the GPI transamidase complex; adds glycosylphosphatidylinositol (GPI) anchors to newly synthesized proteins; human PIG-K protein is a functional homolog	4.98	3.63	4.02	4.18	4.6	4.32	4.03	4.32	4.5	3.81	4.28	4.48
YDR174W	HMO1	IV	741	Chromatin associated high mobility group (HMG) family member; involved in compacting, bending, bridging and looping DNA; rDNA-binding component that regulates transcription from RNA polymerase I promoters; regulates start site selection of ribosomal protein genes via RNA polymerase II promoters; role in genome maintenance; associates with a 5'-3' DNA helicase and Fpr1p, a prolyl isomerase; reloca…	6.35	6.46	5.58	6.12	6.75	6.3	6.46	6.5	6.22	6.29	6.45	6.27
YDL044C	MTF2	IV	1323	Mitochondrial protein that interacts with mitochondrial RNA polymerase; interacts with an N-terminal region of mitochondrial RNA polymerase (Rpo41p) and couples RNA processing and translation to transcription	3.56	3.38	2.91	3.32	3.84	3.35	3.6	3.36	3.34	3.46	3.54	3.34
YDR313C	PIB1	IV	861	RING-type ubiquitin ligase of the endosomal and vacuolar membranes; binds phosphatidylinositol(3)-phosphate; contains a FYVE finger domain	4.66	6.64	6.75	5.71	5.79	6.13	4.86	5.48	6.01	4.95	5.49	5.9
YDL074C	BRE1	IV	2103	E3 ubiquitin ligase; forms heterodimer with Rad6p to regulate K63 polyubiquitination in response to oxidative stress and to monoubiquinate histone H2B-K123, which is required for the subsequent methylation of histone H3-K4 and H3-K79; required for DSBR, transcription, silencing, and checkpoint control; interacts with RNA-binding protein Npl3p, linking histone ubiquitination to mRNA processing; Br…	4.9	4.71	5.04	4.99	5.82	5.34	5.45	5.45	5.37	5.28	5.52	5.46
YDR405W	MRP20	IV	792	Mitochondrial ribosomal protein of the large subunit	4.89	5.61	5.54	4.56	4.71	4.96	4.03	4.43	4.45	4.11	4.41	4.82
YDR096W	GIS1	IV	2685	Histone demethylase and transcription factor; regulates genes during nutrient limitation; activity modulated by proteasome-mediated proteolysis; has JmjC and JmjN domain in N-terminus that interact, promoting stability and proper transcriptional activity; contains two transactivating domains downstream of Jmj domains and a C-terminal DNA binding domain; relocalizes to the cytosol in response to h…	3.52	6.23	6.69	3.57	3.83	4.59	2.98	3.48	4.31	3.54	3.54	4.2
YDR421W	ARO80	IV	2853	Zinc finger transcriptional activator of the Zn2Cys6 family; activates transcription of aromatic amino acid catabolic genes in the presence of aromatic amino acids	3.52	4.9	4.89	5.31	4.18	4.14	4.29	4.11	4.23	4.58	3.9	3.87
YDR047W	HEM12	IV	1089	Uroporphyrinogen decarboxylase; catalyzes the fifth step in the heme biosynthetic pathway; localizes to both the cytoplasm and nucleus; a hem12 mutant has phenotypes similar to patients with porphyria cutanea tarda	5.51	4.66	3.83	3.37	4.27	4.02	3.86	5.06	4.65	3.86	3.98	3.7
YDR495C	VPS3	IV	3036	Component of CORVET membrane tethering complex; cytoplasmic protein required for the sorting and processing of soluble vacuolar proteins, acidification of the vacuolar lumen, and assembly of the vacuolar H+-ATPase	3.4	4.36	4.32	4.21	4.04	3.9	3.6	3.6	3.92	3.74	3.76	3.9
YDR315C	IPK1	IV	846	Inositol 1,3,4,5,6-pentakisphosphate 2-kinase; nuclear protein required for synthesis of 1,2,3,4,5,6-hexakisphosphate (phytate), which is integral to cell function; has 2 motifs conserved in other fungi; ipk1 gle1 double mutant is inviable; human IPPK can complement ipk1 null mutant	3.49	3.81	3.43	5.2	3.77	3.81	3.68	3.75	3.95	3.8	3.49	3.69
YDR109C		IV	2148	Putative kinase	3.62	4.21	4.13	3.65	4.39	4.36	3.79	3.84	3.93	3.89	4.12	4.14
YDR086C	SSS1	IV	243	Subunit of the Sec61p translocation complex (Sec61p-Sss1p-Sbh1p); this complex forms a channel for passage of secretory proteins through the endoplasmic reticulum membrane, and of the Ssh1p complex (Ssh1p-Sbh2p-Sss1p); interacts with Ost4p and Wbp1p	7.17	4.99	5.44	5.99	5.84	5.33	5.96	5.73	5.39	5.58	5.58	5.71
YDL033C	SLM3	IV	1254	tRNA-specific 2-thiouridylase; responsible for 2-thiolation of the wobble base of mitochondrial tRNAs; human homolog TRMU is implicated in myoclonus epilepsy associated with ragged red fibers (MERRF), and can complement yeast null mutant	4.91	4.54	4.38	5.01	4.84	4.66	4.63	4.65	4.86	4.46	4.59	4.39
YDR518W	EUG1	IV	1554	Protein disulfide isomerase of the endoplasmic reticulum lumen; EUG1 has a paralog, PDI1, that arose from the whole genome duplication; function overlaps with that of Pdi1p; may interact with nascent polypeptides in the ER	6.78	4.01	4.18	3.58	3.33	3.29	4.16	3.45	3.58	3.79	3.07	3.08
YDL099W	BUG1	IV	1026	Cis-golgi localized protein involved in ER to Golgi transport; forms a complex with the mammalian GRASP65 homolog, Grh1p; mutants are compromised for the fusion of ER-derived vesicles with Golgi membranes	4.5	4.35	4.98	3.37	4.28	4.78	3.91	4.02	4.13	4.06	4.03	4.18
YDR227W	SIR4	IV	4077	SIR protein involved in assembly of silent chromatin domains; silent information regulator (SIR) along with SIR2 and SIR3; involved in assembly of silent chromatin domains at telomeres and the silent mating-type loci; some alleles of SIR4 prolong lifespan; required for telomere hypercluster formation in quiescent yeast cells	3.95	4.43	4.91	4.05	4.33	4.17	3.86	4.14	4.45	3.91	4.08	4.31
YDR030C	RAD28	IV	1521	Protein involved in DNA repair; related to the human CSA protein that is involved in transcription-coupled repair nucleotide excision repair	3.8	4.83	4.62	4.89	4.27	4.48	3.82	3.84	3.71	3.92	4.03	3.96
YDL065C	PEX19	IV	1029	Chaperone and import receptor for newly-synthesized class I PMPs; binds peroxisomal membrane proteins (PMPs) in the cytoplasm and delivers them to the peroxisome for subsequent insertion into the peroxisomal membrane; interacts with Myo2p and contributes to peroxisome partitioning	4.11	5.05	5.53	4.1	4.29	4.63	3.17	4.08	4.41	3.37	4.04	4.16
YDR542W	PAU10	IV	363	Protein of unknown function; SWAT-GFP fusion protein localizes to the endoplasmic reticulum and vacuole, while mCherry fusion localizes to the vacuole; member of the seripauperin multigene family encoded mainly in subtelomeric regions	0.64	2.19	2.2	1.08	0.63	0.49	0.39	0.34	0.81	0.56	0.39	0.31
YDR332W	IRC3	IV	2070	Double-stranded DNA-dependent helicase of the DExH/D-box family; required for maintenance of the mitochondrial (mt) genome; null mutant accumulates double-stranded breaks in mt DNA; localizes to the mt matrix	3.45	3.17	3.63	3.17	3.94	3.67	3.47	3.35	3.5	3.44	3.71	3.59
YDR522C	SPS2	IV	1509	Protein expressed during sporulation; SPS2 has a paralog, SPS22, that arose from the whole genome duplication; redundant with Sps22p for organization of the beta-glucan layer of the spore wall; S. pombe ortholog is a spore wall component	0.91	1.44	6.88	1.49	1.72	1.54	1.53	1.45	1.72	1.61	1.48	1.48
YDR446W	ECM11	IV	909	Meiosis-specific protein; component of the Synaptonemal Complex (SC) along with Gmc2p; required for efficient crossover formation and for the efficient loading of the SC transverse filament protein, Zip1p; is SUMOlytaed in a Gmc2p manner, and SUMOylation is required for its function in meiosis; GFP fusion protein is present in discrete clusters in the nucleus throughout mitosis; may be involved i…	1.71	0.94	3.4	0.43	1.01	1.12	0.82	1.08	1.6	0.89	0.78	0.77
YDR147W	EKI1	IV	1605	Ethanolamine kinase; primarily responsible for phosphatidylethanolamine synthesis via the CDP-ethanolamine pathway; exhibits some choline kinase activity, thus contributing to phosphatidylcholine synthesis via the CDP-choline pathway; EKI1 has a paralog, CKI1, that arose from the whole genome duplication	4.36	3.17	3.89	5.06	4.26	3.71	4.73	3.59	3.59	4.72	4.03	3.98
YDL094C		IV	510	Dubious open reading frame; unlikely to encode a functional protein, based on available experimental and comparative sequence data; partially overlaps verfied gene PMT5/YDL093W; YDL094C is not essential	4.32	3.38	2.47	2.85	2.43	2.28	2.17	1.56	1.61	2.35	2.21	1.93
YDL061C	RPS29B	IV	171	Protein component of the small (40S) ribosomal subunit; homologous to mammalian ribosomal protein S29 and bacterial S14; RPS29B has a paralog, RPS29A, that arose from the whole genome duplication	7.21	6.67	7.47	6.01	8.42	8.29	7.77	8.04	7.62	7.16	8.19	8.27
YDR140W	MTQ2	IV	666	S-adenosylmethionine-dependent methyltransferase; subunit of complex with Trm112p that methylates translation release factor Sup45p (eRF1) in the ternary complex eRF1-eRF3-GTP; similar to E.coli PrmC; member of the seven beta-strand family	4.24	4.31	4.44	5.85	5.34	4.88	4.98	5.08	5.14	5.01	5.12	5.16
YDR189W	SLY1	IV	2001	Hydrophilic protein involved in ER/Golgi vesicle trafficking; SM (Sec1/Munc-18) family protein that binds the tSNARE Sed5p and stimulates its assembly into a trans-SNARE membrane-protein complex	5.22	4.3	4.39	4.09	4.24	4.12	3.95	4.13	4.08	4.02	4.03	4.17
YDR182W	CDC1	IV	1476	Putative mannose-ethanolamine phosphate phosphodiesterase; involved in GPI-anchor remodeling prior to the attachment of cell wall proteins to beta 1,3-glucan, removing ethanolamine phosphate from the first mannose of GPI anchors; mutants display elevated Ca2+-dependent signaling resulting in secondary actin polarization and Golgi inheritance defects; enzyme is Mn2+-dependent; mutants have cell di…	5.02	4.97	4.89	5.39	4.96	5.05	4.38	4.71	4.99	4.36	4.75	5.03
YDR206W	EBS1	IV	2655	Protein involved in translation inhibition and nonsense-mediated decay; interacts with cap binding protein Cdc33p and with Nam7p; localizes to P-bodies upon glucose starvation; mRNA abundance regulated by mRNA decay factors; EBS1 has a paralog, EST1, that arose from the whole genome duplication	4.99	5.3	5.44	4.76	5.2	4.69	5.27	4.81	4.87	5.16	4.99	4.86
YDR415C		IV	1125	Putative aminopeptidase; SWAT-GFP fusion protein localizes to the endoplasmic reticulum and vacuole, while mCherry fusion localizes to the vacuole	4.65	3.8	3.6	4.9	4.47	4.07	4.54	4.29	4.01	4.56	4.26	4.22
YDR074W	TPS2	IV	2691	Phosphatase subunit of the trehalose-6-P synthase/phosphatase complex; involved in synthesis of the storage carbohydrate trehalose; expression is induced by stress conditions and repressed by the Ras-cAMP pathway; protein abundance increases in response to DNA replication stress	6.06	8.33	7.91	5.74	5.37	6.66	5.07	5.26	5.38	5.37	5.17	5.26
YDR460W	TFB3	IV	966	Subunit of TFIIH and nucleotide excision repair factor 3 complexes; involved in transcription initiation, required for nucleotide excision repair; ring finger protein similar to mammalian CAK and TFIIH subunit	3.9	4.51	5.23	4.21	4.42	4.63	4.2	4.24	4.17	4.34	4.22	4.27
YDR090C		IV	933	Putative protein of unknown function	5.35	4.93	4.96	6.94	6.1	4.93	5.48	5.31	5.11	5.75	5.91	5.47
YDR157W		IV	402	Dubious open reading frame; unlikely to encode a functional protein, based on available experimental and comparative sequence data	1.93	1.51	1.37	1.3	2.19	2.28	2.34	1.84	1.41	2.19	2.01	1.76
YDR119W	VBA4	IV	2307	Protein of unknown function; proposed role as a basic amino acid permease based on phylogeny; GFP-fusion protein localizes to vacuolar membrane; physical interaction with Atg27p suggests a possible role in autophagy; non-essential gene	4.9	3.89	4.38	6.59	5.55	4.95	5.86	4.83	4.69	5.7	5.37	4.98
YDR323C	PEP7	IV	1548	Adaptor protein involved in vesicle-mediated vacuolar protein sorting; multivalent adaptor protein; facilitates vesicle-mediated vacuolar protein sorting by ensuring high-fidelity vesicle docking and fusion, which are essential for targeting of vesicles to the endosome; required for vacuole inheritance	2.79	3.25	3.15	3.49	3.38	3.47	3.37	3.26	3.25	3.34	3.21	3.14
YDR273W	DON1	IV	1098	Meiosis-specific component of the spindle pole body; part of the leading edge protein (LEP) coat, forms a ring-like structure at the leading edge of the prospore membrane during meiosis II; DON1 has a paralog, CUE5, that arose from the whole genome	2.47	4.5	5.71	2.85	2.76	3.59	2.28	2.22	2.18	2.55	2.59	2.54
YDR336W		IV	945	Protein that associates with mitochondrial ribosome; sumoylated under stress conditions in a genome wide study; YDR336W is not an essential gene	3.41	3.76	4.11	3.31	3.82	3.84	4.02	3.6	3.36	4.03	3.65	3.62
YDR356W	SPC110	IV	2835	Inner plaque spindle pole body (SPB) component; ortholog of human kendrin; involved in connecting nuclear microtubules to SPB; interacts with Tub4p-complex and calmodulin; phosphorylated by Mps1p in cell cycle-dependent manner	3.69	3.68	4.46	3.62	3.52	3.65	2.76	3.65	3.66	2.82	3.35	3.68
YDL137W	ARF2	IV	546	ADP-ribosylation factor; GTPase of the Ras superfamily involved in regulation of coated formation vesicles in intracellular trafficking within the Golgi; ARF2 has a paralog, ARF1, that arose from the whole genome duplication; arf1 arf2 double null mutation is complemented by human ARF1, ARF4, ARF5, or ARF6	8.14	7.96	8.47	8.09	6.95	7.54	6.37	6.44	6.7	6.65	6.77	6.88
YDL086W		IV	822	Putative carboxymethylenebutenolidase; the authentic, non-tagged protein is detected in highly purified mitochondria in high-throughput studies; YDL086W is not an essential gene	6.7	6.7	6.39	6.96	5.65	6.04	5.6	5.27	5.08	5.71	5.48	5.51
YDR422C	SIP1	IV	2448	Alternate beta-subunit of the Snf1p kinase complex; may confer substrate specificity; vacuolar protein containing KIS (Kinase-Interacting Sequence) and ASC (Association with Snf1 kinase Complex) domains involved in protein interactions	5.06	5.78	5.74	5.46	5.11	5.05	4.91	4.74	4.9	4.97	4.94	5.05
YDL114W		IV	927	Putative short-chain dehydrogenase/reductase; YDL114W is not an essential gene	1.03	0.58	4.3	1.15	1.33	1.19	1.11	1.05	1.53	0.9	1.16	0.89
YDR014W-A	HED1	IV	489	Meiosis-specific protein; down-regulates Rad51p-mediated mitotic recombination when the meiotic recombination machinery is impaired; promotes synapsis and required for the normal morphogenesis of synaptonemal complex; prevents the recruitment of Rad54p to site-specific DNA double-strand breaks in vivo; early meiotic gene, transcribed specifically during meiotic prophase	1.43	1.45	3.95	1.16	1.29	1.74	0.52	0.81	1.02	0.47	1.12	1.62
YDR079W	PET100	IV	336	Chaperone that facilitates the assembly of cytochrome c oxidase; integral to the mitochondrial inner membrane; interacts with a subcomplex of subunits VII, VIIa, and VIII (Cox7p, Cox9p, and Cox8p) but not with the holoenzyme	4.23	5.16	4.79	4.56	4.27	4.4	3.97	4.19	4.05	3.86	4.1	4.33
YDR257C	RKM4	IV	1485	Ribosomal lysine methyltransferase; specific for monomethylation of Rpl42ap and Rpl42bp (lysine 55); nuclear SET-domain containing protein	4.44	3.78	3.13	4.56	5.06	4.41	5.44	5.04	4.78	5.36	4.9	4.49
YDR525W-A	SNA2	IV	240	Protein of unknown function; has similarity to Pmp3p, which is involved in cation transport; green fluorescent protein (GFP)-fusion protein localizes to the cytoplasm in a punctate pattern	6.03	7.66	7.84	7.29	6.85	7.16	5.63	6.61	6.59	5.77	6.69	6.64
YDR058C	TGL2	IV	981	Triacylglycerol lipase that is localized to the mitochondria; has lipolytic activity towards triacylglycerols and diacylglycerols when expressed in E. coli	4.33	4.01	4.19	3.82	4.13	3.71	3.69	4.08	3.87	3.92	3.98	3.92
YDR489W	SLD5	IV	885	Subunit of the GINS complex (Sld5p, Psf1p, Psf2p, Psf3p); complex is localized to DNA replication origins and implicated in assembly of the DNA replication machinery	3.13	2.88	3.3	3.3	3.84	3.8	3.87	3.25	3.3	3.7	3.68	3.6
YDR178W	SDH4	IV	546	Membrane anchor subunit of succinate dehydrogenase (SDH); involved in coupling the oxidation of succinate to the transfer of electrons to ubiquinone as part of the TCA cycle and the mitochondrial respiratory chain; has similarity to human SDH subunit D (SDHD), which is implicated in paraganglioma	5.81	7.78	6.61	6.14	4.86	5.78	4.72	4.71	4.98	4.99	4.7	5
YDR159W	SAC3	IV	3906	mRNA export factor; required for biogenesis of the small ribosomal subunit; component of TREX-2 complex (Sac3p-Thp1p-Sus1p-Cdc31p) involved in transcription elongation and mRNA export from the nucleus; involved in post-transcriptional tethering of active genes to the nuclear periphery and to non-nascent mRNP; similar to the human germinal center-associated nuclear protein (GANP)	4.05	3.99	3.77	4.2	4.28	4.14	4.05	4.07	4.25	4.15	4.13	4.16
YDR466W	PKH3	IV	2697	Protein kinase with similarity to mammalian PDK1 and yeast Pkh1p/Phk2p; yeast Pkh1p and Pkh2p are two redundant upstream activators of Pkc1p; identified as a multicopy suppressor of a pkh1 pkh2 double mutant	4.08	4.77	5.16	4.08	4.35	4.65	4.12	4.06	4.37	4.28	4.2	4.36
YDL235C	YPD1	IV	504	Osmotic stress-responsive phosphorelay intermediate sensor protein; phosphorylated by the plasma membrane sensor Sln1p in response to osmotic stress and then in turn phosphorylates the response regulators Ssk1p in the cytosol and Skn7p in the nucleus	6.03	4.25	4.24	6.25	5.81	5.49	5.92	6.38	6.15	5.62	5.66	5.81
YDR362C	TFC6	IV	2019	Subunit of RNA polymerase III transcription initiation factor complex; one of six subunits of RNA polymerase III transcription initiation factor complex (TFIIIC); part of TFIIIC TauB domain that binds BoxB promoter sites of tRNA and other genes; cooperates with Tfc3p in DNA binding; human homolog is TFIIIC-110	5.14	4.48	4.67	4.58	4.26	4.19	3.8	3.94	4.11	3.91	4.11	4.15
YDR201W	SPC19	IV	498	Essential subunit of the Dam1 complex (aka DASH complex); complex couples kinetochores to the force produced by MT depolymerization thereby aiding in chromosome segregation; also localized to nuclear side of spindle pole body	4.29	4.05	4.69	4.04	3.48	3.55	3.33	3.56	3.19	3.29	3.33	3.59
YDR132C		IV	1488	Protein of unknown function; protein increases in abundance and relative distribution to the nucleus increases upon DNA replication stress; YDR132C has a paralog, YLR108C, that arose from the whole genome duplication	3.04	2.91	3.12	3.71	3.8	3.24	3.07	3.85	4.19	3.2	3.66	3.65
YDR004W	RAD57	IV	1383	Protein that stimulates strand exchange; stimulates strand exchange by stabilizing the binding of Rad51p to single-stranded DNA; involved in the recombinational repair of double-strand breaks in DNA during vegetative growth and meiosis; forms heterodimer with Rad55p	3.83	4.09	4.23	5.23	4.11	4.17	4.01	3.97	4.2	4.11	3.97	4.21
YDR149C		IV	708	Dubious open reading frame; unlikely to encode a functional protein, based on available experimental and comparative sequence data; overlaps the verified gene NUM1/YDR150W; null mutation blocks anaerobic growth	3.61	4.2	4.79	3.34	3.28	3.48	3.18	3.06	3.19	3.23	3.14	3.25
YDR524C	AGE1	IV	1449	ADP-ribosylation factor (ARF) GTPase activating protein (GAP) effector; involved in the secretory and endocytic pathways; contains C2C2H2 cysteine/histidine motif	4.49	4.54	4.64	5.18	4.88	5.06	4.46	4.95	5	4.61	4.75	4.81
YDL179W	PCL9	IV	915	Cyclin; forms a functional kinase complex with Pho85p cyclin-dependent kinase (Cdk), expressed in late M/early G1 phase, activated by Swi5p; PCL9 has a paralog, PCL2, that arose from the whole genome duplication	4.45	1.77	1.73	4.1	2.86	2.2	3.63	3.32	3.53	3.19	2.73	2.42
YDR022C	ATG31	IV	591	Autophagy-specific protein required for autophagosome formation; forms a complex with Atg17p and Atg29p that localizes other proteins to the pre-autophagosomal structure; constitutively phosphorylated, and phosphorylation of residue S174 is required for function; high-copy suppressor of CIK1 deletion	4.74	4.98	5.17	6.1	4.51	5.13	4.21	4.12	3.9	4.48	4.39	4.26
YDR483W	KRE2	IV	1329	Alpha1,2-mannosyltransferase of the Golgi; involved in protein mannosylation; KRE2 has a paralog, KTR6, that arose from the whole genome duplication	6.99	7.19	7.61	7.04	6.95	7	7	6.8	7.09	6.85	6.83	6.87
YDL007C-A		IV	258	Putative protein of unknown function	0.06	0.32	2.35	0.22	0.11	0.21	-0.02	0.05	0.31	-0.03	-0.01	-0.01
YDR519W	FPR2	IV	408	Membrane-bound peptidyl-prolyl cis-trans isomerase (PPIase); binds to the drugs FK506 and rapamycin; expression pattern suggests possible involvement in ER protein trafficking; relocalizes from nucleus to vacuole upon DNA replication stress; mutation is functionally complemented by human FKBP2	8.08	5.03	5.02	5.37	4.83	4.56	5.32	4.9	4.7	4.88	4.71	5.16
YDR210W-A		IV	1317	Retrotransposon TYA Gag gene co-transcribed with TYB Pol; translated as TYA or TYA-TYB polyprotein; Gag is a nucleocapsid protein that is the structural constituent of virus-like particles (VLPs); similar to retroviral Gag	0.5	0.62	0.56	0.42	0.57	0.37	0.19	0.31	0.36	0.33	0.45	0.37
YDR456W	NHX1	IV	1902	Na+/H+ and K+/H+ exchanger; required for intracellular sequestration of Na+ and K+; located in the vacuole and late endosome compartments; required for osmotolerance to acute hypertonic shock and for vacuolar fusion; ortholog of human NHE9, which is linked to autism	5.18	5.93	5.82	6.32	5.55	5.72	5.18	4.85	4.95	5.28	5.44	5.5
YDR459C	PFA5	IV	1125	Palmitoyltransferase with autoacylation activity; likely functions in pathway(s) outside Ras; member of a family of putative palmitoyltransferases containing an Asp-His-His-Cys-cysteine rich (DHHC-CRD) domain	3.55	3.58	3.66	4.57	4.25	4.08	4.38	3.73	3.94	4.57	4.15	4.08
YDR001C	NTH1	IV	2256	Neutral trehalase, degrades trehalose; required for thermotolerance and may mediate resistance to other cellular stresses; may be phosphorylated by Cdc28p; inhibited by Dcs1p; NTH1 has a paralog, NTH2, that arose from the whole genome duplication	6.26	8.17	8.55	7.57	6.67	7.59	6.6	6.93	7.14	6.81	6.56	6.64
YDR059C	UBC5	IV	537	Ubiquitin-conjugating enzyme; mediates selective degradation of short-lived, abnormal, or excess proteins, including histone H3; central component of the cellular stress response; expression is heat inducible; protein abundance increases in response to DNA replication stress; UBC5 has a paralog, UBC4, that arose from the whole genome duplication	4.53	6.07	7.41	5.95	6.45	6.74	5.43	6	6.17	5.74	6.35	6.62
YDR344C		IV	444	Dubious open reading frame; unlikely to encode a functional protein, based on available experimental and comparative sequence data	1.82	1.17	0.7	2.14	2.24	2.31	1.27	2.07	2.71	1.34	2.13	2.54
YDR040C	ENA1	IV	3276	P-type ATPase sodium pump; involved in Na+ and Li+ efflux to allow salt tolerance	4.73	6.9	7.84	6.19	6.05	5.24	6.75	5.52	5.55	6.9	5.94	6.08
YDR128W	MTC5	IV	3447	Subunit of SEACAT, a subcomplex of the SEA complex; Mtc1p, along with Rtc1p and Sea4p, redundantly inhibit the TORC1 inhibitory role of the Iml1p/SEACIT (Iml1p-Npr2p-Npr3p) subcomplex, a GAP for GTPase Gtr1p (EGOC subunit) in response to amino acid limitation, thereby resulting in activation of TORC1 signaling; SEA is a coatomer-related complex that associates dynamically with the vacuole; relati…	4.31	4.63	4.59	4.72	4.55	4.39	4.71	4.18	4.59	4.64	4.45	4.71
YDR179W-A		IV	1392	Protein with a potential role in tethering ER and vacuoles; localizes to nucleus-vacuole junctions in an Mdm1p-dependent manner; contains a lipid-binding PXA domain	3.53	2.7	2.56	4.43	4.02	3.69	4.24	3.88	3.73	4.23	3.92	3.61
YDL156W	CMR1	IV	1569	Nuclear protein with a role in protein quality control; localizes to the intranuclear quality control compartment (INQ) in response to proteasome inhibition or DNA replication stress; INQ likely sequesters proteins involved in DNA metabolism for degradation or re-folding; DNA-binding protein with preference for UV-damaged DNA; contains three WD domains (WD-40 repeat); human ortholog WDR76 also ex…	3.13	2.83	2.73	2.5	2.9	3	2.63	2.71	2.76	2.61	2.8	2.91
YDR382W	RPP2B	IV	333	Ribosomal protein P2 beta; a component of the ribosomal stalk, which is involved in the interaction between translational elongation factors and the ribosome; free (non-ribosomal) P2 stimulates the phosphorylation of the eIF2 alpha subunit (Sui2p) by Gcn2p; regulates the accumulation of P1 (Rpp1Ap and Rpp1Bp) in the cytoplasm	8.04	7.48	7.31	7.44	9.71	9.17	9.17	9.39	8.94	8.77	9.61	9.18
YDR208W	MSS4	IV	2340	Phosphatidylinositol-4-phosphate 5-kinase; involved in actin cytoskeleton organization and cell morphogenesis; multicopy suppressor of stt4 mutation	5.47	5.72	6.18	5.27	5.69	5.7	5.51	5.58	5.91	5.45	5.59	5.75
YDR187C		IV	519	Dubious open reading frame; unlikely to encode a functional protein, based on available experimental and comparative sequence data; partially overlaps the verified, essential ORF CCT6/YDR188W	4.79	4.06	4.37	3.86	4.93	4.79	4.22	4.21	4.13	4.46	4.84	4.95
YDL098C	SNU23	IV	585	Component of the U4/U6.U5 snRNP complex; involved in mRNA splicing via spliceosome	2.82	2.43	2.83	2.68	3.77	3.59	3.1	3.51	3.59	3.18	3.68	3.73
YDL108W	KIN28	IV	1002	Serine/threonine protein kinase, subunit of transcription factor TFIIH; involved in transcription initiation at RNA polymerase II promoters; phosphorylates Ser5 residue of the PolII C-terminal domain (CTD) at gene promoters; relocalizes to the cytosol in response to hypoxia	4.3	3.92	4.32	4.29	4.85	4.73	4.65	4.64	4.47	4.53	4.76	4.49
YDR401W		IV	564	Dubious open reading frame; unlikely to encode a functional protein, based on available experimental and comparative sequence data	0.21	0.16	0.56	0.03	0.08	0.25	0.16	0.15	0.47	0.2	-0.01	0.19
YDL081C	RPP1A	IV	321	Ribosomal stalk protein P1 alpha; involved in the interaction between translational elongation factors and the ribosome; free (non-ribosomal) P1 stimulates the phosphorylation of the eIF2 alpha subunit (Sui2p) by Gcn2p; accumulation of P1 in the cytoplasm is regulated by phosphorylation and interaction with the P2 stalk component	7.79	7.16	7.3	6.71	8.96	8.37	8.57	8.87	8.48	8.2	8.87	8.57
YDL188C	PPH22	IV	1134	Catalytic subunit of protein phosphatase 2A (PP2A); functionally redundant with Pph21p; methylated at C terminus; forms alternate complexes with several regulatory subunits; involved in signal transduction and regulation of mitosis; protein abundance increases in response to DNA replication stress; dephosphorylates Tel1p/Mec1p-phosphorylated Cdc13p to promote telomerase release from telomeres at …	5.44	5.88	5.83	4.99	5.31	5.72	5.29	4.73	4.93	5.29	5.22	5.52
YDL097C	RPN6	IV	1305	Essential, non-ATPase regulatory subunit of the 26S proteasome lid; required for the assembly and activity of the 26S proteasome; the human homolog (S9 protein) partially rescues Rpn6p depletion; protein abundance increases in response to DNA replication stress	6.41	6.65	7.08	6.66	5.97	6.57	5.57	5.69	5.97	5.63	5.89	6.02
YDR166C	SEC5	IV	2916	Essential 107kDa subunit of the exocyst complex; the exocyst mediates polarized targeting and tethering of post-Golgi secretory vesicles to active sites of exocytosis at the plasma membrane prior to SNARE-mediated fusion; involved in assembly of the exocyst complex; required with Sec3p for ER inheritance where it promotes anchoring of the cortical ER at the bud tip	4.38	4.3	4.68	4.32	4.29	4.27	4.12	4.23	4.33	4.08	4.2	4.28
YDR326C	YSP2	IV	4317	Sterol-binding protein; has a probable role in retrograde transport of sterols from the plasma membrane to the ER; contains two StART-like domains that bind sterols and a GRAM domain; co-localizes to puncta in the cortical ER with Sip3p; one of six StART-like domain-containing proteins in yeast that may be involved in sterol transfer between intracellular membranes; conserved across eukaryotes	5.49	4.03	4.62	5.74	5.45	4.87	5.84	5.67	5.81	5.61	5.36	5.21
YDR164C	SEC1	IV	2175	Sm-like protein involved in docking and fusion of exocytic vesicles; binds to assembled SNARE complexes at the membrane and stimulates membrane fusion; localization to sites of secretion (bud neck and bud tip) is dependent on SNARE function; interacts directly with essential exocyst subunit Sec6p	4.11	3.71	3.59	4.57	4.16	4.06	4.2	4.04	4.03	4.15	4.08	3.98
YDR142C	PEX7	IV	1128	Peroxisomal signal receptor for peroxisomal matrix proteins; recognizes the N-terminal nonapeptide signal (PTS2); WD repeat protein; defects in human homolog cause lethal rhizomelic chondrodysplasia punctata (RCDP)	3.73	4.54	4.61	4.37	4.48	4.17	4.15	4.13	4.11	4.13	4.39	4.45
YDR181C	SAS4	IV	1446	Subunit of the SAS complex (Sas2p, Sas4p, Sas5p); acetylates free histones and nucleosomes and regulates transcriptional silencing; required for the HAT activity of Sas2p	3.71	4.19	4.37	4.09	3.96	4.19	3.77	3.85	3.93	3.85	3.88	3.87
tK(UUU)D		IV	96	Lysine tRNA (tRNA-Lys), predicted by tRNAscan-SE analysis; thiolation of uridine at wobble position (34) requires Ncs6p	0.04	-0.01	0.33	0.19	0.07	0.07	0.69	0.41	-0.02	0.27	-0.01	-0.01
YDR057W	YOS9	IV	1629	ER quality-control lectin; integral subunit of the HRD ligase; participates in efficient ER retention of misfolded proteins by recognizing them and delivering them to Hrd1p; binds to glycans with terminal alpha-1,6 linked mannose on misfolded N-glycosylated proteins and participates in targeting proteins to ERAD; member of the OS-9 protein family	3.8	4.25	4.4	3.9	3.95	4.23	3.86	3.85	4.2	3.93	3.87	4.15
YDR430C	CYM1	IV	2970	Lysine-specific metalloprotease of the pitrilysin family; metalloprotease of the intermembrane space; degrades proteins and presequence peptides cleaved from imported proteins; required for normal mitochondrial morphology	4.54	4.59	5.04	4.65	4.14	4.4	4.22	3.87	4.08	4.39	4.07	4.21
YDL058W	USO1	IV	5373	Essential protein involved in vesicle-mediated ER to Golgi transport; binds membranes and functions during vesicle docking to the Golgi; required for assembly of the ER-to-Golgi SNARE complex	4.19	4.31	4.51	4.2	4.2	4.26	4.44	3.89	4.54	4.47	4.13	4.33
tV(CAC)D		IV	73	Valine tRNA (tRNA-Val), predicted by tRNAscan-SE analysis	0.44	-0.01	-0.03	-0.03	0.06	0.43	0.4	-0.01	-0.01	-0.06	0	0.54
YDR205W	MSC2	IV	2175	Endoplasmic reticulum zinc transporter; part of a heterodimeric transporter with Zrg17p that transfers zinc from the cytosol to the ER lumen; member of the cation diffusion facilitator family of efflux pumps; localizes to ER and nucleus; mutations affect the cellular distribution of zinc and also confer defects in meiotic recombination between homologous chromatids	4.89	5.26	5.72	4.8	4.09	4.01	4.17	3.82	4.06	4.24	4.03	4.1
YDR167W	TAF10	IV	621	Subunit (145 kDa) of TFIID and SAGA complexes; involved in RNA polymerase II transcription initiation and in chromatin modification	4.52	4.72	5.01	4.16	4.83	4.93	4.34	5.19	5.16	4.49	4.77	5.14
YDR034C-C		IV	1317	Retrotransposon TYA Gag gene co-transcribed with TYB Pol; translated as TYA or TYA-TYB polyprotein; Gag is a nucleocapsid protein that is the structural constituent of virus-like particles (VLPs); similar to retroviral Gag	0.14	0.12	0.13	-0.02	0.23	0.09	0.06	0.18	0.2	0.07	0.17	0.13
YDL110C	TMA17	IV	453	ATPase dedicated chaperone that adapts proteasome assembly to stress; Tma17p is induced upon stress; interacts with Rpt6p to assist its pairing to Rpt3p and early steps in proteasome biogenesis; associates with ribosomes; heterozygous deletion demonstrated increases in chromosome instability in a rad9 deletion background; protein abundance is decreased upon intracellular iron depletion	7.7	9.13	9.19	8.89	6.08	7.46	5.89	6.04	5.97	6.25	6.02	6.31
YDR282C		IV	1245	Mitochondrial inner membrane protein of unknown function; associates with mitochondrial ribosome; localizes to the inner membrane with the C terminus facing the intermembrane space; ortholog of human RMND1, mutation in which is implicated in infantile encephaloneuromyopathy and defective mitochondrial translation	3.47	4.24	4.48	3.48	3.67	3.99	3.42	3.5	3.29	3.45	3.62	3.63
YDR351W	SBE2	IV	2595	Protein required for bud growth; involved in transport of cell wall components from the Golgi to the cell surface; SBE2 has a paralog, SBE22, that arose from the whole genome duplication	4.31	4.54	5.35	4.91	5.03	5.02	5.2	5.4	5.61	5.08	4.97	5.19
YDL130W-A	STF1	IV	261	Protein involved in regulation of the mitochondrial F1F0-ATP synthase; Stf1p and Stf2p act as stabilizing factors that enhance inhibitory action of the Inh1p protein; protein abundance increases in response to DNA replication stress; STF1 has a paralog, INH1, that arose from the whole genome duplication	6.38	8.08	7.93	6.47	4.81	6.52	4.76	4.79	5.05	5.19	4.76	5.95
tS(AGA)D2		IV	82	Serine tRNA (tRNA-Ser), predicted by tRNAscan-SE analysis	0.93	1.97	0.08	1.48	0.58	0.36	0.56	0.35	0.34	0.86	0.53	0.34
YDL195W	SEC31	IV	3822	Component of the Sec13p-Sec31p complex of the COPII vesicle coat; COPII coat is required for vesicle formation in ER to Golgi transport; mutant has increased aneuploidy tolerance	5.85	5.18	5.16	4.57	4.68	4.67	4.9	5.05	5.41	4.91	4.63	5.07
YDL103C	QRI1	IV	1434	UDP-N-acetylglucosamine pyrophosphorylase; catalyzes the formation of UDP-N-acetylglucosamine (UDP-GlcNAc), which is important in cell wall biosynthesis, protein N-glycosylation, and GPI anchor biosynthesis; protein abundance increases in response to DNA replication stress	4.83	4.34	4.61	4.26	3.55	3.45	3.43	3.25	3.41	3.6	3.5	3.68
YDL165W	CDC36	IV	576	Component of the CCR4-NOT core complex, involved in mRNA decapping; this complex has multiple roles in regulating mRNA levels including regulation of transcription and destabilizing mRNAs through deadenylation; basal transcription factor	4.95	5.18	5.06	5.86	5.16	5.06	5.13	5.27	4.95	5	5.12	4.82
YDL135C	RDI1	IV	609	Rho GDP dissociation inhibitor; involved in the localization and regulation of Cdc42p and Rho1p; protein abundance increases in response to DNA replication stress	4.91	5.02	5.03	5.66	4.71	4.83	4.62	4.59	4.66	4.84	4.66	4.87
YDR121W	DPB4	IV	591	Subunit of DNA pol epsilon and of ISW2 chromatin accessibility complex; involved in both chromosomal DNA replication and inheritance of telomeric silencing; stabilizes the interaction of Pol epsilon with primer-template DNA, positively affecting the processivity of the polymerase and exonuclease activities of Pol epsilon; interacts with extranucleosomal DNA and acts as anchor point for ISW2 compl…	4.16	4.64	5.27	3.62	4.33	4.54	4.08	3.99	4.07	4.01	4.29	4.16
YDR272W	GLO2	IV	825	Cytoplasmic glyoxalase II; catalyzes the hydrolysis of S-D-lactoylglutathione into glutathione and D-lactate; GLO2 has a paralog, GLO4, that arose from the whole genome duplication	5.44	6.06	6.78	5.83	5.61	5.9	5.65	5.59	5.47	5.78	5.57	5.64
YDR195W	REF2	IV	1602	RNA-binding protein; involved in the cleavage step of mRNA 3'-end formation prior to polyadenylation, and in snoRNA maturation; part of holo-CPF subcomplex APT, which associates with 3'-ends of snoRNA- and mRNA-encoding genes; relocalizes to the cytosol in response to hypoxia	3.87	4.06	4.26	3.76	4.01	4.06	3.9	3.75	3.76	4.05	3.97	4.08
YDR545W	YRF1-1	IV	5391	Helicase encoded by the Y' element of subtelomeric regions; highly expressed in the mutants lacking the telomerase component TLC1; potentially phosphorylated by Cdc28p	2.05	2.31	2.11	2.47	2.13	2.51	1.62	1.71	2.34	1.72	2.1	2.18
snR63	SNR63	IV	255	C/D box small nucleolar RNA (snoRNA); guides 2'-O-methylation of large subunit (LSU) rRNA at position A2256	11.62	11.87	12.18	12.29	12.03	11.98	11.54	12.31	13.16	11.58	11.99	12.21
YDR013W	PSF1	IV	627	Subunit of the GINS complex (Sld5p, Psf1p, Psf2p, Psf3p); complex is localized to DNA replication origins and implicated in assembly of the DNA replication machinery	4.39	3.37	3.49	3.52	4.08	4.17	3.97	4.03	3.85	3.87	4.04	3.85
YDL086C-A		IV	435	Dubious open reading frame; unlikely to encode a functional protein, based on available experimental and comparative sequence data; overlaps uncharacterized ORF YDL086W; identified by gene-trapping, microarray expression analysis, and genome-wide homology searching	0.1	-0.01	-0.01	-0.02	0.08	0.12	0.13	0	0.13	-0.04	0.04	0.11
YDR028C	REG1	IV	3045	Regulatory subunit of type 1 protein phosphatase Glc7p; involved in negative regulation of glucose-repressible genes; involved in regulation of the nucleocytoplasmic shuttling of Hxk2p; REG1 has a paralog, REG2, that arose from the whole genome duplication	5.3	6.1	6.75	5.49	5.67	5.88	5.08	5.84	6.2	5.05	5.64	5.79
YDR333C	RQC1	IV	2172	Component of the ribosome quality control complex (RQC); RQC (Rqc1p-Rkr1p-Tae2p-Cdc48p-Npl4p-Ufd1p) is a ribosome-bound complex required for the degradation of polypeptides arising from stalled translation; required along with Rkr1p for recruitment of the Cdc48p-Npl4p-Ufd1p AAA ATPase complex to the RQC	4.47	4.41	4.67	4.31	4.98	4.54	5.08	4.77	4.78	4.92	4.95	4.71
tI(UAU)D		IV	133	Isoleucine tRNA (tRNA-Ile), predicted by tRNAscan-SE analysis	0.02	0.37	-0.01	-0.02	0.03	0.04	0	0	0	-0.04	0	-0.01
YDL093W	PMT5	IV	2232	Protein O-mannosyltransferase; transfers mannose residues from dolichyl phosphate-D-mannose to protein serine/threonine residues; acts in a complex with Pmt3p, can instead interact with Pmt2p in some conditions; target for new antifungals	5.47	4.5	3.93	4.06	3.83	3.79	3.73	3.44	3.76	3.76	3.8	3.87
YDR431W		IV	312	Dubious open reading frame; unlikely to encode a functional protein, based on available experimental and comparative sequence data	2.32	1.53	1.44	1.77	1.53	1.8	1.91	1.66	1.14	1.83	1.51	1.47
YDR353W	TRR1	IV	960	Cytoplasmic thioredoxin reductase; key regulatory enzyme that determines the redox state of the thioredoxin system, which acts as a disulfide reductase system and protects cells against both oxidative and reductive stress; protein abundance increases in response to DNA replication stress; TRR1 has a paralog, TRR2, that arose from the whole genome duplication	6.79	5.27	4.28	6.16	6.62	6.1	6.92	6.52	6.68	6.54	6.59	6.68
YDR247W	VHS1	IV	1386	Cytoplasmic serine/threonine protein kinase; identified as a high-copy suppressor of the synthetic lethality of a sis2 sit4 double mutant, suggesting a role in G1/S phase progression; VHS1 has a paralog, SKS1, that arose from the whole genome duplication	4.21	5.78	6	4.5	4.22	4.89	3.53	4.88	5.56	3.81	4.2	4.24
YDL007W	RPT2	IV	1314	ATPase of the 19S regulatory particle of the 26S proteasome; one of six ATPases of the regulatory particle; involved in the degradation of ubiquitinated substrates; required for normal peptide hydrolysis by the core 20S particle; N-myristoylation of Rpt2p at Gly2 is involved in regulating the proper intracellular distribution of proteasome activity by controlling the nuclear localization of the 2…	6.32	6.23	6.94	6.43	6.12	6.75	5.81	6.04	6.31	5.9	6.1	6.33
YDR517W	GRH1	IV	1119	Acetylated cis-Golgi protein, involved in ER to Golgi transport; homolog of human GRASP65; forms a complex with the coiled-coil protein Bug1p; mutants are compromised for the fusion of ER-derived vesicles with Golgi membranes; protein abundance increases in response to DNA replication stress	6.41	5.68	5.43	5.75	5.14	5.11	5.29	4.8	5.08	5.55	5.12	5.12
YDR322C-A	TIM11	IV	291	Subunit e of mitochondrial F1F0-ATPase; ATPase is a large, evolutionarily conserved enzyme complex required for ATP synthesis; essential for the dimeric and oligomeric state of ATP synthase, which in turn determines the shape of inner membrane cristae	7.1	7.91	6.98	7.28	6.24	6.42	5.94	6.21	6.26	5.95	6.23	6.58
YDR185C	UPS3	IV	540	Mitochondrial protein of unknown function; similar to Ups1p and Ups2p which are involved in regulation of mitochondrial cardiolipin and phosphatidylethanolamine levels; null is viable but interacts synthetically with ups1 and ups2 mutations; UPS3 has a paralog, UPS2, that arose from the whole genome duplication	3.16	3.84	2.85	3.32	4	3.85	3.85	4.32	4.05	3.81	3.98	3.72
YDL004W	ATP16	IV	483	Delta subunit of the central stalk of mitochondrial F1F0 ATP synthase; F1F0 ATP synthase is a large, evolutionarily conserved enzyme complex required for ATP synthesis; F1 translationally regulates ATP6 and ATP8 expression to achieve a balanced output of ATP synthase genes encoded in nucleus and mitochondria; phosphorylated	6.55	7.76	6.82	5.52	5.27	5.83	5.37	4.75	5.11	5.29	5.26	5.39
YDR386W	MUS81	IV	1899	Subunit of structure-specific Mms4p-Mus81p endonuclease; cleaves branched DNA; involved in DNA repair, replication fork stability, and joint molecule formation/resolution during meiotic recombination; promotes template switching during break-induced replication (BIR), causing non-reciprocal translocations (NRTs); helix-hairpin-helix protein; phosphorylation of non-catalytic subunit Mms4p by Cdc28…	3.42	3.5	3.49	3.44	3.26	3.5	3.07	2.96	3.4	3.06	3.25	3.51
YDL109C		IV	1944	Putative lipase; involved in lipid metabolism; not an essential gene; YDL109C has a paralog, ROG1, that arose from the whole genome duplication	3.34	3.25	3.89	3.18	3.6	3.59	3.8	3.56	3.61	3.8	3.6	3.45
YDL144C		IV	1071	Protein of unknown function; green fluorescent protein (GFP)-fusion protein localizes to the cytoplasm and nucleus; YDL144C is not an essential gene; protein abundance increases in response to DNA replication stress	5.08	4.92	5.32	4.61	4.92	5.05	4.9	4.71	4.64	5.03	4.92	4.98
YDR224C	HTB1	IV	396	Histone H2B; core histone protein required for chromatin assembly and chromosome function; nearly identical to HTB2; Rad6p-Bre1p-Lge1p mediated ubiquitination regulates reassembly after DNA replication, transcriptional activation, meiotic DSB formation and H3 methylation	8.24	7.72	8.69	7.83	6.63	7.27	6.96	5.98	6.38	7.58	6.63	7.23
YDL138W	RGT2	IV	2292	Plasma membrane high glucose sensor that regulates glucose transport; contains 12 predicted transmembrane segments and a long C-terminal tail required for induction of hexose transporters; RGT2 has a paralog, SNF3, that arose from the whole genome duplication	4.95	4.55	4.2	5.55	5.45	5.33	5.1	5.33	5.31	5.15	5.46	5.14
YDR523C	SPS1	IV	1473	Putative protein serine/threonine kinase; expressed at the end of meiosis; localized to nucleus and cytoplasm; required for efficient spore packaging and correct localization of enzymes involved in spore wall synthesis; member of the GCKIII subfamily of STE20 family kinases; multiply phosphorylated on serine and threonine residues; interacts genetically and physically with 14-3-3 proteins Bmh1p a…	1.52	2.19	6.4	2.37	1.91	2.21	1.82	1.55	2.16	1.98	1.91	1.79
YDL067C	COX9	IV	180	Subunit VIIa of cytochrome c oxidase (Complex IV); Complex IV is the terminal member of the mitochondrial inner membrane electron transport chain	6.71	7.57	6.72	6.83	6.15	6.38	7.03	6.15	5.58	6.64	6.16	6.43
YDR470C	UGO1	IV	1509	Outer membrane component of the mitochondrial fusion machinery; binds to Fzo1p and Mgm1p to link these two GTPases during mitochondrial fusion; involved in fusion of both the outer and inner membranes; facilitates dimerization of Fzo1p during fusion; import into the outer membrane is mediated by Tom70p and Mim1p; has similarity to carrier proteins but likely not a transporter; similar to human SL…	3.65	4.61	5.01	3.71	3.53	4.04	3.34	3.07	3.12	3.46	3.53	3.73
YDR290W		IV	330	Dubious open reading frame; unlikely to encode a functional protein, based on available experimental and comparative sequence data; partially overlaps the verified ORF RTT103	1.49	2.01	1.69	1.15	1.69	1.93	0.83	1.42	1.4	0.44	1.71	1.38
YDL003W	MCD1	IV	1701	Essential alpha-kleisin subunit of the cohesin complex; required for sister chromatid cohesion in mitosis and meiosis; apoptosis induces cleavage and translocation of a C-terminal fragment to mitochondria; expression peaks in S phase	4.22	1.51	0.97	2.82	2.16	2.21	2.37	2.45	2.45	1.75	2.18	2.39
YDL073W		IV	2955	Scaffold protein in the HKR1 sub-branch of the Hog1p-signaling pathway; physically interacts with the cytoplasmic domain of Hkr1p, and with Sho1p, Pbs2p, and Ste11p; prevents cross-talk signaling from Hkr1p of the osmotic stress MAPK cascade to the Kss1p MAPK cascade; non-essential gene	3.7	3.24	3.56	4.2	4.05	3.88	4.35	4.63	4.97	4.38	4.07	3.98
YDR448W	ADA2	IV	1305	Transcription coactivator; component of the ADA and SAGA transcriptional adaptor/HAT (histone acetyltransferase) complexes	3.81	3.39	3.5	3.41	4.12	3.81	4.51	4.31	4.29	4.59	4.14	4.26
YDR056C		IV	618	Putative protein of unknown function; subunit of evolutionarily conserved EMC (Endoplasmic Reticulum Membrane Complex) implicated in ERAD (ER-associated degradation) and proper assembly of multi-pass transmembrane (TM) proteins; EMC acts in yeast as an ER-mitochondria tether that interacts with outer membrane protein Tom5p of TOM (Translocase of the Mitochondrial Outer Membrane) complex; YDR056C …	5.58	5.54	5.54	4.52	4.69	4.82	4.93	4.67	4.6	4.77	4.72	4.92
YDR374C	PHO92	IV	921	Posttranscriptional regulator of phosphate metabolism; facilitates PHO4 mRNA degradation by interacting with Pop2p; regulates PHO4 mRNA stability by binding to PHO4's 3'UTR in a phosphate-dependent manner; contains highly conserved YTH (YT521-B Homology) domain that exhibits RNA-binding activity; human homolog YTHDF2 can complement yeast null mutant	0.48	0.57	4.84	0.65	0.78	1.23	0.98	2.14	2.52	0.93	0.81	1.25
YDL202W	MRPL11	IV	750	Mitochondrial ribosomal protein of the large subunit; localizes to vacuole in response to H2O2	3.92	4.16	3.46	3.39	3.94	3.84	3.96	3.78	3.77	3.96	3.97	3.83
YDR527W	RBA50	IV	1320	Protein involved in transcription; interacts with RNA polymerase II subunits Rpb2p, Rpb3, and Rpb11p; has similarity to human RPAP1	4.59	4.96	4.97	4.2	6.1	6.26	6.15	6.52	6.56	5.93	6.13	6.07
YDR219C	MFB1	IV	1398	Mitochondria-associated F-box protein; involved in maintenance of normal mitochondrial morphology; interacts with Skp1p through the F-box motif; preferentially localizes to the mother cell during budding	3.98	4.92	5.48	4.63	4.17	4.17	4.1	4.25	4.42	4.05	4.2	4.18
YDR507C	GIN4	IV	3429	Protein kinase involved in bud growth and assembly of the septin ring; proposed to have kinase-dependent and kinase-independent activities; undergoes autophosphorylation; similar to Hsl1p; GIN4 has a paralog, KCC4, that arose from the whole genome duplication	4.64	3.82	2.93	4.35	2.87	3.29	3.65	3.63	4.02	3.17	2.91	3.57
YDR498C	SEC20	IV	1152	Membrane glycoprotein v-SNARE; involved in retrograde transport from the Golgi to the endoplasmic reticulum (ER); required for N- and O-glycosylation in the Golgi but not in the ER and for efficient nuclear fusion during mating; mediates Sey1p-independent homotypic ER fusion; interacts with the Dsl1p complex through Tip20p	4.01	4.19	4.46	4.72	3.97	3.91	4.51	4.08	3.87	4.61	4.01	3.92
YDR510W	SMT3	IV	306	Ubiquitin-like protein of the SUMO family; conjugated to lysine residues of target proteins; associates with transcriptionally active genes; regulates chromatid cohesion, chromosome segregation, APC-mediated proteolysis, DNA replication and septin ring dynamics; human homolog SUMO1 can complement yeast null mutant	6.79	6.18	6.52	6.07	6	6.19	5.86	6	6.22	5.8	6.04	6.42
YDR281C	PHM6	IV	315	Protein of unknown function; expression is regulated by phosphate levels	3.15	0.77	3.21	5.29	4.66	3.29	4.13	4.95	4.24	4.22	4.7	5.41
YDR377W	ATP17	IV	306	Subunit f of the F0 sector of mitochondrial F1F0 ATP synthase; F1F0 ATP synthase is a large, evolutionarily conserved enzyme complex required for ATP synthesis	7.14	7.37	5.81	6.64	5.76	5.83	6.03	5.29	5.52	5.97	5.8	6.08
YDR453C	TSA2	IV	591	Stress inducible cytoplasmic thioredoxin peroxidase; cooperates with Tsa1p in the removal of reactive oxygen, nitrogen and sulfur species using thioredoxin as hydrogen donor; deletion enhances the mutator phenotype of tsa1 mutants; protein abundance increases in response to DNA replication stress; TSA2 has a paralog, TSA1, that arose from the whole genome duplication	3.01	4.07	2.87	4.35	3.27	3.22	4	3.23	3.3	4.31	3.32	3.43
YDR072C	IPT1	IV	1584	Inositolphosphotransferase; involved in synthesis of mannose-(inositol-P)2-ceramide (M(IP)2C), the most abundant sphingolipid; can mutate to resistance to the antifungals syringomycin E and DmAMP1 and to K. lactis zymocin	6.09	4.72	4.65	5.7	5.73	5.73	5.51	5.28	5.36	5.62	5.78	5.76
YDR210C-C		IV	1323	Retrotransposon TYA Gag gene co-transcribed with TYB Pol; translated as TYA or TYA-TYB polyprotein; Gag is a nucleocapsid protein that is the structural constituent of virus-like particles (VLPs); similar to retroviral Gag	0.03	0.03	0.02	0.02	0.04	0.04	0.07	0.08	0.17	0.05	0.08	0.09
YDR338C		IV	2088	Putative protein of unknown function; member of the multi-drug and toxin extrusion (MATE) family of the multidrug/oligosaccharidyl-lipid/polysaccharide (MOP) exporter superfamily	3.68	4.46	4.6	4.59	4.16	4.13	3.95	3.94	4.11	3.94	4.2	4.25
YDR304C	CPR5	IV	678	Peptidyl-prolyl cis-trans isomerase (cyclophilin) of the ER; catalyzes the cis-trans isomerization of peptide bonds N-terminal to proline residues; transcriptionally induced in response to unfolded proteins in the ER; CPR5 has a paralog, CPR2, that arose from the whole genome duplication	7.06	5.9	5.06	5.81	5.41	5.44	6.36	5.23	5.43	6.25	5.46	5.49
YDR034C-D		IV	5314	Retrotransposon TYA Gag and TYB Pol genes; transcribed/translated as one unit; polyprotein is processed to make a nucleocapsid-like protein (Gag), reverse transcriptase (RT), protease (PR), and integrase (IN); similar to retroviral genes	7.77	7.16	5.28	6.92	4.83	3.29	5.22	5.1	6.08	5.45	4.88	5.03
YDR295C	HDA2	IV	2025	Subunit of the HDA1 histone deacetylase complex; possibly tetrameric trichostatin A-sensitive class II histone deacetylase complex contains Hda1p homodimer and an Hda2p-Hda3p heterodimer; involved in telomere maintenance; relocalizes to the cytosol in response to hypoxia	4.28	3.74	3.42	3.71	3.85	3.63	4.05	3.97	4.04	3.89	3.91	3.87
YDR521W		IV	336	Dubious ORF that overlaps YDR520C; mutant increases expression of PIS1 and RPL3 in glycerol	2.32	2.61	2.5	1.85	2.8	2.69	3.04	3.1	2.14	2.82	2.86	2.67
YDL028C	MPS1	IV	2295	Dual-specificity kinase; autophosphorylation required for function; required for spindle pole body (SPB) duplication and spindle checkpoint function; contributes to bi-orientation by promoting formation of force-generating kinetochore-microtubule attachments in meiosis I; substrates include SPB proteins Spc42p, Spc110p, and Spc98p, mitotic exit network protein Mob1p, kinetochore protein Cnn1p, an…	3.74	4.27	4.89	4.27	3.66	3.73	3.67	3.66	3.93	3.66	3.72	3.64
YDR183W	PLP1	IV	693	Protein that interacts with CCT (chaperonin containing TCP-1) complex; has a role in actin and tubulin folding; has weak similarity to phosducins, which are G-protein regulators	3.62	3.26	3.89	3.72	3.86	3.94	3.51	3.86	3.72	3.63	3.92	3.92
YDR510C-A		IV	117	Dubious open reading frame unlikely to encode a functional protein; identified by gene-trapping, microarray-based expression analysis, and genome-wide homology searching	2.2	2.19	1.72	1.56	2.26	2.11	1.07	1.45	1.24	1.44	2.33	1.88
YDR168W	CDC37	IV	1521	Essential Hsp90p co-chaperone; necessary for passage through the START phase of the cell cycle; stabilizes protein kinase nascent chains and participates along with Hsp90p in their folding	5.66	5.73	6.27	5.17	4.97	5.09	4.58	5.06	5.11	4.58	5.04	5.27
YDR307W	PMT7	IV	1989	Putative protein mannosyltransferase similar to Pmt1p; has a potential role in protein O-glycosylation	4.04	3.99	3.92	4.02	3.48	3.89	3.52	3.44	3.61	3.53	3.55	3.77
YDR536W	STL1	IV	1710	Glycerol proton symporter of the plasma membrane; subject to glucose-induced inactivation, strongly but transiently induced when cells are subjected to osmotic shock	2.66	5.15	3.48	2.9	2.37	2.84	2.23	2.21	2.54	2.36	2.45	2.2
YDR520C	URC2	IV	2319	Putative Zn(II)2Cys6 motif containing transcription factor; non-essential gene identified in a screen for mutants with increased levels of rDNA transcription; similar to S. kluyveri Urc2p involved in uracil catabolism	3.51	3.78	4.02	3.83	3.97	3.76	3.87	4.08	4.19	3.91	4.05	3.95
YDR378C	LSM6	IV	261	Lsm (Like Sm) protein; part of heteroheptameric complexes (Lsm2p-7p and either Lsm1p or 8p): cytoplasmic Lsm1p complex involved in mRNA decay; nuclear Lsm8p complex part of U6 snRNP and possibly involved in processing tRNA, snoRNA, and rRNA	6.58	5.19	5.56	5.74	5.92	5.81	6.03	6.28	5.97	5.71	6	6.18
YDR050C	TPI1	IV	747	Triose phosphate isomerase, abundant glycolytic enzyme; mRNA half-life is regulated by iron availability; transcription is controlled by activators Reb1p, Gcr1p, and Rap1p through binding sites in the 5' non-coding region; inhibition of Tpi1p activity by PEP (phosphoenolpyruvate) stimulates redox metabolism in respiring cells; E104D mutation in human homolog TPI1 causes a rare autosomal disease; …	11.41	10.26	10.21	9.15	9.62	10.09	10.19	9.81	10	10.45	9.7	9.33
YDR484W	VPS52	IV	1926	Component of the GARP (Golgi-associated retrograde protein) complex; GARP is required for the recycling of proteins from endosomes to the late Golgi, and for mitosis after DNA damage induced checkpoint arrest; involved in localization of actin and chitin; members of the GARP complex are Vps51p-Vps52p-Vps53p-Vps54p	3.49	3.64	2.95	4.13	3.83	3.57	4.01	3.85	3.77	3.82	3.91	3.78
YDR340W		IV	303	Putative protein of unknown function	1.77	0.79	0	2.9	1.36	1.03	1.58	2.24	1.47	1.69	1.46	1.58
YDR532C	KRE28	IV	1158	Subunit of a kinetochore-microtubule binding complex; complex bridges centromeric heterochromatin and kinetochore MAPs and motors; required for sister chromatid bi-orientation and kinetochore binding of SAC components; complex also includes Spc105p; modified by sumoylation	3.18	4.11	4.07	3.14	3.35	3.28	3.01	3.56	3.46	2.95	3.45	3.31
YDL080C	THI3	IV	1830	Regulatory protein that binds Pdc2p and Thi2p transcription factors; activates thiamine biosynthesis transcription factors Pdc2p and Thi2p by binding to them, but releases and de-activates them upon binding to thiamine pyrophosphate (TPP), the end product of the pathway; has similarity to decarboxylases but enzymatic activity is not detected	4.42	4.07	4.18	4.42	5.01	4.71	4.53	5.17	4.83	4.71	5.12	4.65
YDL185C-A		IV	228	Dubious open reading frame; unlikely to encode a functional protein, based on available experimental and comparative sequence data; partially overlaps the verified gene YDL185W; identified by homology with hemiascomycetous yeast species	6.28	5.23	4.58	5.84	5.16	5.12	5.98	5.27	4.06	5.62	5.27	5.24
YDR443C	SSN2	IV	4263	Subunit of the RNA polymerase II mediator complex; associates with core polymerase subunits to form the RNA polymerase II holoenzyme; required for stable association of Srb10p-Srb11p kinase; essential for transcriptional regulation	3.91	4.6	4.79	3.89	3.76	4.23	3.71	3.67	4.17	3.86	3.87	4.1
YDR524C-B		IV	201	Putative protein of unknown function; SWAT-GFP and mCherry fusion proteins localize to the endoplasmic reticulum; YDR524C-B has a paralog, YCL048W-A, that arose from the whole genome duplication	10	7.85	6.27	10.54	9.68	9.04	10.22	10.17	10.07	10.11	9.8	9.63
YDR509W		IV	348	Dubious open reading frame; unlikely to encode a functional protein, based on available experimental and comparative sequence data	1.28	1.24	2.43	1.17	2.28	0.82	3.71	2.75	2.31	3.44	2.4	2.83
YDR300C	PRO1	IV	1287	Gamma-glutamyl kinase; catalyzes the first step in proline biosynthesis; PRO1 has a paralog, YHR033W, that arose from the whole genome duplication	4.14	3.3	1.97	3.93	4.9	4.26	5.23	5.05	4.73	4.9	5.03	4.52
YDR392W	SPT3	IV	1014	Subunit of the SAGA and SAGA-like transcriptional regulatory complexes; interacts with Spt15p to activate transcription of some RNA polymerase II-dependent genes, also functions to inhibit transcription at some promoters; relocalizes to the cytosol in response to hypoxia	3.7	4.21	4	4.22	4.08	4.29	3.55	3.92	4.02	3.71	4.21	4.4
YDL091C	UBX3	IV	1368	Clathrin-coated vesicle component, regulator of endocytosis; copurifies with the DSC ubiquitin ligase complex; UBX (ubiquitin regulatory X) domain-containing protein that interacts with Cdc48p; required for efficient clathrin-mediated endocytosis; ortholog of fission yeast Ucp10	4.08	5.11	5.33	4.73	3.73	4.27	3.69	3.76	3.83	3.74	3.86	4.04
YDR237W	MRPL7	IV	879	Mitochondrial ribosomal protein of the large subunit; MRPL7 produces both YmL5 and YmL7, which are two different modified forms of the same protein	4.54	4.29	3.56	4.05	3.84	3.84	3.95	4.01	3.93	3.86	3.97	4.04
YDR369C	XRS2	IV	2565	Protein required for DNA repair; component of the Mre11 complex, which is involved in double strand breaks, meiotic recombination, telomere maintenance, and checkpoint signaling	3.49	3.79	4.18	3.77	3.53	3.97	3.41	3.62	3.87	3.55	3.66	3.79
YDR285W	ZIP1	IV	2628	Transverse filament protein of the synaptonemal complex; required for normal levels of meiotic recombination and pairing between homologous chromosome during meiosis; required for meiotic recombination between non-allelc sites; potential Cdc28p substrate	3.99	5.02	5.26	3.54	1.97	2.61	1.86	2.08	2.43	2.04	2.11	2.1
YDR034C-A		IV	177	Putative protein of unknown function; contained within the solo Ty1 LTR element YDRWdelta7	2.08	1.07	1.16	1.69	1.17	1.24	1.58	1.86	1.4	0.6	1.31	1.96
YDR436W	PPZ2	IV	2133	Serine/threonine protein phosphatase Z, isoform of Ppz1p; involved in regulation of potassium transport, which affects osmotic stability, cell cycle progression, and halotolerance	3.85	4.91	5.46	4.5	3.89	4.42	3.83	3.88	4.12	4.01	4.02	4.29
YDR143C	SAN1	IV	1833	Ubiquitin-protein ligase; involved in proteasome-dependent degradation of aberrant nuclear proteins; targets substrates with regions of exposed hydrophobicity containing 5 or more contiguous hydrophobic residues; contains intrinsically disordered regions that contribute to substrate recognition; prefers a window of exposed hydrophobicity that causes a particular level of protein insolubility, sug…	4.24	4.71	5.24	4.55	4.89	5.06	4.59	5.16	4.92	4.82	5.03	4.78
YDR438W	THI74	IV	1113	Mitochondrial transporter repressible by thiamine; THI74 has a paralog, YML018C, that arose from the whole genome duplication; shows sequence homology to human gene SLC35F3, a thiamine transporter implicated in hypertension	3.77	4.51	5.22	3.95	3.95	3.86	4.08	4.51	5.8	4.03	4.09	4.52
YDR099W	BMH2	IV	822	14-3-3 protein, minor isoform; controls proteome at post-transcriptional level, binds proteins and DNA, involved in regulation of many processes including exocytosis, vesicle transport, Ras/MAPK signaling, and rapamycin-sensitive signaling; protein increases in abundance and relative distribution to the nucleus increases upon DNA replication stress; abundance relative to Bmh1p increases during sp…	7.55	8.55	8.95	8.16	6.81	7.43	6.69	6.94	7.19	7.01	6.95	6.61
YDL118W		IV	381	Dubious open reading frame, unlikely to encode a protein; overlaps almost completely with YDL119C; mutations that would affect both YDL118W and YDL119C confer defective telomere maintenance and are synthetically sick or lethal with alpha-synuclein	2	1.42	0.93	0.84	1.81	1.87	2.31	3.15	2.44	2.33	1.95	1.88
YDL096C	OPI6	IV	327	Dubious open reading frame; unlikely to encode a functional protein, based on available experimental and comparative sequence data; partially overlaps verified gene PMT1/YDL095W; YDL096C is not essential	7.09	4.92	4.41	4.11	4.15	4.38	4.16	4.45	4.39	4.19	4.29	4.69
YDR475C	JIP4	IV	2631	Protein of unknown function; previously annotated as two separate ORFs, YDR474C and YDR475C, which were merged as a result of corrections to the systematic reference sequence; JIP4 has a paralog, YOR019W, that arose from the whole genome duplication	5.05	6.19	5.26	4.27	5.12	5.16	4.97	5.89	6	4.88	5.27	5.12
YDL190C	UFD2	IV	2886	Ubiquitin chain assembly factor (E4); cooperates with a ubiquitin-activating enzyme (E1), a ubiquitin-conjugating enzyme (E2), and a ubiquitin protein ligase (E3) to conjugate ubiquitin to substrates; also functions as an E3	4.7	5.01	5.09	4.82	4.66	4.76	4.84	4.58	4.71	4.89	4.82	4.81
YDR390C	UBA2	IV	1911	Subunit of heterodimeric nuclear SUMO activating enzyme E1 with Aos1p; activates Smt3p (SUMO) before its conjugation to proteins (sumoylation), which may play a role in protein targeting; essential for viability	3.91	4.19	4.22	3.73	4.3	4.25	4.16	4.39	4.11	4.16	4.47	4.3
YDL115C	IWR1	IV	1132	RNA polymerase II transport factor, conserved from yeast to humans; also has a role in transporting RNA polymerase III into the nucleus; interacts with most of the RNAP II subunits; nucleo-cytoplasmic shuttling protein; deletion causes hypersensitivity to K1 killer toxin; protein increases in abundance and relocalizes from nucleus to cytoplasm upon DNA replication stress	4.19	5.14	5.73	4.52	4.37	4.86	4.25	4.56	4.7	4.51	4.53	4.67
YDR394W	RPT3	IV	1287	ATPase of the 19S regulatory particle of the 26S proteasome; one of ATPases of the regulatory particle; involved in the degradation of ubiquitinated substrates; substrate of N-acetyltransferase B	6.12	6.01	6.77	5.41	5.69	6.41	5.47	5.65	6.03	5.48	5.85	6.13
YDL027C		IV	1263	Protein that associates with mitochondrial ribosome; the authentic, non-tagged protein is detected in highly purified mitochondria in high-throughput studies; YDL027C is not an essential gene	5.42	5.62	5.67	4.86	3.93	4.9	3.89	4.13	4.59	4.03	4.1	4.62
YDL225W	SHS1	IV	1656	Component of the septin ring that is required for cytokinesis; present at the ends of rod-like septin hetero-oligomers; C-terminal extension is important for recruitment of Bni5p to the mother-bud neck, which in turn is required for Myo1p recruitment and cytokinesis; undergoes sumoylation and phosphorylation during mitosis; protein abundance increases in response to DNA replication stress	4.39	4.1	3.86	3.63	4.29	4.07	4.25	4.59	4.4	4.25	4.47	4.18
YDL068W		IV	330	Dubious open reading frame; unlikely to encode a functional protein, based on available experimental and comparative sequence data	1.59	1.26	0.06	1.91	1.03	1.73	1.81	0.82	1.2	1.87	1.21	1.18
YDR191W	HST4	IV	1113	NAD(+)-dependent protein deacetylase; deacetylation targets are primarily mitochondrial proteins; involved along with Hst3p in silencing at telomeres, cell cycle progression, radiation resistance, genomic stability and short-chain fatty acid metabolism; accumulates in mitochondria in response to biotin starvation and may link biotin metabolism with energy homeostasis; member of the Sir2 family an…	2.85	2.48	3.24	2.74	2.93	3.11	3.5	3.12	2.85	3.14	3.11	2.77
YDL013W	SLX5	IV	1860	Subunit of the Slx5-Slx8 SUMO-targeted Ub ligase (STUbL) complex; role in Ub-mediated degradation of histone variant Cse4p preventing mislocalization to euchromatin; role in proteolysis of spindle positioning protein Kar9p, and DNA repair proteins Rad52p and Rad57p; forms SUMO-dependent nuclear foci, including DNA repair centers; contains a RING domain and two SIM motifs; associates with the cent…	3.72	4.51	5.17	3.86	4.43	4.47	4.46	4.73	4.74	4.41	4.61	4.62
YDR303C	RSC3	IV	2658	Component of the RSC chromatin remodeling complex; essential gene required for maintenance of proper ploidy and regulation of ribosomal protein genes and the cell wall/stress response; RSC3 has a paralog, RSC30, that arose from the whole genome duplication	4.86	3.87	4.34	4.75	3.83	3.72	4.29	4.16	4.37	4.3	4.01	4.23
YDL126C	CDC48	IV	2508	AAA ATPase; subunit of polyubiquitin-selective segregase complex involved in ERAD, cell wall integrity during heat stress, mitotic spindle disassembly; role in mobilizing membrane bound transcription factors by regulated ubiquitin/proteasome-dependent processing in macroautophagy, PMN, RAD, ribophagy, homotypic ER membrane fusion, disassembly of Met30p from SCF complex, telomerase regulation via …	8.1	8.44	8.68	8.34	6.79	7.8	6.89	7	7.52	7.21	6.98	7.18
YDR009W	GAL3	IV	1563	Transcriptional regulator; involved in activation of the GAL genes in response to galactose; forms a complex with Gal80p to relieve Gal80p inhibition of Gal4p; binds galactose and ATP but does not have galactokinase activity; GAL3 has a paralog, GAL1, that arose from the whole genome duplication	3.03	3.6	2.76	3.03	2.63	2.24	2.39	2.34	2.53	2.53	2.82	2.49
YDR217C	RAD9	IV	3930	DNA damage-dependent checkpoint protein; required for cell-cycle arrest in G1/S, intra-S, and G2/M, plays a role in postreplication repair (PRR) pathway; transmits checkpoint signal by activating Rad53p and Chk1p; hyperphosphorylated by Mec1p and Tel1p; multiple cyclin dependent kinase consensus sites and the C-terminal BRCT domain contribute to DNA damage checkpoint activation; Rad9p Chk1 Activa…	3.82	3.77	4.12	4.04	4.64	4.46	4.09	4.64	4.75	4.14	4.84	4.66
YDR071C	PAA1	IV	576	Polyamine acetyltransferase; acetylates polyamines (e.g. putrescine, spermidine, spermine) and also aralkylamines (e.g. tryptamine, phenylethylamine); may be involved in transcription and/or DNA replication	5.92	5.44	5.41	5.45	5.23	5.14	5.53	5.58	5.42	5.52	5.42	5.66
YDR419W	RAD30	IV	1899	DNA polymerase eta; involved in translesion synthesis during post-replication repair; catalyzes the synthesis of DNA opposite cyclobutane pyrimidine dimers and other lesions; involved in formation of post-replicative damage-induced genome-wide cohesion; may also have a role in protection against mitochondrial mutagenesis; mutations in human pol eta are responsible for XPV	3.89	4.1	4.13	5.29	4.6	4.34	4.38	4.34	4.26	4.46	4.8	4.75
YDR246W-A		IV	201	Putative protein of unknown function; identified by fungal homology and RT-PCR	1.22	2.13	1.94	1.45	1.29	1.78	0.62	1.66	1.71	1.01	1.49	1.56
YDR097C	MSH6	IV	3729	Protein required for mismatch repair in mitosis and meiosis; forms a complex with Msh2p to repair both single-base & insertion-deletion mispairs; also involved in interstrand cross-link repair; potentially phosphorylated by Cdc28p	3.8	4.39	4.55	3.49	3.37	3.69	3.43	3.4	3.58	3.05	3.57	3.8
YDR081C	PDC2	IV	2778	Transcription factor for thiamine-regulated genes; required for expression of the two isoforms of pyruvate decarboxylase (PDC1 and PDC5) along with thiamine biosynthetic genes; binds a DNA sequence in the PDC5 promoter; mutant fails to grow on 2% glucose and thus is scored as inviable under standard conditions	4.04	4.28	4.1	4.67	4.83	4.39	4.63	4.8	4.94	4.64	5.03	4.98
YDL095W	PMT1	IV	2454	Protein O-mannosyltransferase of the ER membrane; transfers mannose from dolichyl phosphate-D-mannose to protein serine and threonine residues; 1 of 7 related proteins involved in O-glycosylation which is essential for cell wall rigidity; involved in ER quality control; amino terminus faces cytoplasm, carboxyl terminus faces ER lumen	8.28	6.25	5.81	5.62	5.62	5.3	5.32	5.68	5.95	5.19	5.83	6.05
YDL158C		IV	309	Dubious open reading frame; unlikely to encode a functional protein, based on available experimental and comparative sequence data	3.99	4.44	4.58	4.68	3.86	3.67	4.11	3.98	3.95	4.11	4.07	4.19
YDR098C	GRX3	IV	858	Glutathione-dependent oxidoreductase; hydroperoxide and superoxide-radical responsive; monothiol glutaredoxin subfamily member along with Grx4p and Grx5p; protects cells from oxidative damage; with Grx4p, binds to Aft1p in iron-replete conditions, promoting its dissociation from promoters; evidence exists indicating that the translation start site is not Met1 as currently annotated, but rather Me…	6.79	6.04	5.48	4.84	5.43	5.04	6.08	5.96	6.31	5.62	5.63	5.85
YDR118W	APC4	IV	1959	Subunit of the Anaphase-Promoting Complex/Cyclosome (APC/C); APC/C is a ubiquitin-protein ligase required for degradation of anaphase inhibitors, including mitotic cyclins, during the metaphase/anaphase transition; component of the platform domain of the APC/C, based on structural analysis; relative distribution to the nucleus increases upon DNA replication stress	3.05	3.45	4.34	3.09	3.22	3.22	3.5	3.32	3.34	3.36	3.42	3.5
YDL045C	FAD1	IV	921	Flavin adenine dinucleotide (FAD) synthetase; performs the second step in synthesis of FAD from riboflavin; mutation is functionally complemented by human FLAD1	4.4	4.48	3.86	4.37	3.76	3.87	3.92	4.12	4.24	4.16	3.98	4.22
YDR073W	SNF11	IV	510	Subunit of the SWI/SNF chromatin remodeling complex; involved in transcriptional regulation; interacts with a highly conserved 40-residue sequence of Snf2p; relocates to the cytosol under hypoxic conditions	4.71	4.76	4.74	4.75	4.02	4.14	3.99	4.15	4.07	4.25	4.23	4.3
YDR123C	INO2	IV	915	Transcription factor; component of the heteromeric Ino2p/Ino4p basic helix-loop-helix transcription activator that binds inositol/choline-responsive elements (ICREs), required for derepression of phospholipid biosynthetic genes in response to inositol depletion; involved in diauxic shift	5.12	3.57	4.27	5.2	4.58	3.61	5.48	4.73	4.78	5.6	4.8	4.64
YDR473C	PRP3	IV	1410	Splicing factor; component of the U4/U6-U5 snRNP complex	3.11	3.92	4.34	3.95	3.9	3.89	3.66	3.96	3.86	3.78	4.11	3.95
YDR305C	HNT2	IV	743	Dinucleoside triphosphate hydrolase; has similarity to the tumor suppressor FHIT and belongs to the histidine triad (HIT) superfamily of nucleotide-binding proteins	4.3	4.81	4.35	4.55	4.12	4.52	3.98	4.05	3.8	4.13	4.33	4.25
YDL142C	CRD1	IV	852	Cardiolipin synthase; produces cardiolipin, which is a phospholipid of the mitochondrial inner membrane that is required for normal mitochondrial membrane potential and function and for correct integration of membrane-multispanning proteins into the mitochondrial outer membrane; required to maintain tubular mitochondrial morphology and functions in mitochondrial fusion; also required for normal v…	4.23	4.49	3.82	5.78	3.9	3.73	4.53	3.82	3.62	4.65	4.12	3.94
YDR383C	NKP1	IV	717	Central kinetochore protein and subunit of the Ctf19 complex; mutants have elevated rates of chromosome loss; orthologous to fission yeast kinetochore protein fta4	4	3.35	3.65	3.77	3.89	3.93	4.43	4.25	3.84	4.32	4.11	3.8
[truncated: 5,415 more rows]
