# Supplementary material for: Oleaginicity of the yeast strain Saccharomyces cerevisiae D5A
Source: Biotechnol Biofuels. 2018 Sep 24;11:258. doi: 10.1186/s13068-018-1256-z (PMC6151946; doi:10.1186/s13068-018-1256-z)
Supplement: Supplementary file 4 — Additional file 4: Table S3. Differentially expressed genes in the two strains and two nitrogen concentrations at the different time points (T1, T2, and T3). The ratio is a log2-based value. All transcriptional differences are shown as the mean of duplicate log2-based values. [file 13068_2018_1256_MOESM4_ESM.xlsx]

## Sheet: Sheet1
Table S3. Differential expression (log2-based) values for each gene at each time point comparing nitrogen deplete versus replete in each strain and between strains.
					D5A			BY4741			5 mM N			35 mM N
					5 mM N / 35 mM N			5 mM N / 35 mM N			D5A/BY4741			D5A/BY4741
GeneID	Name	Chromosome	Gene length	Function	T1	T2	T3	T1	T2	T3	T1	T2	T3	T1	T2	T3
YAL066W		I	309	Dubious open reading frame; unlikely to encode a functional protein based on available experimental and comparative sequence data	0.37259	-1.567	-1.03549	-0.257786	-1.23203	-0.428782	1.2688	0.42605	-0.699972	0.63842	0.76102	-0.093269
YAL065C		I	387	Putative protein of unknown function; shows sequence similarity to FLO1 and other flocculins	-0.041653	-0.412207	0.10182	-0.067809	-0.274009	-0.318857	-0.741209	-0.739638	-0.356669	-0.767365	-0.60144	-0.777346
YAL064W-B		I	381	Fungal-specific protein of unknown function	1.36262	1.01057	0.4872	0.03748	0.45809	-0.61974	-0.691121	-1.74179	-1.2831	-2.01626	-2.29427	-2.39004
YAL064W		I	285	Protein of unknown function; may interact with ribosomes based on co-purification experiments	0.1094	0.13791	0.17363	0.06188	0.72156	0.01888	-0.222555	-1.17273	-0.609809	-0.270074	-0.589073	-0.764558
YAL063C-A		I	291	Putative protein of unknown function; identified by expression profiling and mass spectrometry	-0.129019	0.17344	0.2197	-0.395515	0.22018	-0.922459	-0.449249	-0.977558	-0.730451	-0.715744	-0.930824	-1.87261
YAL056C-A		I	351	Dubious open reading frame; unlikely to encode a functional protein based on available experimental and comparative sequence data	0.13709	1.15815	0.53868	-0.113639	0.38541	0.60888	0.50839	0.94886	0.37175	0.25766	0.17612	0.44195
YAL047W-A		I	330	Dubious open reading frame; unlikely to encode a functional protein based on available experimental and comparative sequence data; partially overlaps ORF GEM1/YAL048C	1.26172	0.24528	0.34975	0.29549	-0.205528	-0.137865	-1.58581	-1.7267	-1.40775	-2.55205	-2.1775	-1.89536
YAL045C		I	309	Dubious open reading frame; unlikely to encode a functional protein based on available experimental and comparative sequence data; almost completely overlaps YAL044W-A	-0.419609	-0.32753	0.65038	0.41499	0.22423	0.58393	-0.649239	-0.337775	-0.100078	0.18536	0.21398	-0.166528
YAL044W-A		I	333	Putative protein of unknown function; similar to S. pombe uvi31 which is a putative DNA repair protein	-0.423319	-0.728603	-0.184923	-0.102076	-0.121159	0.06435	-0.537552	-0.399194	-0.33362	-0.216309	0.20825	-0.084347
YAL042C-A		I	378	Dubious open reading frame; unlikely to encode a functional protein based on available experimental and comparative sequence data; partially overlaps verified ORF ERV46/YAL042W; YAL042C-A is a non-essential gene	-0.475997	-0.116512	-0.011824	0.62041	0.56102	0.22433	-0.544606	-0.234352	-0.039361	0.5518	0.44318	0.19679
YAL037C-B		I	975	Dubious open reading frame; unlikely to encode a functional protein based on available experimental and comparative sequence data; identified by gene-trapping	-3.60181	0.82068	0.19344	-0.055951	-0.484346	-0.484143	-2.41924	0.10502	0.33021	1.12662	-1.20001	-0.347369
YAL037W		I	804	Putative protein of unknown function; YAL037W has a paralog YOR342C	0.8866	0.50869	0.59914	0.03268	-0.543771	-0.234179	0.73866	-0.143227	-0.445061	-0.11527	-1.19569	-1.27838
YAL034C-B		I	354	Dubious open reading frame; unlikely to encode a functional protein based on available experimental and comparative sequence data	-0.785627	-0.086008	0.33173	0.02229	-0.266993	0.2439	-0.280631	-0.441944	0.12044	0.52729	-0.622929	0.03262
YAL031W-A		I	309	Dubious open reading frame; unlikely to encode a functional protein based on available experimental and comparative sequence data; partially overlaps ORF GIP4/YAL031C	0.40022	-0.721579	-0.738985	0.10461	0.28313	0.18248	-0.509837	-0.627051	-0.590569	-0.805448	0.37766	0.33089
YAL026C-A		I	438	Dubious open reading frame; unlikely to encode a functional protein based on available experimental and comparative sequence data; partially overlaps the uncharacterized ORF YAL027W and the verified gene DRS2	-0.308585	0.25024	-0.2775	-0.08909	-0.071138	0.13984	-0.764831	-1.02839	-0.686071	-0.545336	-1.34977	-0.268732
HRA1		I	564		-0.939713	0.32881	0.25631	0.11459	0.05813	-0.162609	-1.28991	-1.59669	-0.945286	-0.235598	-1.86737	-1.3642
YAL019W-A		I	570	Dubious open reading frame; unlikely to encode a functional protein based on available experimental and comparative sequence data; partially overlaps ORF ATS1/YAL020C	0.35988	-0.229883	0.03341	0.94537	0.38407	-0.520651	-0.711444	-0.703505	-0.0867	-0.125948	-0.089556	-0.640759
YAL016C-B		I	186	Dubious open reading frame; unlikely to encode a functional protein based on available experimental and comparative sequence data	0.82803	-1.31565	-0.908777	-0.387345	0.33989	0.68939	0.29746	-0.821748	-0.577588	-0.917918	0.83379	1.02058
YAL016C-A		I	315	Dubious open reading frame; unlikely to encode a functional protein based on available experimental and comparative sequence data; partially overlaps ORF TPD3/YAL016W	-0.332246	-1.43407	-0.769126	0.03805	0.12391	-0.054692	0.11912	-0.37056	0.31346	0.48941	1.18741	1.02789
YAR009C		I	3591	Retrotransposon TYA Gag and TYB Pol genes; Gag processing produces capsid proteins Pol is cleaved to produce protease	-0.358892	0.21779	-0.0692	0.407	-0.103084	-1.00923	-7.0257	-6.10082	-6.21984	-6.2598	-6.42169	-7.15987
YAR010C		I	1323	Retrotransposon TYA Gag gene co-transcribed with TYB Pol; Gag processing produces capsid proteins; in YARCTy1-1 TYB is mutant and probably non-functional	-0.181501	0.28229	0.34655	-0.085505	-0.31073	-0.019826	-1.89279	-1.42243	-1.51106	-1.79679	-2.01545	-1.87744
YAR019W-A		I	333	Dubious open reading frame; unlikely to encode a functional protein based on available experimental and comparative sequence data; partially overlaps ORF CDC15/YAR019C	0.01234	-0.211232	-0.372418	-0.686318	0.18376	0.22575	0.22509	-0.39421	-0.414123	-0.473575	0.00079	0.18405
YAR023C		I	540	Putative integral membrane protein; member of DUP240 gene family	0.09306	-0.464196	-0.955899	-0.006249	-0.021723	-0.171392	0.11712	-0.391026	-0.147833	0.01781	0.05145	0.63667
YAR028W		I	705	Putative integral membrane protein; member of DUP240 gene family; GFP-fusion protein is induced in response to the DNA-damaging agent MMS	0.57257	-1.38798	-1.16507	-0.516576	-1.28173	-1.61364	-2.23928	-3.61402	-2.00996	-3.32842	-3.50777	-2.45854
YAR029W		I	225	Member of DUP240 gene family but contains no transmembrane domains; green fluorescent protein (GFP)-fusion protein localizes to the cytoplasm in a punctate pattern	0.22832	-0.944017	-0.380801	-0.224052	-0.02875	-0.038604	-1.55011	-1.65011	-0.936939	-2.00248	-0.734846	-0.594743
YAR030C		I	342	Dubious open reading frame; unlikely to encode a functional protein based on available experimental and comparative sequence data; partially overlaps the uncharacterized ORF YAR029W and the verified gene PRM9	0.94094	-1.25317	-0.359217	-0.365015	0.16639	0.01669	-0.613413	-2.14214	-1.00499	-1.91937	-0.722579	-0.629088
YAR035C-A		I	81	Putative protein of unknown function; identified by gene-trapping microarray-based expression analysis	-0.057058	-0.996412	0.07572	-0.371702	0.00432	0.00053	0.02894	0.05782	0.06321	-0.285703	1.05855	-0.011974
YAR047C		I	321	Dubious open reading frame; unlikely to encode a functional protein based on available experimental and comparative sequence data	-0.236845	0.33379	0.4183	0.36758	0.33625	-0.040781	-2.48748	-2.02948	-1.72029	-1.88306	-2.02703	-2.17937
YAR053W		I	297	Dubious open reading frame; unlikely to encode a functional protein based on available experimental and comparative sequence data	-0.206816	0.29054	0.36883	-0.017378	0.24983	0.27258	-1.42062	-1.94537	-1.91083	-1.23118	-1.98609	-2.00708
YAR060C		I	336	Dubious open reading frame; unlikely to encode a functional protein based on available experimental and comparative sequence data; YAR060C has a paralog	0.56206	-0.919038	-0.176377	0.43352	0.07731	-0.145718	-0.277863	-0.634579	-0.709349	-0.406404	0.36177	-0.67869
YAR061W		I	204	Pseudogenic fragment with similarity to flocculins; YAR061W has a paralog YHR212W-A	0.51348	-3.07822	0.51562	-0.114236	0.34374	-0.089352	0.91224	0.08363	0.13076	0.28453	3.50559	-0.474209
YAR062W		I	597		1.62232	-1.95853	0.38862	0.66235	0.06765	0.04422	2.53473	1.78488	1.64864	1.57477	3.81105	1.30424
YAR064W		I	300	Pseudogenic fragment with similarity to flocculins; YAR064W has a paralog YHR213W-B	0.34164	-0.78761	0.85463	-0.228491	-1.23609	-1.24669	0.08467	-0.155228	-0.107728	-0.485463	-0.60371	-2.20905
YAR066W		I	612	Putative GPI protein; SWAT-GFP and mCherry fusion proteins localize to the endoplasmic reticulum and vacuole respectively; YAR066W has a paralog YHR214W	0.03257	0.92852	1.24731	0.09715	-0.218748	-1.03565	-0.497974	1.1701	1.26551	-0.433392	0.02283	-1.01745
YAR068W		I	486	Fungal-specific protein of unknown function; induced in respiratory-deficient cells; YAR068W has a paralog YHR214W-A	-0.09466	-1.13579	0.38041	-0.776943	-1.20081	-0.401432	3.95503	3.91297	2.73278	3.27275	3.84795	1.95094
YAR069C		I	294	Dubious open reading frame; unlikely to encode a protein based on available experimental and comparative sequence data; YAR069C has a paralog	-0.475159	-2.02382	0.26965	-0.20634	0.23608	0.32822	0.37368	0.09893	-0.391239	0.64249	2.35883	-0.332665
YAR070C		I	300	Dubious open reading frame; unlikely to encode a protein based on available experimental and comparative sequence data; YAR070C has a paralog	-0.064695	0.20481	0.26038	-0.025873	-0.046049	-0.000394	-1.21809	-0.897677	-0.754531	-1.17926	-1.14854	-1.0153
YAR075W		I	474	Non-functional protein with homology IMP dehydrogenase; YAR073W/IMD1 and YAR075W comprise a continuous reading frame in most strains of S. cerevisiae; YAR073W/YAR075W together have a paralog IMD2	-0.358688	0.67053	0.19889	0.29602	0.6449	-0.359735	-0.730599	-0.398553	-0.384598	-0.075894	-0.42418	-0.943218
YAL054C	ACS1	I	2142	Acetyl-coA synthetase isoform; along with Acs2p acetyl-coA synthetase isoform is the nuclear source of acetyl-coA for histone acetylation; expressed during growth on nonfermentable carbon sources and under aerobic conditions	0.17052	-5.95532	-4.80238	0.12349	0.08135	0.32591	-0.248845	-0.688463	1.7983	-0.295879	5.34821	6.92659
YAR015W	ADE1	I	921	N-succinyl-5-aminoimidazole-4-carboxamide ribotide synthetase; required for 'de novo' purine nucleotide biosynthesis; red pigment accumulates in mutant cells deprived of adenine; protein abundance increases in response to DNA replication stress	0.74068	-0.476526	-0.494145	-0.108185	-0.155548	-0.257105	-0.981588	-1.78338	-1.61103	-1.83046	-1.46241	-1.37399
YAL046C	AIM1	I	357	Protein involved in mitochondrial function or organization; null mutant displays elevated frequency of mitochondrial genome loss	-0.392404	-0.51993	0.17089	-0.195848	-0.127854	0.31439	-0.700485	-0.993033	-0.727552	-0.503928	-0.600957	-0.584053
YAL049C	AIM2	I	741	Cytoplasmic protein involved in mitochondrial function or organization; null mutant displays reduced frequency of mitochondrial genome loss; potential Hsp82p interactor	1.2325	-1.40909	-0.476265	0.07828	0.12879	0.20642	2.11781	0.98142	1.76194	0.96359	2.5193	2.44463
YAL020C	ATS1	I	1002	Protein required for modification of wobble nucleosides in tRNA; acts with Elongator complex Kti11p	0.85073	0.45805	-0.44932	-0.151118	0.08599	0.65545	-0.217072	-0.916922	-1.07064	-1.21892	-1.28898	0.03413
YAL060W	BDH1	I	1149	1996-07-31|2011-02-03NAD-dependent (R	1.54932	-3.34226	-1.2658	0.39685	0.1681	-0.229315	0.54696	-1.51141	-1.15192	-0.605515	1.99894	-0.115432
YAL061W	BDH2	I	1254	Putative medium-chain alcohol dehydrogenase with similarity to BDH1; transcription induced by constitutively active PDR1 and PDR3	2.22634	-1.21339	-0.607992	0.3413	-0.473436	-0.685451	0.68814	-0.37637	0.04142	-1.19691	0.36358	-0.036039
YAR014C	BUD14	I	2130	Protein involved in bud-site selection; Bud14p-Glc7p complex is a cortical regulator of dynein; forms a complex with Kel1p and Kel2p that regulates Bnr1p (formin) to affect actin cable assembly cytokinesis	0.64854	0.50561	-0.117081	-0.081203	0.29601	0.27044	-1.01758	-0.536307	-0.704733	-1.74732	-0.745908	-0.317215
YAL021C	CCR4	I	2514	Component of the CCR4-NOT transcriptional complex; CCR4-NOT is involved in regulation of gene expression; component of the major cytoplasmic deadenylase which is involved in mRNA poly(A) tail shortening	0.0965	0.30419	-0.111279	-0.018841	0.17276	0.22502	0.934	1.37505	1.04222	0.81866	1.24362	1.37851
YAR019C	CDC15	I	2925	Protein kinase of the Mitotic Exit Network; localized to the spindle pole bodies at late anaphase; promotes mitotic exit by directly switching on the kinase activity of Dbf2p; required for spindle disassembly after meiosis II; relocalizes to the cytoplasm upon DNA replication stress	0.47087	-0.467529	-0.53563	0.02806	-0.035803	-0.093271	0.16031	-0.451604	-0.584959	-0.282499	-0.019878	-0.1426
YAL038W	CDC19	I	1503	Pyruvate kinase; functions as a homotetramer in glycolysis to convert phosphoenolpyruvate to pyruvate the input for aerobic (TCA cycle) or anaerobic (glucose fermentation) respiration; regulated via allosteric activation by fructose bisphosphate; CDC19 has a paralog	-3.42251	0.50942	-0.325707	0.29628	-0.285615	-1.19645	-2.45661	0.19342	1.07467	1.26217	-0.601619	0.20393
YAL041W	CDC24	I	2565	Guanine nucleotide exchange factor (GEF) for Cdc42p; required for polarity establishment and maintenance and mutants have morphological defects in bud formation and shmooing; relocalizes from nucleus to cytoplasm upon DNA replication stress; thermosensitivity of the cdc24-4 mutant in the presence of sorbitol is functionally complemented by human CDC42	0.39983	0.10107	-0.266745	0.05048	-0.037567	-0.201791	-0.117818	-0.220955	-0.463016	-0.467169	-0.359589	-0.398062
YAL040C	CLN3	I	1743	G1 cyclin involved in cell cycle progression; activates Cdc28p kinase to promote G1 to S phase transition; plays a role in regulating transcription of other G1 cyclins CLN1 and CLN2; regulated by phosphorylation and proteolysis; acetyl-CoA induces CLN3 transcription in response to nutrient repletion to promote cell-cycle entry; cell cycle arrest phenotype of the cln1 cln2 cln3 triple null mutant …	-1.23137	1.44884	3.23661	0.12847	-0.009381	0.01046	1.58395	4.31039	3.43504	2.94379	2.85217	0.20888
YAL058W	CNE1	I	1509	Calnexin; integral membrane ER chaperone involved in folding and quality control of glycoproteins; chaperone activity is inhibited by Mpd1p with which Cne1p interacts; 24% identical to mammalian calnexin; Ca+ binding not yet shown in yeast	0.15865	0.81287	0.3581	-0.079864	0.15515	0.32672	0.03791	0.48205	0.16074	-0.2006	-0.175667	0.12936
YAL039C	CYC3	I	810	Cytochrome c heme lyase (holocytochrome c synthase); attaches heme to apo-cytochrome c (Cyc1p or Cyc7p) in mitochondrial intermembrane space; human homolog HCCS implicated in microphthalmia with linear skin defects (MLS) and can complement yeast null mutant	0.49393	0.45185	0.67477	0.14715	-0.079849	0.1818	1.0274	1.64083	1.63359	0.68062	1.10913	1.14061
YAL012W	CYS3	I	1185	Cystathionine gamma-lyase; catalyzes one of the two reactions involved in the transsulfuration pathway that yields cysteine from homocysteine with the intermediary formation of cystathionine; protein abundance increases in response to DNA replication stress	-2.41224	0.94825	1.31301	-0.045863	-1.2537	-0.945109	-2.39113	-0.261523	-1.28749	-0.024757	-2.46347	-3.54561
YAL013W	DEP1	I	1218	Component of the Rpd3L histone deacetylase complex; required for diauxic shift-induced histone H2B deposition onto rDNA genes; transcriptional modulator involved in regulation of structural phospholipid biosynthesis genes and metabolically unrelated genes as well as maintenance of telomeres	0.12562	-0.074926	-0.435126	0.0724	-0.308196	-0.121502	-0.194475	-0.132326	-0.13052	-0.247691	-0.365596	0.1831
YAL026C	DRS2	I	4068	Trans-golgi network aminophospholipid translocase (flippase); maintains membrane lipid asymmetry in post-Golgi secretory vesicles; contributes to clathrin-coated vesicle formation endocytosis	-0.639335	0.29475	-0.313157	-0.081997	-0.129595	-0.329681	-1.09047	-1.3019	-0.947505	-0.533136	-1.72625	-0.964029
YAL059W	ECM1	I	639	Pre-ribosomal factor involved in 60S ribosomal protein subunit export; associates with the pre-60S particle; shuttles between the nucleus and cytoplasm	-1.00619	2.66399	1.51636	-0.503434	0.33102	0.6373	-0.592877	2.58292	1.75931	-0.090125	0.24996	0.88025
YAL003W	EFB1	I	987	Translation elongation factor 1 beta; stimulates nucleotide exchange to regenerate EF-1 alpha-GTP for the next elongation cycle; part of the EF-1 complex which facilitates binding of aminoacyl-tRNA to the ribosomal A site; human homolog EEF1B2 can complement yeast efb1 mutants	-0.563476	1.64736	1.30667	0.20284	0.46107	0.09227	-0.258476	1.35782	1.18272	0.50784	0.17154	-0.031682
YAR002C-A	ERP1	I	660	Member of the p24 family involved in ER to Golgi transport; role in misfolded protein quality control; forms heterotrimeric complex with Erp2p Emp24p	-2.92529	0.00304	-0.344621	-0.431355	0.00697	0.11323	-0.165126	0.00179	-0.16457	2.32881	0.00572	0.29328
YAL007C	ERP2	I	648	Member of the p24 family involved in ER to Golgi transport; similar to Emp24p and Erv25p; role in misfolded protein quality control; forms a heterotrimeric complex with Erp1p Emp24p	-3.16426	0.24282	0.07152	-0.213452	0.18724	0.21093	0.29564	0.0744	-0.346231	3.24644	0.01882	-0.206824
YAL042W	ERV46	I	1248	Protein localized to COPII-coated vesicles; forms a complex with Erv41p; involved in the membrane fusion stage of transport	-0.53013	0.3298	-0.116785	-0.117163	0.2073	0.19673	-0.139612	-0.187593	-0.264629	0.27335	-0.310088	0.04888
YAL053W	FLC2	I	2352	Putative calcium channel involved in calcium release under hypotonic stress; required for uptake of FAD into endoplasmic reticulum; involved in cell wall maintenance; FLC2 has a paralog YOR365C	0.04652	0.27908	-0.566539	-0.350392	-0.996975	-0.818104	0.55997	0.58606	0.91618	0.16306	-0.689989	0.66461
YAR050W	FLO1	I	4614	Lectin-like protein involved in flocculation; cell wall protein that binds mannose chains on the surface of other cells confers floc-forming ability that is chymotrypsin sensitive and heat resistant; important for co-flocculation with other yeasts	1.49341	-1.08458	0.61223	0.31398	0.08518	-0.579364	1.75039	0.66464	0.52599	0.57096	1.8344	-0.665603
YAL063C	FLO9	I	3969	Lectin-like protein with similarity to Flo1p; thought to be expressed and involved in flocculation	1.31996	-0.823988	0.21281	0.12915	0.31897	0.00546	0.62659	-0.633339	-0.982385	-0.56422	0.50962	-1.18973
YAL028W	FRT2	I	1587	Tail-anchored ER membrane protein of unknown function; interacts with homolog Frt1p; promotes growth in conditions of high Na+ alkaline pH	0.49123	-2.07756	-2.10346	0.13097	-0.255424	-0.260166	-0.897015	-1.16094	-0.530602	-1.25728	0.6612	1.3127
YAL035W	FUN12	I	3009	Translation initiation factor eIF5B; GTPase that promotes Met-tRNAiMet binding to ribosomes and ribosomal subunit joining; promotes GTP-dependent maturation of 18S rRNA by Nob1p; protein abundance increases in response to DNA replication stress; homolog of bacterial IF2	-0.608452	2.04964	0.63686	-0.197407	-0.058901	-0.192914	-0.228973	1.85298	1.20629	0.18207	-0.255556	0.37652
YAL008W	FUN14	I	597	Mitochondrial protein of unknown function	-0.792455	-1.78641	-1.31389	0.28872	0.63814	0.1881	0.27188	-0.186157	0.48363	1.35305	2.23839	1.98562
YAL034C	FUN19	I	1242	Non-essential protein of unknown function; expression induced in response to heat stress; FUN19 has a paralog YOR338W	0.55164	-2.49547	-2.09343	0.24986	-0.132022	-0.141934	0.75657	-0.592311	-0.096701	0.45479	1.77114	1.85479
YAL022C	FUN26	I	1554	High affinity broad selectivity	0.513	-0.060587	0.96674	-0.238656	0.20529	0.26647	0.04815	-0.905828	-0.684125	-0.703503	-0.639949	-1.3844
YAL019W	FUN30	I	3396	Snf2p family member with ATP-dependent chromatin remodeling activity; has a role in silencing at the mating type locus telomeres and centromeres; enriched at centromeres and is required for correct chromatin structure around centromeres	-1.01741	1.3597	0.47931	-0.253514	0.20883	-0.329064	-1.12164	0.42102	0.08677	-0.357739	-0.729852	-0.721595
YAL044C	GCV3	I	513	H subunit of the mitochondrial glycine decarboxylase complex; glycine decarboxylase is required for the catabolism of glycine to 510-methylene-THF; also required for all protein lipoylation; expression is regulated by levels of 5	1.40138	-1.87655	-1.52156	0.19628	0.19256	0.30007	-0.201302	-2.87162	-2.14553	-1.4064	-0.802518	-0.323898
YAL062W	GDH3	I	1374	NADP(+)-dependent glutamate dehydrogenase; synthesizes glutamate from ammonia and alpha-ketoglutarate; rate of alpha-ketoglutarate utilization differs from Gdh1p; expression regulated by nitrogen and carbon sources; GDH3 has a paralog GDH1	1.14736	-1.86461	-0.55728	0.30744	-0.249226	0.39028	0.5065	0.81067	1.08378	-0.333427	2.42605	2.03134
YAL048C	GEM1	I	1989	Outer mitochondrial membrane GTPase subunit of the ERMES complex; potential regulatory subunit of the ERMES complex that links the ER to mitochondria and may promote inter-organellar calcium and phospholipid exchange as well as coordinating mitochondrial DNA replication and growth; cells lacking Gem1p contain collapsed	0.08764	-0.031827	-0.224289	0.1587	-0.147082	-0.377136	-0.758382	-0.65146	-0.25125	-0.687324	-0.766715	-0.404098
YAL031C	GIP4	I	2283	Cytoplasmic protein that regulates protein phosphatase 1 Glc7p; protein overexpression relocalizes Glc7p from the nucleus and prevents chromosome segregation; potential Cdc28p substrate	0.5461	-1.12697	-0.966265	0.05956	0.21535	0.05465	-0.597628	-1.13787	-0.898805	-1.08416	0.20445	0.12211
YAL056W	GPB2	I	2643	Multistep regulator of cAMP-PKA signaling; inhibits PKA downstream of Gpa2p and Cyr1p thereby increasing cAMP dependency; inhibits Ras activity through direct interactions with Ira1p/2p; regulated by G-alpha protein Gpa2p; GPB2 has a paralog	1.49751	-1.26566	-0.889536	0.07896	0.35044	0.33799	0.36378	-0.717008	-0.295758	-1.05478	0.89909	0.93177
YAR073W	IMD1	I	1212	Nonfunctional protein with homology to IMP dehydrogenase; blocked reading frame located close to the telomere; not expressed at detectable levels; YAR073W and YAR075W comprise a continuous reading frame in most strains of S. cerevisiae; YAR073W/YAR075W together have a paralog	-0.408194	1.31082	0.20097	0.03682	0.15137	0.27999	0.30092	1.25623	-0.404996	0.74593	0.09678	-0.325973
YAR018C	KIN3	I	1308	Nonessential serine/threonine protein kinase; possible role in DNA damage response; influences tolerance to high levels of ethanol	0.96649	1.08251	1.42224	-0.003854	-0.145617	0.20365	1.73818	-0.346711	-0.669165	0.76783	-1.57484	-1.88776
YAL018C	LDS1	I	978	Protein Involved in spore wall assembly; localizes to lipid droplets found on or outside of the prospore membrane; shares similarity with Lds2p and Rrt8p and a strain mutant for all 3 genes exhibits reduced dityrosine fluorescence relative to the single mutants	0.27642	0.39309	-4.70326	0.13144	-0.170382	-0.191443	0.17045	0.54262	0.30097	0.02547	-0.020848	4.81278
YAL024C	LTE1	I	4308	Protein similar to GDP/GTP exchange factors; without detectable GEF activity; required for asymmetric localization of Bfa1p at daughter-directed spindle pole bodies and for mitotic exit at low temperatures	0.31169	1.85011	1.00931	0.01587	0.67482	0.39975	1.30422	1.42766	0.94294	1.0084	0.25236	0.33338
YAL025C	MAK16	I	921	Essential nuclear protein; constituent of 66S pre-ribosomal particles; required for maturation of 25S and 5.8S rRNAs; required for maintenance of M1 satellite double-stranded RNA of the L-A virus	-1.3944	3.90982	3.257	-0.24288	0.25288	0.45139	-1.62107	2.59741	2.31787	-0.469549	-1.05952	-0.487746
YAL010C	MDM10	I	1482	Subunit of both the ERMES and the SAM complex; component of ERMES complex which acts as a molecular tether between the mitochondria and the ER necessary for efficient phospholipid exchange between organelles and for mitophagy; SAM/TOB complex component that functions in the assembly of outer membrane beta-barrel proteins; involved in mitochondrial inheritance and morphology; ERMES complex is ofte…	0.41749	0.32081	0.53912	-0.128276	-0.397364	-0.229483	0.353	-0.065028	0.02078	-0.192767	-0.783206	-0.74782
YAR033W	MST28	I	705	Putative integral membrane protein involved in vesicle formation; forms complex with Mst27p; member of DUP240 gene family; binds COPI and COPII vesicles; MST28 has a paralog	0.42333	-0.193906	0.12853	-0.013974	0.30166	0.00864	-1.64331	-1.99819	-2.48353	-2.08061	-1.50263	-2.60342
YAL034W-A	MTW1	I	870	Essential component of the MIND kinetochore complex; joins kinetochore subunits contacting DNA to those contacting microtubules; critical to kinetochore assembly; complex consists of Mtw1p Including Nnf1p-Nsl1p-Dsn1p (MIND)	-0.636827	0.25244	0.29112	0.17511	0.28962	0.00965	0.40429	0.29114	0.33742	1.21623	0.32832	0.05595
YAL029C	MYO4	I	4416	Type V myosin motor involved in actin-based transport of cargos; required for mRNA transport including ASH1 mRNA	-0.208431	1.81516	2.35243	-0.099048	-0.205998	-0.330003	-0.370028	0.83637	0.55363	-0.260645	-1.18479	-2.1288
YAL015C	NTG1	I	1200	DNA N-glycosylase and apurinic/apyrimidinic (AP) lyase; involved in base excision repair; acts in both nucleus and mitochondrion; creates a double-strand break at mtDNA origins that stimulates replication in response to oxidative stress; required for maintaining mitochondrial genome integrity; NTG1 has a paralog NTG2	-0.245759	0.27666	0.695	-0.043782	-0.509124	-0.946146	-1.25955	-1.13833	-0.836662	-1.05757	-1.92412	-2.47781
YAR002W	NUP60	I	1620	FG-nucleoporin component of central core of the nuclear pore complex; contributes directly to nucleocytoplasmic transport and maintenance of the nuclear pore complex (NPC) permeability barrier and is involved in gene tethering at the nuclear periphery; relocalizes to the cytosol in response to hypoxia; both NUP1 and NUP60 are homologous to human NUP153	-0.878904	1.06317	1.09302	-0.029909	-0.07939	0.00475	-0.645034	1.16445	0.80106	0.20396	0.02188	-0.287204
YAL051W	OAF1	I	3144	Oleate-activated transcription factor; subunit of a heterodimeric complex with Pip2p which binds to oleate-response elements (ORE) in the promoter of genes involved in beta-oxidation of fatty acids	0.48211	-0.631158	-0.491562	0.12719	-0.042494	-0.259671	0.17432	-0.749364	-0.173244	-0.180598	-0.160701	0.05865
YAL068C	PAU8	I	363	Protein of unknown function; member of the seripauperin multigene family encoded mainly in subtelomeric regions	0.03428	1.78614	1.25595	0.21104	0.02424	-0.209608	4.2922	4.78794	3.12071	4.46895	3.02603	1.65515
YAL055W	PEX22	I	543	Putative peroxisomal membrane protein; required for import of peroxisomal proteins; functionally complements a Pichia pastoris pex22 mutation	0.24126	-1.17632	-1.30328	0.53697	0.087	0.15074	0.31971	0.65038	1.20134	0.61542	1.91369	2.65536
YAR071W	PHO11	I	1404	One of three repressible acid phosphatases; glycoprotein that is transported to the cell surface by the secretory pathway; induced by phosphate starvation and coordinately regulated by PHO4 and PHO2; PHO11 has a paralog PHO12	-0.71446	-1.23382	-0.865049	0.03238	0.77817	0.3816	-1.01184	-1.29349	-0.907539	-0.264999	0.7185	0.33911
YAL023C	PMT2	I	2280	Protein O-mannosyltransferase of the ER membrane; transfers mannose residues from dolichyl phosphate-D-mannose to protein serine/threonine residues; involved in ER quality control; acts in a complex with Pmt1p can instead interact with Pmt5p; antifungal drug target; PMT2 has a paralog	-3.55391	-0.019147	0.21426	-0.492022	0.06619	0.04515	0.16429	0.55686	-0.027803	3.22618	0.6422	-0.196916
YAL033W	POP5	I	522	Subunit of both RNase MRP and nuclear RNase P; RNase MRP cleaves pre-rRNA while nuclear RNase P cleaves tRNA precursors to generate mature 5' ends and facilitates turnover of nuclear RNAs	1.166	1.6829	2.37504	-0.214532	0.21603	0.42506	1.96885	1.03314	0.75547	0.58831	-0.43373	-1.19452
YAR031W	PRM9	I	897	Pheromone-regulated protein; contains 3 predicted transmembrane segments and an FF sequence a motif involved in COPII binding; member of DUP240 gene family; PRM9 has a paralog	0.99211	-0.9377	0.6686	-0.222334	-0.152806	-0.253242	-0.867372	-0.965866	-0.748658	-2.08182	-0.180972	-1.6705
YAL032C	PRP45	I	1140	Protein required for pre-mRNA splicing; associates with the spliceosome and interacts with splicing factors Prp22p and Prp46p; orthologous to human transcriptional coactivator SKIP and can activate transcription of a reporter gene	-0.358951	-0.639303	-0.769673	0.01447	0.07544	0.20476	-0.131887	-0.067081	-0.019049	0.24154	0.64766	0.95538
YAL017W	PSK1	I	4071	PAS domain-containing serine/threonine protein kinase; coordinately regulates protein synthesis and carbohydrate metabolism and storage in response to a unknown metabolite that reflects nutritional status; PSK1 has a paralog PSK2	0.40326	-1.91654	-1.54763	0.26409	0.07812	-0.100269	0.12917	-0.726837	-0.144558	-0.009999	1.26782	1.3028
YAL043C	PTA1	I	2358	Subunit of holo-CPF; holo-CPF is a multiprotein complex and functional homolog of mammalian CPSF required for the cleavage and polyadenylation of mRNA and snoRNA 3' ends; involved in pre-tRNA processing; binds to the phosphorylated CTD of RNAPII	-0.042204	0.00471	-0.40428	0.06923	0.18996	0.17059	-0.649683	-0.465111	-0.58086	-0.538249	-0.279861	-0.005988
YAL036C	RBG1	I	1110	Member of the DRG family of GTP-binding proteins; associates with translating ribosomes; interacts with Tma46p Ygr250cp	-0.761004	2.4298	1.44951	-0.27954	-0.071994	0.10404	-0.931133	1.46291	1.20247	-0.449669	-1.03889	-0.143004
YAR007C	RFA1	I	1866	Subunit of heterotrimeric Replication Protein A (RPA); RPA is a highly conserved single-stranded DNA binding protein involved in DNA replication repair	-0.525889	-1.26888	-0.805571	-0.298317	0.34763	0.18018	1.70616	0.14927	0.06211	1.93373	1.76577	1.04786
YAL027W	SAW1	I	786	5'- and 3'-flap DNA binding protein; recruits Rad1p-Rad10p to single-strand annealing intermediates with 3' non-homologous tails for removal during double-strand break repair; complexes with Rad1p-Rad10p and stimulates its endonuclease activity; green fluorescent protein (GFP)-fusion protein localizes to the nucleus	0.43915	-0.458146	-0.473928	0.12994	0.08807	0.08894	0.90131	-0.028105	0.28462	0.5921	0.51811	0.84749
YAR008W	SEN34	I	828	Subunit of the tRNA splicing endonuclease; tRNA splicing endonuclease (Sen complex) is composed of Sen2p Sen15p	0.60169	0.47234	0.2206	0.3694	0.04109	0.41178	1.1965	1.09864	0.45845	0.96421	0.66739	0.64963
YAL067C	SEO1	I	1782	Putative permease; member of the allantoate transporter subfamily of the major facilitator superfamily; mutation confers resistance to ethionine sulfoxide	0.52812	-0.783911	-0.97626	-0.306412	0.12681	0.07671	-1.34966	-0.642976	-3.73063	-2.18419	0.26775	-2.67767
YAL030W	SNC1	I	467	Vesicle membrane receptor protein (v-SNARE); involved in the fusion between Golgi-derived secretory vesicles with the plasma membrane; proposed to be involved in endocytosis; member of the synaptobrevin/VAMP family of R-type v-SNARE proteins; SNC1 has a paralog SNC2	0.68365	-0.862052	-0.203191	0.22312	0.46246	0.43358	1.0632	0.07083	0.90006	0.60266	1.39535	1.53683
YAL047C	SPC72	I	1869	Component of the cytoplasmic Tub4p (gamma-tubulin) complex; binds spindle pole bodies and links them to microtubules; is regulated by Cdc5 kinase; has roles in astral microtubule formation and stabilization	0.52077	0.21374	0.52381	0.00505	-0.073065	-0.005998	-0.024873	-0.215559	-0.220791	-0.540601	-0.502365	-0.750596
YAL009W	SPO7	I	780	Putative regulatory subunit of Nem1p-Spo7p phosphatase holoenzyme; regulates nuclear growth by controlling phospholipid biosynthesis required for normal nuclear envelope morphology	0.37287	0.30032	0.40059	0.14335	0.14888	0.01101	-0.335026	-0.456347	-0.331271	-0.56455	-0.607786	-0.720846
YAL005C	SSA1	I	1929	ATPase involved in protein folding and NLS-directed nuclear transport; member of HSP70 family; forms chaperone complex with Ydj1p; localized to nucleus cytoplasm	-3.04385	-4.48613	-0.719094	0.71993	-0.126995	0.0106	-3.38252	-1.8787	-0.360564	0.38125	2.48044	0.36913
tL(CAA)A	SUP56	I	114	Leucine tRNA (tRNA-Leu) predicted by tRNAscan-SE analysis; can mutate to suppress amber nonsense mutations	0.16075	0.03557	0.03703	-0.032926	0.00519	-0.009871	0.21418	0.02223	0.03918	0.02051	-0.008151	-0.007728
YAL011W	SWC3	I	1878	Protein of unknown function; component of the SWR1 complex which exchanges histone variant H2AZ (Htz1p) for chromatin-bound histone H2A; required for formation of nuclear-associated array of smooth endoplasmic reticulum known as karmellae	0.31013	0.00681	-0.112994	0.25437	0.31878	0.31204	0.02832	0.48653	0.58023	-0.027446	0.79849	1.00527
YAR003W	SWD1	I	1281	Subunit of the COMPASS (Set1C) complex; COMPASS methylates histone H3 on lysine 4 and is required in transcriptional silencing near telomeres; WD40 beta propeller superfamily member with similarity to mammalian Rbbp7	-0.817894	0.19286	-0.071343	-0.040725	-0.17966	-0.158238	-0.661923	-0.548742	-0.641742	0.11525	-0.921261	-0.728637
YAR042W	SWH1	I	3567	Protein similar to mammalian oxysterol-binding protein; contains ankyrin repeats and FFAT motif; interacts with ER anchor Scs2p at the nucleus-vacuole junction; regulated by sterol binding; SWH1 has a paralog OSH2	-0.082985	-2.01365	0.00927	0.28578	-0.025426	-0.199587	-0.129725	0.6124	0.6736	0.23904	2.60062	0.46474
YAL014C	SYN8	I	768	Endosomal SNARE related to mammalian syntaxin 8	-0.774025	-0.720014	-0.613498	-0.000638	-0.229698	-0.394854	-0.583373	-0.907362	-0.69937	0.19001	-0.417045	-0.480725
YAL064C-A	TDA8	I	381	Putative protein of unknown function; null mutant is sensitive to expression of the top1-T722A allele; not an essential gene	-0.246441	0.36963	0.47647	0.02779	0.31914	-0.117754	-3.00649	-2.36348	-2.27968	-2.73226	-2.41397	-2.8739
YAL001C	TFC3	I	3573	Subunit of RNA polymerase III transcription initiation factor complex; part of the TauB domain of TFIIIC that binds DNA at the BoxB promoter sites of tRNA and similar genes; cooperates with Tfc6p in DNA binding; largest of six subunits of the RNA polymerase III transcription initiation factor complex (TFIIIC)	0.1069	-1.11341	-1.03853	0.14779	0.27306	-0.045416	-0.169319	-0.830266	-0.260134	-0.128431	0.55621	0.73298
tA(UGC)A	TGA1	I	73	Alanine tRNA (tRNA-Ala) predicted by tRNAscan-SE analysis; one of 5 nuclear tRNA genes containing the tDNA-anticodon TGC (mature tRNA may be UGC or may contain modified bases)	-0.045569	-0.169488	0.45577	-0.037814	0.00488	-0.006182	0.01942	0.03485	0.45271	0.02717	0.20922	-0.009243
YAL016W	TPD3	I	1908	Regulatory subunit A of the heterotrimeric PP2A complex; the heterotrimeric protein phosphatase 2A (PP2A) complex also contains regulatory subunit Cdc55p and either catalytic subunit Pph21p or Pph22p; required for cell morphogenesis and transcription by RNA polymerase III	0.10143	-0.836363	-0.959907	-0.141583	-0.074998	0.03902	0.34787	0.04319	0.26991	0.10485	0.80456	1.26883
YAR027W	UIP3	I	708	Putative integral membrane protein of unknown function; interacts with Ulp1p at the nuclear periphery; member of DUP240 gene family	0.43964	-1.68047	-1.35912	-0.05179	-0.224864	-0.281334	-1.14556	-3.66341	-2.3714	-1.63699	-2.20781	-1.29361
YAL002W	VPS8	I	3825	Membrane-binding component of the CORVET complex; involved in endosomal vesicle tethering and fusion in the endosome to vacuole protein targeting pathway; interacts with Vps21p; contains RING finger motif	0.32594	-0.325552	-0.001911	0.20572	0.53131	0.27526	0.32311	-0.012718	0.25008	0.20288	0.84414	0.52724
YAR035W	YAT1	I	2064	Outer mitochondrial carnitine acetyltransferase; minor ethanol-inducible enzyme involved in transport of activated acyl groups from the cytoplasm into the mitochondrial matrix; phosphorylated	-0.303629	-7.28648	-4.62696	-1.63888	-0.732366	-0.655094	-1.72653	-0.790676	-0.638335	-3.06178	5.76344	3.33353
YAL067W-A		I	228	Putative protein of unknown function; identified by gene-trapping microarray-based expression analysis	0.70251	0.64837	0.03219	0.04176	0.41615	0.4829	1.18783	0.45557	-0.046169	0.52709	0.22335	0.40454
YBL113C		II	2379	Helicase-like protein encoded within the telomeric Y' element	0.35713	-0.772717	-0.661867	0.24922	0.60026	0.3067	2.30811	1.98091	2.13308	2.2002	3.35388	3.10165
YBL113W-A		II	483	Dubious open reading frame; unlikely to encode a functional protein based on available experimental and comparative sequence data; identified by gene-trapping	0.14091	0.14178	0.01012	0.12173	0.22422	-0.01328	0.20062	-0.083132	0.07095	0.18144	-0.000692	0.04754
YBL112C		II	318	Putative protein of unknown function; YBL112C is contained within TEL02L	0.30158	-0.037937	0.73707	-0.165164	0.53808	0.91395	0.61356	0.62055	0.92173	0.14682	1.19657	1.09861
YBL111C		II	2103	Helicase-like protein encoded within the telomeric Y' element; relocalizes from mitochondrion to cytoplasm upon DNA replication stress	-0.093184	0.00121	0.19687	0.03721	0.5126	0.84052	-0.066079	-0.576098	-0.343053	0.06432	-0.064714	0.3006
YBL109W		II	336	Dubious open reading frame; unlikely to encode a functional protein based on available experimental and comparative sequence data	-0.106736	0.19652	0.10699	0.40703	0.29357	0.21411	-0.594029	-0.288053	-0.387266	-0.080258	-0.191003	-0.280145
YBL108W		II	306	Dubious open reading frame; unlikely to encode a functional protein based on available experimental and comparative sequence data	-0.153832	0.11057	0.15949	0.88834	0.09548	-0.005486	-1.3533	-0.612564	-0.526955	-0.311134	-0.627652	-0.691934
YBL107W-A		II	105	Dubious open reading frame; unlikely to encode a functional protein based on available experimental and comparative sequence data; completely overlaps the Ty2 LTR YBLWdelta2; YBL107W-A has a paralog	-1.1465	-0.932085	0.03285	-0.102698	-0.753562	0.00261	1.53572	1.08824	0.41311	2.57952	1.26677	0.38287
tL(UAA)B1		II	84	Leucine tRNA (tRNA-Leu) predicted by tRNAscan-SE analysis	-0.122058	0.07859	0.44072	0.1233	0.00432	0.00053	0.05394	0.26282	0.42821	0.2993	0.18855	-0.011974
YBL100W-C		II	120	Putative protein of unknown function; identified by gene-trapping microarray-based expression analysis	0.03058	0.95332	1.20285	-0.465874	-0.412412	0.13944	0.74135	-0.436485	0.45852	0.24489	-1.80221	-0.604892
YBL100W-B		II	5314	Retrotransposon TYA Gag and TYB Pol genes; transcribed/translated as one unit; polyprotein is processed to make a nucleocapsid-like protein (Gag) reverse transcriptase (RT)	-0.851786	-2.48712	-1.92248	0.20667	-0.385556	-0.968535	0.87587	-0.77054	-2.6306	1.93434	1.33103	-1.67666
YBL100C		II	315	Dubious open reading frame; unlikely to encode a functional protein based on available experimental and comparative sequence data; almost completely overlaps the 5' end of ATP1	-1.04473	-3.01981	-0.811527	-0.043185	0.5419	0.07889	-0.158658	-1.16829	-0.513699	0.84288	2.39341	0.37672
YBL096C		II	309	Non-essential protein of unknown function	0.23414	0.68142	0.63901	0.2324	0.4909	0.19613	0.04905	0.20388	0.16012	0.04731	0.01336	-0.282767
YBL095W		II	813	Protein that associates with mitochondrial ribosome; likely functions in cristae junction formation; the authentic non-tagged protein is detected in highly purified mitochondria in high-throughput studies	0.15822	1.06406	0.62439	-0.666821	0.25796	0.62464	0.26619	0.89546	-0.064837	-0.558856	0.08936	-0.06459
YBL094C		II	333	Dubious open reading frame; unlikely to encode a functional protein based on available experimental and comparative sequence data; partially overlaps uncharacterized ORF YBL095W	0.99794	0.59362	1.17777	-0.48088	-0.132798	0.21418	0.78499	1.05257	0.51363	-0.693835	0.32616	-0.449953
YBL086C		II	1401	Protein of unknown function; green fluorescent protein (GFP)-fusion protein localizes to the cell periphery	0.48737	-3.04309	-1.27175	0.38874	0.41452	-0.008831	-0.181629	-2.20736	-0.543563	-0.28026	1.25025	0.71936
YBL083C		II	426	Dubious open reading frame; unlikely to encode a functional protein based on available experimental and comparative sequence data; overlaps verified ORF ALG3	0.07261	0.75256	2.43098	0.5324	0.52888	0.65003	0.97967	0.97118	1.4928	1.43946	0.7475	-0.288142
YBL081W		II	1107	Non-essential protein of unknown function; null mutation results in a decrease in plasma membrane electron transport	-0.924654	3.91654	3.10827	0.24436	-0.480628	0.06194	-0.893739	3.0215	1.51412	0.27528	-1.37567	-1.5322
YBL077W		II	432	Dubious open reading frame; unlikely to encode a functional protein based on available experimental and comparative sequence data; partially overlaps the verified gene ILS1/YBL076C	0.88953	1.75143	0.08453	-0.147301	0.06749	0.13213	-0.725314	-0.312261	-1.21995	-1.76215	-1.99621	-1.17235
YBL073W		II	312	Dubious open reading frame; unlikely to encode a functional protein based on available experimental and comparative sequence data; partially overlaps the essential gene AAR2/YBL074C	-0.971546	0.07501	0.74912	-0.041323	-0.333599	0.07137	-0.969389	0.32503	0.29154	-0.039166	-0.083576	-0.386212
snR56		II	88	C/D box small nucleolar RNA (snoRNA); guides 2'-O-methylation of small subunit (SSU) rRNA at position G1428	-0.123002	0.46538	0.37462	-0.848146	-0.902314	2.93882	1.31024	-0.306647	-0.163453	0.58509	-1.67435	2.40075
YBL071C		II	309	Dubious open reading frame; unlikely to encode a functional protein based on available experimental and comparative sequence data	0.05925	2.01723	1.60367	-0.130961	-0.033804	0.0761	-1.2189	0.08649	-0.058765	-1.4091	-1.96455	-1.58634
YBL070C		II	321	Dubious open reading frame; unlikely to encode a functional protein based on available experimental and comparative sequence data	-0.734615	2.53238	2.52142	-0.610458	-0.858877	-0.417695	-1.67642	0.65004	1.21905	-1.55226	-2.74122	-1.72006
YBL065W		II	345	Dubious open reading frame; unlikely to encode a functional protein based on available experimental and comparative sequence data; partially overlaps verified ORF SEF1/YBL066C; YBL065W is a non-essential gene	-0.990785	-0.923805	-0.569077	0.28601	-0.485804	-0.279587	-0.582799	-0.087005	-0.359284	0.694	0.351	-0.069793
YBL062W		II	381	Dubious open reading frame; unlikely to encode a functional protein based on available experimental and comparative sequence data	0.10255	0.6747	0.55451	-0.307634	-0.843582	-0.490442	-0.36466	0.1748	-0.145925	-0.77484	-1.34348	-1.19088
YBL059W		II	651	Putative protein of unknown function; the authentic non-tagged protein is detected in highly purified mitochondria in high-throughput studies; YBL059W has a paralog	-0.279746	-0.426096	0.30067	-0.12181	0.31888	0.46684	-0.046341	0.0586	-0.059679	0.1116	0.80357	0.10649
YBL055C		II	1257	3'-->5' exonuclease and endonuclease with a possible role in apoptosis; has similarity to mammalian and C. elegans apoptotic nucleases	-0.233235	0.13701	0.19434	-0.1311	-0.170049	-0.420006	-0.721021	-0.258671	-0.082391	-0.618887	-0.565728	-0.696735
YBL053W		II	375	Dubious open reading frame; unlikely to encode a functional protein based on available experimental and comparative sequence data	0.36993	-0.07538	0.82914	0.54956	1.06156	0.31678	-0.297574	0.1017	1.06097	-0.117939	1.23865	0.54861
YBL044W		II	369	Putative protein of unknown function; YBL044W is not an essential protein	-0.476264	0.40272	0.59749	0.33568	0.32708	0.05303	-0.193408	0.04322	0.53005	0.61853	-0.032421	-0.014418
YBL039W-B		II	180	Putative protein of unknown function; mCherry fusion protein localizes to the vacuole	0.65673	-1.33911	-0.840249	0.11985	-0.034479	1.84181	0.4767	0.0463	-0.265146	-0.060181	1.35093	2.41691
YBL036C		II	774	Putative non-specific single-domain racemase; based on structural similarity; binds pyridoxal 5'-phosphate; expression of GFP-fusion protein induced in response to the DNA-damaging agent MMS	0.64804	0.36192	-0.262997	-0.045143	-0.038161	-0.053351	0.40832	0.46038	0.15702	-0.284865	0.0603	0.36667
YBL029C-A		II	285	Protein of unknown function; green fluorescent protein (GFP)-fusion protein localizes to the cell periphery; protein abundance increases in response to DNA replication stress; has potential orthologs in Saccharomyces species and in Yarrowia lipolytica	-0.957277	-1.64966	-1.26883	0.28915	-0.439721	0.39347	-0.32762	0.11545	-0.199924	0.9188	1.32539	1.46238
YBL029W		II	1131	Non-essential protein of unknown function	0.2921	0.89292	0.02479	0.62265	0.19126	0.40003	1.58003	3.34509	2.17993	1.91058	2.64343	2.55518
YBL028C		II	321	Protein of unknown function that may interact with ribosomes; green fluorescent protein (GFP)-fusion protein localizes to the nucleolus; predicted to be involved in ribosome biogenesis	-0.095888	2.29401	2.4869	-0.501099	-0.021171	0.5645	-0.499093	1.51717	0.64563	-0.904303	-0.79801	-1.27677
YBL012C		II	402	Dubious open reading frame; unlikely to encode a functional protein based on available experimental and comparative sequence data	-1.12674	-0.893231	-0.195073	-0.203081	0.01174	-0.175837	-0.88563	-0.834598	-0.359731	0.03803	0.07037	-0.340496
YBL010C		II	843	Putative protein of unknown function; green fluorescent protein (GFP)-fusion protein colocalizes with clathrin-coated vesicles	0.87735	0.79497	0.47021	-0.024909	0.36818	0.34143	1.07276	0.80054	0.23293	0.17049	0.37375	0.10415
YBL005W-A		II	1323	Retrotransposon TYA Gag gene co-transcribed with TYB Pol; translated as TYA or TYA-TYB polyprotein; Gag is a nucleocapsid protein that is the structural constituent of virus-like particles (VLPs); similar to retroviral Gag	-0.160993	0.20765	0.19013	0.13139	-0.09612	-0.05924	-0.16865	0.27568	0.12527	0.12373	-0.028092	-0.124099
YBL005W-B		II	5269	Retrotransposon TYA Gag and TYB Pol genes; transcribed/translated as one unit; polyprotein is processed to make a nucleocapsid-like protein (Gag) reverse transcriptase (RT)	1.07525	-1.50157	-0.611553	0.32284	-0.183385	-0.615029	-1.97472	-3.2513	-4.94269	-2.72714	-1.93311	-4.94617
tS(AGA)B		II	82	Serine tRNA (tRNA-Ser) predicted by tRNAscan-SE analysis	0.69294	0.1115	0.49277	-0.000867	0.56099	0.26717	1.27849	1.1781	0.51925	0.58469	1.62759	0.29366
YBR012C		II	420	Dubious open reading frame; unlikely to encode a functional protein based on available experimental and comparative sequence data; expression induced by iron-regulated transcriptional activator Aft2p	0.02625	-0.099984	-0.066652	-0.489212	-0.412253	-0.67238	-1.54579	-1.45855	-1.22272	-2.06125	-1.77082	-1.82845
YBR012W-A		II	1323	Retrotransposon TYA Gag gene co-transcribed with TYB Pol; translated as TYA or TYA-TYB polyprotein; Gag is a nucleocapsid protein that is the structural constituent of virus-like particles (VLPs); similar to retroviral Gag	-0.007089	0.0715	0.12165	0.00441	-0.170929	-0.096523	-0.096888	-0.027129	-0.230001	-0.085392	-0.269562	-0.44817
YBR012W-B		II	5272	Retrotransposon TYA Gag and TYB Pol genes; transcribed/translated as one unit; polyprotein is processed to make a nucleocapsid-like protein (Gag) reverse transcriptase (RT)	1.08605	-1.6143	-0.424673	0.08947	-0.109562	-0.840243	-1.35189	-2.82708	-4.17905	-2.34846	-1.32234	-4.59462
YBR013C		II	390	Putative protein of unknown function; haploid deletion mutant exhibits synthetic phenotype with alpha-synuclein; SWAT-GFP fusion protein localizes to the endoplasmic reticulum while mCherry fusion protein localizes to both the endoplasmic reticulum and vacuole	0.66891	-0.214918	-0.407373	-0.047551	-0.359224	0.04117	-0.216565	-1.28791	-1.46665	-0.933029	-1.43222	-1.01811
YBR016W		II	387	Tail-anchored plasma membrane protein with a conserved CYSTM module; predicted to be palmitoylated; has similarity to hydrophilins which are involved in the adaptive response to hyperosmotic conditions; YBR016W has a paralog	0.70375	-1.65821	-2.64911	0.14892	0.46209	0.62371	0.33356	-2.09272	-2.34852	-0.221264	0.02758	0.9243
YBR032W		II	303	Dubious open reading frame; unlikely to encode a functional protein based on available experimental and comparative sequence data	0.18281	-0.51989	0.06418	-0.484387	0.92285	0.4332	-0.089998	-1.07526	-0.563746	-0.757193	0.36748	-0.194723
snR161		II	161	H/ACA small nucleolar RNA (snoRNA); guides pseudouridylation of small subunit (SSU) rRNA at positions U632 and U766	0.10473	-0.94727	-0.407643	-0.123881	-0.607744	1.00364	0.2111	-0.580548	-0.05014	-0.017511	-0.241023	1.36115
TLC1		II	1301	RNA template component of telomerase; flexible scaffold that tethers telomerase holoenzyme protein subunits to the complex; contains template sequence that Est2p uses to add irregular repeats of TG(1-3) residues onto a DNA end; promoter regulated by the cell cycle dependent transcriptional activators Swi4p/Swi6p and Mbp1p/Swi6pTLC1	0.88614	-0.518471	-0.18289	-0.063423	-0.268417	-0.474028	1.06686	0.1751	0.78916	0.1173	0.42516	0.49803
tV(UAC)B		II	74	Valine tRNA (tRNA-Val) predicted by tRNAscan-SE analysis	-0.326923	0.09439	0.6022	0.28818	-0.211739	-0.202859	-0.064974	0.09695	0.93424	0.55013	-0.209176	0.12918
YBR051W		II	351	Dubious open reading frame; unlikely to encode a functional protein based on available experimental and comparative sequence data; partially overlaps the REG2/YBR050C regulatory subunit of the Glc7p type-1 protein phosphatase	-0.559163	-4.95208	-2.81719	0.24164	-0.050607	-0.20487	0.36133	-0.421368	-0.425285	1.16214	4.4801	2.18703
YBR053C		II	1077	Putative protein of unknown function; induced by cell wall perturbation	-0.012115	-2.84379	-1.51917	0.23658	-0.005879	0.22119	0.86955	-0.23735	0.70802	1.11824	2.60056	2.44838
tL(UAA)B2		II	84	Leucine tRNA (tRNA-Leu) predicted by tRNAscan-SE analysis	-0.013396	0.25643	0.72535	0.37453	0.19876	0.00716	-0.196658	0.25048	0.70351	0.19127	0.19281	-0.01467
YBR056W		II	1506	Putative glycoside hydrolase of the mitochondrial intermembrane space	-0.146254	-3.07885	-1.28427	0.29395	-0.548926	-0.151731	-0.670827	-1.46029	0.08543	-0.230621	1.06963	1.21797
YBR056W-A		II	201	Protein of unknown function; mRNA identified as translated by ribosome profiling data; partially overlaps dubious ORF YBR056C-B; YBR056W-A has a paralog YDR034W-B	-0.657513	-2.08035	-3.22671	-0.160945	-0.379707	-0.119304	-1.52446	-5.57096	-4.11547	-1.0279	-3.87032	-1.00806
YBR062C		II	625	Protein of unknown function that interacts with Msb2p; may play a role in activation of the filamentous growth pathway	0.42388	0.12275	0.21059	0.09841	0.14504	0.05485	0.59828	0.0396	0.29536	0.27282	0.06189	0.13963
YBR063C		II	1215	Putative protein of unknown function; YBR063C is not an essential gene	0.54437	-0.175173	-0.839313	0.04084	0.14895	-0.25989	0.22497	0.50384	0.4985	-0.278561	0.82797	1.07792
YBR064W		II	429	Dubious open reading frame; unlikely to encode a functional protein based on available experimental and comparative sequence data; partially overlaps the uncharacterized ORF YBR063C	-0.041482	0.66578	-0.061078	-0.42245	0.31104	-0.030722	-0.07881	0.78132	0.60955	-0.459778	0.42657	0.63991
YBR071W		II	636	Protein of unknown function found in the cytoplasm and bud neck; mRNA expression may be regulated by the cell cycle and/or cell wall stress; overexpression of YBR071W affects endocytic protein trafficking	-1.13356	-2.02114	-0.621618	-0.178861	-0.922301	-1.05504	-0.156264	-2.80531	-0.433059	0.79844	-1.70647	-0.86648
YBR072C-A		II	162	Putative protein of unknown function; identified by fungal homology and RT-PCR	0.03915	-1.44567	-0.672835	0.49713	-0.402006	-0.470967	-0.305457	-0.476516	-0.229278	0.15252	0.56715	-0.027409
YBR076C-A		II	267	Dubious open reading frame; unlikely to encode a functional protein based on available experimental and comparative sequence data; partially overlaps verified gene ECM8; identified by fungal homology and RT-PCR	-0.315143	-1.36978	-2.04932	-0.12466	-0.921692	-0.104961	0.25761	-1.9175	-1.05933	0.44809	-1.46941	0.88503
YBR085C-A		II	258	Protein of unknown function; green fluorescent protein (GFP)-fusion protein localizes to the cytoplasm and to the nucleus; protein abundance increases in response to DNA replication stress	1.04928	-2.71945	-1.36476	0.38102	-0.489977	-0.599458	1.01508	-1.4959	-0.179845	0.34683	0.73357	0.58545
YBR089W		II	600	Dubious open reading frame; unlikely to encode a functional protein based on available experimental and comparative sequence data; almost completely overlaps the verified gene POL30	-1.86581	0.07533	0.51492	-0.475291	0.30712	0.27817	0.18853	1.05253	0.7565	1.57905	1.28432	0.51976
YBR090C		II	726	Putative protein of unknown function; green fluorescent protein (GFP)-fusion protein localizes to the cytoplasm and nucleus	-0.018788	-1.61917	-1.37839	0.18922	-0.164333	0.69535	1.21716	-0.546585	-0.399057	1.42517	0.90826	1.67469
YBR096W		II	693	Putative protein of unknown function; green fluorescent protein (GFP)-fusion protein localizes to the ER	-0.752954	-1.31877	-0.146432	0.02529	0.17523	-0.085445	0.00855	-2.16594	-1.83316	0.78678	-0.671935	-1.77217
YBR103C-A		II	144	Dubious open reading frame; unlikely to encode a functional protein based on available experimental and comparative sequence data; identified by homology to related yeast	-0.18286	-0.326253	0.25323	-0.576084	-0.613275	0.02728	0.2603	0.05198	0.19175	-0.132922	-0.235039	-0.034201
YBR109W-A		II	225	Putative protein of unknown function; questionable ORF from MIPS	-0.445289	-0.078193	0.5582	-0.137126	-0.672432	0.11867	-1.51309	-0.971754	-0.334615	-1.20492	-1.56599	-0.774149
YBR113W		II	483	Dubious open reading frame; unlikely to encode a functional protein based on available experimental and comparative sequence data; partially overlaps the verified gene CYC8	-0.246505	0.65335	0.18017	0.10059	-0.451813	-0.140477	0.55743	0.58888	0.0532	0.90452	-0.516282	-0.267449
YBR116C		II	528	Dubious open reading frame; unlikely to encode a functional protein based on available experimental and comparative sequence data; partially overlaps the verified gene TKL2	-1.86331	-5.03924	-2.35608	0.3141	0.12685	0.31275	-0.285917	1.09728	3.26154	1.89149	6.26337	5.93037
YBR121C-A		II	159	Dubious open reading frame; unlikely to encode a functional protein based on available experimental and comparative sequence data; completely contained within the verified gene GRS1; identified by expression profiling and mass spectrometry	-0.31189	0.03972	0.04278	-0.034968	0.00506	-0.113334	0.01636	0.0275	0.04274	0.29329	-0.007162	-0.113369
YBR124W		II	360	Putative protein of unknown function	-0.210667	-0.1064	0.61563	0.24668	-0.415102	0.36704	-0.10825	0.59453	0.70988	0.3491	0.28583	0.46129
YBR126W-A		II	207	Putative protein of unknown function; identified by gene-trapping microarray analysis	-1.52408	-2.78998	-1.68699	-0.242503	0.12722	0.46379	-0.494734	-2.21798	-1.2554	0.78685	0.69921	0.89538
YBR126W-B		II	144	Dubious open reading frame; unlikely to encode a functional protein based on available experimental and comparative sequence data; partially overlaps the dubious ORF YBR126W-A; identified by SAGE	-1.27116	-2.18638	-1.09279	-0.233549	-0.266664	0.56527	-0.558395	-1.14453	-0.773892	0.47921	0.77519	0.88417
YBR134W		II	402	Dubious open reading frame; unlikely to encode a functional protein based on available experimental and comparative sequence data	-0.287255	0.33529	1.221	-0.118269	-0.011598	0.56419	-0.444266	0.23549	-0.080178	-0.27528	-0.111406	-0.736994
YBR137W		II	540	Protein with a role in ER delivery of tail-anchored membrane proteins; interacts with Sgt2p; binds to the TRC complex which inserts proteins into the ER membrane; interacts with Msn5p karyopherin; YBR137W is not an essential gene	-0.36768	-0.965256	0.62712	0.08857	-0.207633	0.00632	0.70467	-0.80296	0.5674	1.16091	-0.045337	-0.053395
YBR138C		II	1575	Cytoplasmic protein of unknown function; APCC(Cdh1) substrate; potentially phosphorylated by Cdc28p; YBR138C is not an essential gene	1.34282	-0.056642	0.39694	0.17054	0.11883	0.17019	1.56679	0.46901	0.38831	0.39451	0.64448	0.16156
YBR139W		II	1527	Putative serine type carboxypeptidase; role in phytochelatin synthesis; green fluorescent protein (GFP)-fusion protein localizes to the vacuole; expression induced by nitrogen limitation in a GLN3 GAT1-independent manner	1.27673	-1.80556	-0.789444	0.39162	0.54404	0.60558	2.13901	0.31006	0.84717	1.25391	2.65965	2.24219
YBR144C		II	315	Dubious open reading frame; unlikely to encode a functional protein based on available experimental and comparative sequence data; YBR144C is not an essential gene	0.33372	-0.37023	0.45795	-0.552019	0.27489	-0.34272	0.26406	-0.816283	0.09863	-0.621682	-0.17116	-0.702041
YBR174C		II	315	Dubious open reading frame; unlikely to encode a functional protein based on available experimental and comparative sequence data; partially overlaps the verified ORF YBR175W; null mutant is viable and sporulation defective	0.11768	0.05208	0.53997	0.55056	0.58642	-0.048351	-0.91804	-0.45589	-0.009128	-0.485166	0.07844	-0.597449
YBR178W		II	375	Dubious open reading frame; unlikely to encode a functional protein based on available experimental and comparative sequence data; partially overlaps the verified gene YBR177C	-0.161535	-0.846151	0.39512	-0.402389	-0.494794	0.54453	-0.119593	-0.4316	-0.221346	-0.360447	-0.080243	-0.071935
YBR182C-A		II	195	Putative protein of unknown function; identified by gene-trapping microarray-based expression analysis	-0.542463	0.06949	0.83844	-0.057878	-0.934196	-0.2005	0.59007	-0.30217	-0.183896	1.07465	-1.30586	-1.22284
YBR184W		II	1572	Putative protein of unknown function; YBR184W is not an essential gene	-0.249573	0.69854	-1.2269	0.04402	0.34257	0.20952	0.14144	-0.311225	-0.366325	0.43504	-0.667194	1.0701
YBR190W		II	312	Dubious open reading frame; unlikely to encode a functional protein based on available experimental and comparative sequence data; partially overlaps the verified ribosomal protein gene RPL21A/YBR191W	-0.048966	0.02923	0.43797	-0.572615	-0.752783	0.05669	-0.970204	-0.631215	-0.897834	-1.49385	-1.41323	-1.27912
YBR196C-A		II	150	Putative protein of unknown function; identified by fungal homology and RT-PCR	-1.31892	0.14178	0.22671	-0.053809	-0.209001	-0.429632	-0.05623	0.39903	0.81182	1.20888	0.04825	0.15547
YBR196C-B		II	105	Putative protein of unknown function; identified by expression profiling and mass spectrometry	-1.48408	-0.398008	1.41303	0.14859	-0.403086	-0.360329	-0.746206	0.14365	0.81358	0.88646	0.13857	-0.959785
YBR197C		II	654	Protein of unknown function; green fluorescent protein (GFP)-fusion protein localizes to the cytoplasm and nucleus; YBR197C is not an essential gene; relative distribution to the nucleus increases upon DNA replication stress; YBR197C has a paralog YPL077C	-0.629674	-0.084851	-0.788179	-0.032262	0.4202	0.22013	-0.995301	-0.641517	-0.372437	-0.397889	-0.136465	0.63587
YBR200W-A		II	165	Putative protein of unknown function; identified by fungal homology and RT-PCR	-4.54307	-0.082431	0.00268	-0.621621	-0.024864	0.44761	0.68845	0.93233	-0.748194	4.6099	0.9899	-0.303267
YBR201C-A		II	204	Putative protein of unknown function	-2.52952	-1.34322	-2.63613	0.14341	0.05642	0.97099	1.17674	1.67216	2.07811	3.84967	3.0718	5.68523
YBR206W		II	324	Dubious open reading frame; unlikely to encode a functional protein based on available experimental and comparative sequence data; partially overlaps the verified gene KTR3	-1.01899	-0.41601	-0.197389	-0.01567	0.48647	-0.122484	-0.33118	0.0911	0.24024	0.67214	0.99358	0.31514
YBR209W		II	318	Dubious open reading frame; unlikely to encode a functional protein based on available experimental and comparative sequence data; YBR209W is not an essential gene	0.04557	-0.05835	-0.629656	-0.069533	-0.345145	-0.359302	-0.21002	0.42288	-0.283669	-0.325124	0.13608	-0.013315
YBR219C		II	805	Putative protein of unknown function; YBR219C is not an essential gene	-0.376399	1.79458	1.03623	-0.436503	0.43584	0.50511	0.37284	1.39679	0.47501	0.31274	0.03805	-0.056111
YBR220C		II	1683	Putative protein of unknown function; YBR220C is not an essential gene	-0.539519	1.34678	1.26887	-0.161586	0.17142	0.13599	-0.118263	0.85216	0.34311	0.25967	-0.323196	-0.789769
YBR223W-A		II	120	Dubious open reading frame; unlikely to encode a functional protein based on available experimental and comparative sequence data; completely overlaps YBR223C; identified by gene-trapping	-0.038421	0.03425	0.0352	-0.032278	0.15023	-0.010354	0.01349	-0.124439	0.03804	0.01963	-0.008462	-0.007514
YBR224W		II	516	Dubious open reading frame; unlikely to encode a functional protein based on available experimental and comparative sequence data; partially overlaps the verified gene TDP1	-0.080637	-0.57586	-0.65244	0.07961	-0.141176	0.03265	-0.349902	-0.351696	0.1533	-0.189656	0.08299	0.83839
YBR225W		II	2703	Putative protein of unknown function; non-essential gene identified in a screen for mutants affected in mannosylphophorylation of cell wall components	0.08104	-1.22028	-1.35893	0.12034	0.09089	-0.150047	-0.290768	-0.461411	0.04067	-0.251466	0.84976	1.24956
YBR226C		II	411	Dubious open reading frame; unlikely to encode a functional protein based on available experimental and comparative sequence data; partially overlaps the uncharacterized ORF YBR225W	0.03748	-0.975582	-1.31402	0.28851	0.01417	0.20592	-0.631505	-0.283872	-0.179327	-0.380473	0.70588	1.34061
YBR230W-A		II	201	Putative protein of unknown function; YBR230W-A has a paralog COQ8	-1.22236	-2.05386	-1.24674	-0.164911	-0.174908	0.7047	0.8342	-0.371487	-0.123477	1.89165	1.50747	1.82796
LSR1		II	1175	U2 spliceosomal RNA (U2 snRNA) component of the spliceosome; pairs with the branchpoint sequence; functionally equivalent to mammalian U2 snRNA; stress-induced pseudouridylations at positions 56 and 93 may contribute to regulation of splicing	0.17053	0.60377	0.46019	0.15348	0.31719	-0.100805	-0.561851	0.25271	0.22776	-0.578907	-0.033871	-0.333233
YBR232C		II	360	Dubious open reading frame; unlikely to encode a functional protein based on available experimental and comparative sequence data	0.77228	-0.254201	-0.143301	-0.081095	0.69755	0.32331	1.24021	-0.109901	0.41842	0.38683	0.84185	0.88504
YBR238C		II	2196	Mitochondrial membrane protein; not required for respiratory growth but causes a synthetic respiratory defect in combination with rmd9 mutations; transcriptionally up-regulated by TOR; deletion increases life span; YBR238C has a paralog RMD9	-1.98047	4.48584	5.6473	0.23946	-0.530344	-0.714825	-0.713717	3.05676	3.23552	1.50622	-1.95943	-3.12661
YBR241C		II	1467	Putative transporter member of the sugar porter family; green fluorescent protein (GFP)-fusion protein localizes to the vacuolar membrane; YBR241C is not an essential gene; YBR241C has a paralog	0.94636	-2.7586	-1.8306	0.13789	0.31621	0.48012	1.17449	0.47272	1.34293	0.36602	3.54753	3.65364
YBR242W		II	717	Putative protein of unknown function; green fluorescent protein (GFP)-fusion protein localizes to the cytoplasm and nucleus; YBR242W is not an essential gene; YBR242W has a paralog YGL101W	0.40025	0.02784	-0.40271	-0.139219	-0.083465	-0.091041	0.81898	0.28317	0.04697	0.27951	0.17186	0.35864
YBR255C-A		II	457	Putative protein of unknown function; may interact with respiratory chain complexes III (ubiquinol-cytochrome c reductase) or IV (cytochrome c oxidase); identified by sequence comparison with hemiascomycetous yeast species	0.19076	-0.515912	-0.102761	0.28146	-0.192861	0.00085	1.03091	0.91971	1.27391	1.1216	1.24276	1.37753
YBR259W		II	2067	Protein of unknown function; YBR259W is not an essential gene; forms cytoplasmic foci upon DNA replication stress	0.12441	0.3484	0.20224	-0.230137	0.19309	-0.031405	0.02104	0.11332	0.07075	-0.333501	-0.041993	-0.162888
YBR277C		II	402	Dubious open reading frame; unlikely to encode a functional protein based on available experimental and comparative sequence data; partially overlaps the verified gene YBR278W	-0.866817	-0.583871	-0.065496	-0.425632	0.7115	0.18849	0.22859	0.0534	0.94656	0.66977	1.34877	1.20055
YBR284W		II	2394	Putative metallo-dependent hydrolase superfamily protein; similar to AMP deaminases but lacks key catalytic residues and does not rescue purine nucleotide metabolic defect of quadruple aah1 ade8 amd1 his1 mutant; null mutant exhibits longer telomeres altered Ty mobility	-0.664372	-1.82958	-0.986226	0.13538	-0.468005	-0.252539	0.23764	-1.63708	-0.978572	1.03738	-0.275503	-0.244885
YBR285W		II	435	Putative protein of unknown function; YBR285W is not an essential gene	-1.46926	-4.60255	-3.72869	0.68157	0.23727	0.33595	2.03556	-0.890692	0.38373	4.1864	3.94912	4.44836
YBR287W		II	1284	Protein of unknown function; green fluorescent protein (GFP)-fusion protein localizes to the ER; YBR287W is not an essential gene	1.57121	-0.470787	-0.988279	0.23821	-0.065462	0.01315	1.7977	0.3353	0.91079	0.4647	0.74062	1.91222
YBR292C		II	372	Dubious open reading frame; unlikely to encode a functional protein based on available experimental and comparative sequence data; YBR292C is not an essential gene	-0.268344	0.23677	-0.508921	0.27984	-1.24728	-0.096157	-0.289303	-0.418308	-1.27258	0.25889	-1.90236	-0.85981
YBR296C-A		II	120	Putative protein of unknown function; identified by gene-trapping microarray-based expression analysis	-0.137467	-0.623739	-0.553678	-0.15679	0.37467	0.65247	-1.35764	-0.406263	-0.33986	-1.37697	0.59215	0.86629
YBR298C-A		II	222	Putative protein of unknown function; identified by gene-trapping microarray-based expression analysis	0.61489	-0.505595	-0.116848	-0.136616	-0.007521	-0.065162	0.95034	-0.002603	0.10077	0.19884	0.49547	0.15246
YBR300C		II	498	Dubious open reading frame; unlikely to encode a functional protein based on available experimental and comparative sequence data; partially overlaps the verified gene YBR301W; YBR300C is not an essential gene	0.49021	1.58746	0.68584	-0.426799	-0.228725	0.03897	4.26532	3.86189	1.91855	3.34831	2.04571	1.27168
YBR085W	AAC3	II	924	Mitochondrial inner membrane ADP/ATP translocator; exchanges cytosolic ADP for mitochondrially synthesized ATP; expressed under anaerobic conditions; similar to Aac1p; has roles in maintenance of viability and in respiration; AAC3 has a paralog PET9	-0.675597	1.6731	1.48551	-0.187071	-0.239219	-0.510771	0.35036	1.56759	0.8886	0.83888	-0.344729	-1.10768
YBL074C	AAR2	II	1068	Component of the U5 snRNP complex; required for splicing of U3 precursors; originally described as a splicing factor specifically required for splicing pre-mRNA of the MATa1 cistron	0.14182	-1.33339	-0.492456	0.20285	-0.134547	-0.12152	0.01496	-0.510313	-0.415405	0.07598	0.68853	-0.044469
YBR236C	ABD1	II	1311	Methyltransferase; catalyzes the transfer of a methyl group from S-adenosylmethionine to the GpppN terminus of capped mRNA; nuclear protein that relocalizes to the cytosol in response to hypoxia	0.19172	0.32008	0.00735	-0.039005	-0.155859	-0.229844	-0.250224	-0.433867	-0.451667	-0.480954	-0.909804	-0.688863
YBL015W	ACH1	II	1581	Protein with CoA transferase activity; particularly for CoASH transfer from succinyl-CoA to acetate; has minor acetyl-CoA-hydrolase activity; phosphorylated; required for acetate utilization and for diploid pseudohyphal growth	-1.94439	-5.85032	-2.69085	-0.35411	0.03189	-0.090735	-0.679569	-0.22984	0.37849	0.91071	5.65237	2.9786
YBR145W	ADH5	II	1056	Alcohol dehydrogenase isoenzyme V; involved in ethanol production; ADH5 has a paralog ADH1	2.25197	-0.332359	-0.337749	0.06183	0.27999	-0.034599	-1.0037	-2.85429	-3.01364	-3.19385	-2.24194	-2.71049
YBR132C	AGP2	II	1791	Plasma membrane regulator of polyamine and carnitine transport; has similarity to transporters but lacks transport activity; may act as a sensor that transduces environmental signals; has a positive or negative regulatory effect on transcription of many transporter genes	0.15122	-2.87586	-1.21759	-0.192149	0.07371	0.04895	-0.310365	-1.05121	-0.996583	-0.653738	1.89836	0.26995
YBR108W	AIM3	II	2844	Protein that inhibits barbed-end actin filament elongation; interacts with Rvs167p; null mutant is viable and displays elevated frequency of mitochondrial genome loss	0.44589	-1.57382	-0.858758	0.37595	-0.663429	-1.24955	0.74241	-0.993529	-0.48029	0.67248	-0.083135	-0.871087
YBR194W	AIM4	II	372	Protein proposed to be associated with the nuclear pore complex; null mutant is viable displays elevated frequency of mitochondrial genome loss and is sensitive to freeze-thaw stress	-0.644986	0.32713	0.07505	-0.150323	-0.056882	0.00776	-0.424612	-0.023238	-0.141512	0.07005	-0.407253	-0.208795
YBR059C	AKL1	II	3327	Ser-Thr protein kinase; member (with Ark1p and Prk1p) of the Ark kinase family; involved in endocytosis and actin cytoskeleton organization	0.22141	-1.50079	-1.09601	0.12114	0.02364	-0.225116	-0.101096	-1.14958	-0.427204	-0.201361	0.37485	0.44369
YBR110W	ALG1	II	1350	35458Mannosyltransferase; involved in asparagine-linked glycosylation in the endoplasmic reticulum (ER); essential for viability; human homolog ALG1 complements yeast null mutant	-0.137832	-0.459962	-0.205462	-0.171287	-0.288942	-0.16684	-0.691752	-1.63911	-1.10374	-0.725207	-1.46809	-1.06512
YBR070C	ALG14	II	714	Component of UDP-GlcNAc transferase; required for second step of dolichyl-linked oligosaccharide synthesis; anchors catalytic subunit Alg13p to ER membrane; similar to bacterial and human glycosyltransferases; both human homologs ALG13 and ALG14 are required to complement yeast alg14 mutant	-1.07096	-0.976289	-0.321593	-0.239602	0.19104	0.42432	1.3905	-0.649052	-0.419066	2.22185	0.51827	0.32685
YBL082C	ALG3	II	1377	35458Dolichol-P-Man dependent alpha(1-3) mannosyltransferase; involved in synthesis of dolichol-linked oligosaccharide donor for N-linked glycosylation of proteins; G353A missense mutation in human ortholog ALG3 implicated in carbohydrate deficient glycoprotein syndrome type IV	-0.525256	1.22081	1.44719	-0.23561	0.58461	0.30523	0.95152	0.65656	0.2654	1.24117	0.02036	-0.876559
YBR243C	ALG7	II	1347	UDP-N-acetyl-glucosamine-1-P transferase; transfers Glc-Nac-P from UDP-GlcNac to Dol-P in the ER in the first step of the dolichol pathway of protein asparagine-linked glycosylation; inhibited by tunicamycin; human homolog DPAGT1 can complement yeast ALG7 mutant	-1.65158	-0.562007	-0.089251	-0.056357	0.3083	0.09312	0.72674	-0.139008	-0.346229	2.32196	0.73129	-0.163857
YBL009W	ALK2	II	2031	Protein kinase; along with its paralog ALK1	-0.012808	1.37095	0.92619	-0.004512	0.0438	-0.267782	1.26794	1.66991	0.91576	1.27624	0.34276	-0.278218
YBR211C	AME1	II	975	Essential kinetochore protein associated with microtubules and SPBs; component of the kinetochore sub-complex COMA (Ctf19p Okp1p	0.76759	-0.155777	-0.493041	-0.09609	-0.036006	-0.262029	0.31865	-0.671926	-0.785302	-0.545032	-0.552155	-0.55429
YBR158W	AMN1	II	1650	Protein required for daughter cell separation; multiple mitotic checkpoints and chromosome stability; contains 12 degenerate leucine-rich repeat motifs; expression is induced by the Mitotic Exit Network (MEN)	-0.493932	-1.19585	-0.48727	-0.575691	-1.1735	-0.962463	-1.86616	-0.853789	-0.744645	-1.94792	-0.831436	-1.21984
YBR151W	APD1	II	951	Protein of unknown function; required for normal localization of actin patches and for normal tolerance of sodium ions and hydrogen peroxide; localizes to both cytoplasm and nucleus	-0.087815	-2.27666	-1.19755	-0.018973	-0.453377	-0.360547	-0.326247	-1.79868	-1.2063	-0.257405	0.0246	-0.369296
YBR286W	APE3	II	1614	Vacuolar aminopeptidase Y; processed to mature form by Prb1p	0.1859	-2.22252	-2.29922	0.18731	-0.049888	-0.156817	1.32224	0.41277	0.38714	1.32365	2.58541	2.52954
YBL037W	APL3	II	3078	Alpha-adaptin; large subunit of the clathrin associated protein complex (AP-2); involved in vesicle mediated transport	-0.778043	-0.669411	-0.481051	-0.154123	-0.13695	-0.13606	-0.15778	-0.040214	0.15041	0.46614	0.49225	0.4954
YBR288C	APM3	II	1452	Mu3-like subunit of the clathrin associated protein complex (AP-3); functions in transport of alkaline phosphatase to the vacuole via the alternate pathway	0.17861	1.16984	0.86348	-0.048147	-0.357649	-0.529988	0.38597	0.62342	0.51117	0.15921	-0.904069	-0.8823
YBL019W	APN2	II	1563	Class II abasic (AP) endonuclease involved in repair of DNA damage; homolog of human HAP1 and E. coli exoIII	0.36556	-0.190433	0.26572	-0.106974	-0.050622	-0.071445	0.38502	0.05322	0.34305	-0.087511	0.19303	0.00588
YBR149W	ARA1	II	1035	NADP+ dependent arabinose dehydrogenase; involved in carbohydrate metabolism; purified as homodimer; naturally occurs with a N-terminus degradation product	1.31049	-2.17873	-0.735054	0.39312	0.31215	0.35024	2.33064	0.5286	1.64641	1.41327	3.01948	2.7317
YBR234C	ARC40	II	1155	Subunit of the ARP2/3 complex; ARP2/3 is required for the motility and integrity of cortical actin patches	0.68637	-0.813615	0.15668	0.01913	0.20591	0.15049	1.71252	-0.411067	0.35615	1.04528	0.60846	0.34996
YBR164C	ARL1	II	552	Soluble GTPase with a role in regulation of membrane traffic; regulates potassium influx; role in membrane organization at trans-Golgi network; G protein of the Ras superfamily similar to ADP-ribosylation factor	-0.606681	0.67185	0.54397	0.04506	-0.228926	-0.28834	-0.050902	-0.048637	-0.205111	0.60084	-0.949417	-1.03742
YBR249C	ARO4	II	1113	3-deoxy-D-arabino-heptulosonate-7-phosphate (DAHP) synthase; catalyzes the first step in aromatic amino acid biosynthesis and is feedback-inhibited by tyrosine or high concentrations of phenylalanine or tryptophan; relative distribution to the nucleus increases upon DNA replication stress	1.39103	2.74806	1.27306	0.22049	0.81496	0.56904	-0.249329	-0.435459	-0.771342	-1.41987	-2.36856	-1.47536
YBL069W	AST1	II	1290	Lipid raft associated protein; interacts with the plasma membrane ATPase Pma1p and has a role in its targeting to the plasma membrane by influencing its incorporation into lipid rafts; sometimes classified in the medium-chain dehydrogenase/reductases (MDRs) superfamily; AST1 has a paralog AST2	-0.317061	2.2201	2.56698	-0.130496	-1.19198	-1.26462	-1.52947	0.43783	0.9784	-1.34291	-2.97425	-2.8532
YBR217W	ATG12	II	561	Ubiquitin-like modifier involved in autophagy and the Cvt pathway; conserved; conjugated to Atg5p to form a complex involved in Atg8p lipidation; Atg5p-Atg12p conjugate enhances E2 activity of Atg3p by rearranging its catalytic site also forms a complex with Atg16p; the Atg5-Atg12/Atg16 complex binds to membranes and is essential for autophagosome formation	0.31653	-0.319242	-0.591044	-0.189263	0.06794	0.02752	-0.135871	-0.597943	-0.697173	-0.641662	-0.210764	-0.078607
YBR128C	ATG14	II	1035	Autophagy-specific subunit of phosphatidylinositol 3-kinase complex I; Atg14p targets complex I to the phagophore assembly site (PAS); required for localizing additional ATG proteins to the PAS; required for overflow degradation of misfolded proteins when ERAD is saturated; homolog of human Barkor; other members are Vps34 Vps15	1.20266	-0.981643	-0.902741	0.25887	0.17826	0.48915	1.09755	0.28172	0.43037	0.15376	1.44162	1.82227
YBL078C	ATG8	II	354	Component of autophagosomes and Cvt vesicles; regulator of Atg1p targets it to autophagosomes; binds the Atg1p-Atg13p complex	1.34241	-2.07216	-2.30274	0.31603	-0.359862	-0.751943	2.15923	-0.329082	0.51028	1.13284	1.38322	2.06108
YBL099W	ATP1	II	1638	Alpha subunit of the F1 sector of mitochondrial F1F0 ATP synthase; which is a large evolutionarily conserved enzyme complex required for ATP synthesis; F1 translationally regulates ATP6 and ATP8 expression to achieve a balanced output of ATP synthase genes encoded in nucleus and mitochondria; phosphorylated; N-terminally propionylated in vivo	-0.544339	-3.46695	-1.22216	0.20383	0.40527	0.03147	0.24568	-1.02407	-0.087813	0.99386	2.84814	1.16582
YBR039W	ATP3	II	936	Gamma subunit of the F1 sector of mitochondrial F1F0 ATP synthase; F1F0 ATP synthase is a large evolutionarily conserved enzyme complex required for ATP synthesis	-0.245208	-2.28407	-0.84593	0.13484	0.23456	-0.039135	0.99061	0.24758	0.49004	1.37066	2.7662	1.29684
YBL089W	AVT5	II	1380	Putative transporter; member of a family of seven S. cerevisiae genes (AVT1-7) related to vesicular GABA-glycine transporters; AVT5 has a paralog AVT6	1.23874	0.39519	0.13014	0.13806	0.31368	0.36123	0.48593	-0.332149	-0.536732	-0.614748	-0.413653	-0.30565
YBR068C	BAP2	II	1830	High-affinity leucine permease; functions as a branched-chain amino acid permease involved in uptake of leucine isoleucine and valine; contains 12 predicted transmembrane domains; BAP2 has a paralog	2.2934	-0.130207	-2.99414	0.08644	0.02956	0.1236	-2.96845	-3.72556	-4.01647	-5.17541	-3.5658	-0.898732
YBR200W	BEM1	II	1656	Protein containing SH3-domains; involved in establishing cell polarity and morphogenesis; functions as a scaffold protein for complexes that include Cdc24p Ste5p	0.50421	0.29139	0.27355	0.01531	0.24688	0.04257	0.42297	0.18	-0.066825	-0.065934	0.13548	-0.2978
YBR270C	BIT2	II	1638	Subunit of TORC2 membrane-associated complex; involved in regulation of actin cytoskeletal dynamics during polarized growth and cell wall integrity; interacts with Slm1p and Slm2p homologous PH domain-containing TORC2 substrates; BIT2 has a paralog	0.41148	-0.018854	-0.343169	0.23423	0.22319	0.26576	-0.146189	0.40507	0.46009	-0.323443	0.64712	1.06902
YBR141C	BMT2	II	1014	Nucleolar S-adenosylmethionine-dependent rRNA methyltransferase; methylates adenine (m1A) of the large subunit (LSU) rRNA at position 2142; belongs to Rossmann fold superfamily; green fluorescent protein (GFP)-fusion protein localizes to the nucleolus; YBR141C is not an essential gene	-0.076281	2.42097	2.04771	-0.22527	0.36984	0.10497	-0.694609	1.23751	1.15595	-0.843598	-0.813615	-0.786792
YBL098W	BNA4	II	1383	Kynurenine 3-monooxygenase; required for the de novo biosynthesis of NAD from tryptophan via kynurenine; expression regulated by Hst1p; putative therapeutic target for Huntington disease	0.24111	-1.40074	-0.071368	0.04001	-0.129477	-0.525309	-0.304802	-1.81028	-1.75882	-0.505903	-0.539024	-2.21276
YBL085W	BOI1	II	2943	Protein implicated in polar growth; functionally redundant with Boi2p; interacts with bud-emergence protein Bem1p; contains an SH3 (src homology 3) domain and a PH (pleckstrin homology) domain; relocalizes from bud neck to cytoplasm upon DNA replication stress; BOI1 has a paralog BOI2	-0.734833	-0.122958	-0.242631	-0.002631	-0.001695	-0.101719	-0.280217	-0.561426	-0.356304	0.45199	-0.440163	-0.215393
YBL097W	BRN1	II	2265	Subunit of the condensin complex; required for chromosome condensation and for clustering of tRNA genes at the nucleolus; may influence multiple aspects of chromosome transmission	0.36381	1.51501	0.96787	0.00199	0.05339	0.07456	0.98899	1.08054	0.57941	0.62717	-0.381084	-0.313909
YBR290W	BSD2	II	966	Heavy metal ion homeostasis protein; facilitates trafficking of Smf1p and Smf2p metal transporters to vacuole where they are degraded; acts as an adaptor protein with Rsp5p in the regulated endocytosis of Smf1p and is itself ubiquitylated by Rsp5p; controls metal ion transport prevents metal hyperaccumulation	-0.139685	-1.11388	-1.52001	-0.031017	-0.145688	0.06749	0.23806	-0.470068	-0.467887	0.34673	0.49812	1.11961
YBR120C	CBP6	II	489	Mitochondrial protein required for translation of the COB mRNA; forms a complex with Cbp3p that binds to mt ribosomes near the polypeptide tunnel exit and promotes efficient translation of the COB mRNA; Cbp3p-Cbp6p complex also interacts with newly synthesized cytochrome b (Cobp) and Cbp4p to promote assembly of Cobp into the cytochrome bc1 complex; Cbp3p-Cbp6p complex is sequestered if assembly …	0.56865	-0.732127	-0.736902	0.00014	0.22015	0.12172	1.45291	0.68205	0.28074	0.8844	1.63433	1.13936
YBR131W	CCZ1	II	2115	Subunit of a heterodimeric guanine nucleotide exchange factor (GEF); subunit of the Mon1-Ccz1 GEF complex which stimulates nucleotide exchange and activation of Ypt7p	0.36404	0.87371	0.30841	0.0354	-0.033964	-0.25068	-0.554503	-0.034052	0.09593	-0.883147	-0.941727	-0.463154
YBL084C	CDC27	II	2277	Subunit of the Anaphase-Promoting Complex/Cyclosome (APC/C); APC/C is a ubiquitin-protein ligase required for degradation of anaphase inhibitors including mitotic cyclins	0.74038	-0.297884	-2.13794	0.05823	0.32159	0.1362	0.43322	0.18375	-0.012378	-0.248933	0.80322	2.26177
YBR160W	CDC28	II	897	Cyclin-dependent kinase (CDK) catalytic subunit; master regulator of mitotic and meiotic cell cycles; alternately associates with G1 S	-0.640382	0.35661	0.51481	-0.073908	-0.554211	-0.401051	0.37587	1.08632	0.89814	0.94234	0.1755	-0.017726
YBR029C	CDS1	II	1374	Phosphatidate cytidylyltransferase (CDP-diglyceride synthetase); an enzyme that catalyzes that conversion of CTP + phosphate into diphosphate + CDP-diaclglyerol a critical step in the synthesis of all major yeast phospholipids; human homolog CDS1 can complement yeast cds1 null mutant	-0.594915	0.96137	1.06147	0.10365	-0.272958	-0.192802	-0.072645	1.31446	0.61361	0.62592	0.08013	-0.640662
YBR274W	CHK1	II	1584	Serine/threonine kinase and DNA damage checkpoint effector; mediates cell cycle arrest via phosphorylation of Pds1p; phosphorylated by checkpoint signal transducer Mec1p; homolog of S. pombe and mammalian Chk1 checkpoint kinase	0.33877	-0.506805	-0.411664	0.04509	-0.034777	-0.138242	-0.127042	-0.297734	-0.21902	-0.420719	0.17429	0.0544
YBR038W	CHS2	II	2892	Chitin synthase II; catalyzes transfer of N-acetylglucosamine (GlcNAc) to chitin upon activation of zymogenic form; required for chitin synthesis in the primary septum during cytokinesis; localization regulated by Cdk1p during mitosis; phosphorylation by Dbf2p kinase regulates its dynamics and chitin synthesis during cytokinesis	0.24518	0.62662	0.54809	-0.010696	0.04424	0.57196	1.74621	1.35652	1.22404	1.49033	0.77414	1.24791
YBR023C	CHS3	II	3498	Chitin synthase III; catalyzes the transfer of N-acetylglucosamine (GlcNAc) to chitin; required for synthesis of the majority of cell wall chitin the chitin ring during bud emergence	-0.494638	1.08921	0.33674	-0.355878	-0.738366	-0.840932	-0.616767	0.25412	-0.127369	-0.478007	-1.57345	-1.30504
YBR135W	CKS1	II	453	Cyclin-dependent protein kinase regulatory subunit and adaptor; interacts with Cdc28p (aka Cdk1p); required for G1/S and G2/M phase transitions and budding; mediates phosphorylation and degradation of Sic1p; modulates proteolysis of M-phase targets through interactions with the proteasome; role in transcriptional regulation recruiting proteasomal subunits to target gene promoters; human homologs …	-1.8994	-0.229336	-0.602114	-0.064312	0.14813	-0.005996	-0.1888	-0.082144	-0.774506	1.64629	0.29532	-0.178389
YBL059C-A	CMC2	II	415	Protein involved in respiratory chain complex assembly or maintenance; protein of the mitochondrial intermembrane space; contains twin Cx9C motifs that can form coiled coil-helix-coiled-coil helix fold	-0.078942	-1.41901	-0.498215	0.05525	-0.284215	0.23488	0.5345	0.0039	0.00081	0.66869	1.1387	0.73391
YBR109C	CMD1	II	444	Calmodulin; Ca2+ binding protein that regulates Ca2+ independent processes (mitosis bud growth	0.69012	-0.467516	-0.985757	0.05245	-0.276117	-0.212096	1.14799	-0.239256	0.09829	0.51032	-0.047858	0.87195
YBR155W	CNS1	II	1158	TPR-containing co-chaperone; binds both Hsp82p (Hsp90) and Ssa1p (Hsp70); stimulates ATPase activity of Ssa1p; ts mutants reduce Hsp82p function overexpression suppresses phenotypes of HSP82 ts allele and cpr7 deletion; human homolog TTC4 complements yeast cns1 mutant	-0.854	2.14337	2.08692	0.04938	-0.104478	-0.050137	-1.43115	0.87371	0.85571	-0.527764	-1.37413	-1.28135
YBR003W	COQ1	II	1422	Hexaprenyl pyrophosphate synthetase; catalyzes the first step in ubiquinone (coenzyme Q) biosynthesis	-0.612076	-1.94454	-0.712141	0.0407	-0.006864	-0.030694	-0.58765	-1.51264	-0.877839	0.06512	0.42503	-0.196391
YBL045C	COR1	II	1374	Core subunit of the ubiquinol-cytochrome c reductase complex; the ubiquinol-cytochrome c reductase complex (bc1 complex) is a component of the mitochondrial inner membrane electron transport chain	-0.443395	-2.68181	-0.695941	0.26839	0.3898	0.2386	0.91367	0.02035	0.62686	1.62546	3.09196	1.5614
YBR203W	COS111	II	2775	Protein required for antifungal drug ciclopirox olamine resistance; not related to the subtelomerically-encoded COS family; the authentic non-tagged protein is detected in highly purified mitochondria in high-throughput studies	0.26814	0.11473	1.0318	0.17958	-0.239171	-0.163422	0.91633	1.56575	1.78509	0.82777	1.21185	0.58986
YBR302C	COS2	II	1140	Endosomal protein involved in turnover of plasma membrane proteins; member of the DUP380 subfamily of conserved often subtelomeric COS genes; required for the multivesicular vesicle body sorting pathway that internalizes plasma membrane proteins for degradation; Cos proteins provide ubiquitin in trans for nonubiquitinated cargo proteins	-0.763138	-1.45654	0.38358	0.22912	-0.021786	0.03524	2.7884	-0.477792	0.56179	3.78066	0.95696	0.21346
YBR036C	CSG2	II	1233	Endoplasmic reticulum membrane protein; required for mannosylation of inositolphosphorylceramide and for growth at high calcium concentrations; protein abundance increases in response to DNA replication stress	0.00187	-0.686891	-1.21737	-0.133214	0.06004	-0.094484	0.7511	-0.029194	0.22126	0.61601	0.71774	1.34415
YBR161W	CSH1	II	1131	Mannosylinositol phosphorylceramide (MIPC) synthase catalytic subunit; forms a complex with regulatory subunit Csg2p; function in sphingolipid biosynthesis is overlapping with that of Sur1p; CSH1 has a paralog SUR1	-0.855301	0.3252	0.84859	0.07477	-0.141898	0.09819	-0.074274	0.19998	0.58707	0.8558	-0.267118	-0.163326
YBR042C	CST26	II	1194	Putative transferase involved in phospholipid biosynthesis; required for incorporation of stearic acid into phosphatidylinositol; affects chromosome stability when overexpressed; CST26 has a paralog YDR018C	0.09147	0.32225	0.72674	-0.184426	-0.062674	0.2082	0.57736	-0.219998	-0.272337	0.30147	-0.604919	-0.790884
YBR291C	CTP1	II	900	Mitochondrial inner membrane citrate transporter; member of the mitochondrial carrier family	2.56565	3.44485	0.46932	0.1809	0.04192	0.24429	1.81556	1.92534	-0.771373	-0.569184	-1.47758	-0.996401
YBR112C	CYC8	II	2901	General transcriptional co-repressor; acts together with Tup1p; also acts as part of a transcriptional co-activator complex that recruits the SWI/SNF and SAGA complexes to promoters; can form the prion [OCT+]	0.21011	0.72988	0.35804	0.3266	-0.349165	-0.287754	0.76216	1.04071	0.36556	0.87866	-0.038336	-0.280233
YBR233W-A	DAD3	II	285	Essential subunit of the Dam1 complex (aka DASH complex); complex couples kinetochores to the force produced by MT depolymerization thereby aiding in chromosome segregation; is transferred to the kinetochore prior to mitosis	-1.58573	0.27504	0.20007	-0.211389	-0.777492	0.01508	-1.14489	-0.249939	-0.579628	0.22945	-1.30247	-0.764616
YBR201W	DER1	II	636	ER membrane protein that promotes export of misfolded polypeptides; required for ER-associated protein degradation of misfolded or unassembled proteins; initiates export of aberrant polypeptides from ER lumen by threading them into ER membrane and routing them to Hrd1p for ubiquitylation; function normally requires N-terminal acetylation by NatB; N- and C- termini protrude into cytoplasm; similar…	-1.99361	-0.356027	0.07331	-0.16427	-0.012436	-0.176633	1.31728	-0.413949	-0.246808	3.14662	-0.070358	-0.496754
YBR278W	DPB3	II	606	Third-largest subunit of DNA polymerase II (DNA polymerase epsilon); required to maintain fidelity of chromosomal replication and also for inheritance of telomeric silencing; stabilizes the interaction of Pol epsilon with primer-template DNA positively affecting the processivity of the polymerase and exonuclease activities of Pol epsilon; mRNA abundance peaks at the G1/S boundary of the cell cycl…	-0.681918	-1.38779	-1.17816	0.04164	-0.020685	-0.003646	0.40035	-0.176264	-0.421154	1.1239	1.19084	0.75336
YBR007C	DSF2	II	2211	Deletion suppressor of mpt5 mutation; relocalizes from bud neck to cytoplasm upon DNA replication stress	0.11221	1.69556	0.78156	0.13907	-0.594978	-0.693467	-0.636809	-0.615141	-1.52245	-0.60995	-2.90568	-2.99748
YBR180W	DTR1	II	1719	Putative dityrosine transporter of the major facilitator superfamily; member of the 12-spanner drug:H(+) antiporter DHA1 family; required for spore wall synthesis; sequence similarity to QDR1 and QDR3 and the triple mutant dtr1 qdr1 qdr3 exhibits reduced dityrosine fluorescence relative to the single mutants; expressed during sporulation	1.48482	2.61571	-1.78681	-0.009463	-0.173505	-0.302002	1.24259	2.24167	1.44826	-0.251689	-0.547544	2.93307
YBR281C	DUG2	II	2637	Component of glutamine amidotransferase (GATase II); forms a complex with Dug3p to degrade glutathione (GSH) and other peptides containing a gamma-glu-X bond in an alternative pathway to GSH degradation by gamma-glutamyl transpeptidase (Ecm38p)	0.35214	1.16674	0.55992	-0.155082	-0.04149	-0.894094	0.36292	0.81858	-0.065187	-0.144307	-0.389651	-1.5192
	DUR1	II	5508	Urea amidolyase; contains both urea carboxylase and allophanate hydrolase activities	-0.935925	-0.423204	3.45475	-0.582916	0.29928	1.10284	-1.05055	0.21009	3.19626	1.73979	1.36134	1.27215
YBR252W	DUT1	II	444	Deoxyuridine triphosphate diphosphatase (dUTPase); catalyzes hydrolysis of dUTP to dUMP and PPi thereby preventing incorporation of uracil into DNA during replication; critical for the maintenance of genetic stability; also has diphosphatase activity on deoxyinosine triphosphate; human homolog DUT allows growth of yeast haploid dut1 null mutant after sporulation of heterozygous diploid	-1.16427	1.34227	1.48121	-0.088413	0.17228	0.17596	-0.74448	-0.490738	-0.676292	0.33137	-1.66072	-1.98155
YBL043W	ECM13	II	774	Non-essential protein of unknown function; induced by treatment with 8-methoxypsoralen and UVA irradiation; ECM13 has a paralog YJR115W	3.64882	0.07253	0.06083	0.7331	0.27728	0.23818	1.51896	1.35288	0.07192	-1.39676	1.55763	0.24927
YBL001C	ECM15	II	315	Non-essential protein of unknown function; likely exists as tetramer may be regulated by the binding of small-molecule ligands (possibly sulfate ions)	0.83299	-1.35483	-1.01566	0.19384	0.00228	0.20899	0.8557	-0.34825	0.32782	0.21655	1.00886	1.55246
YBR065C	ECM2	II	1095	Pre-mRNA splicing factor; facilitates the cooperative formation of U2/U6 helix II in association with stem II in the spliceosome function may be regulated by Slu7p	-0.013155	0.25806	-0.218099	-0.071153	-0.108362	-0.379095	-0.381406	0.58549	0.69178	-0.439405	0.21906	0.53078
YBL101C	ECM21	II	3354	Protein involved in regulating endocytosis of plasma membrane proteins; identified as a substrate for ubiquitination by Rsp5p and deubiquitination by Ubp2p; promoter contains several Gcn4p binding elements; ECM21 has a paralog CSR2	0.83697	-0.442735	-0.928112	0.39835	0.00939	-0.312291	-0.019639	-0.860137	-0.659027	-0.458262	-0.408013	-0.043206
YBR176W	ECM31	II	939	Ketopantoate hydroxymethyltransferase; required for pantothenic acid biosynthesis converts 2-oxoisovalerate into 2-dehydropantoate	-0.610741	0.06209	0.94471	0.05238	0.40096	0.23111	-0.680639	-0.990216	-0.958998	-0.01752	-0.651348	-1.6726
YBR078W	ECM33	II	1620	GPI-anchored protein of unknown function; possible role in apical bud growth; GPI-anchoring on the plasma membrane crucial to function; phosphorylated in mitochondria; similar to Sps2p; ECM33 has a paralog PST1	-0.731166	2.11102	3.30785	-0.176795	-0.309229	-0.635302	1.60346	2.17123	1.69796	2.15783	-0.249017	-2.24519
YBR076W	ECM8	II	1065	Non-essential protein of unknown function	-0.21486	-1.15242	-3.56016	0.26929	-0.23564	-0.019435	-0.513017	-2.0416	-1.38548	-0.028871	-1.12483	2.15524
YBL047C	EDE1	II	4146	Scaffold protein involved in the formation of early endocytic sites; putative regulator of cytokinesis; homo-oligomerization is required for localization to and organization of endocytic sites; has a network of interactions with other endocytic proteins; binds membranes in a ubiquitin-dependent manner; may also bind ubiquitinated membrane-associated proteins; interacts with Cmk2 and functions ups…	0.28206	-1.20989	-0.890729	0.1675	0.0309	-0.124045	0.76632	-0.190339	0.19285	0.65176	1.05045	0.95953
YBR033W	EDS1	II	2760	Putative zinc cluster protein predicted to be a transcription factor; not an essential gene; EDS1 has a paralog	-0.041682	-1.51977	0.09729	0.09013	0.18425	-0.256007	-0.063402	-0.359661	0.16544	0.06841	1.34435	-0.187852
YBR271W	EFM2	II	1260	S-adenosylmethionine-dependent methyltransferase; seven-beta-strand lysine methyltransferase which dimethylates translation elongation factor EF2 (Eft1p and Eft2p) at lysine 613 and methylates EF3 (Yef3p) at lysine 187; green fluorescent protein (GFP)-fusion protein localizes to the cytoplasm; involved in regulation of translational termination; predicted involvement in ribosome biogenesis	0.44928	1.72263	0.91665	-0.200099	0.16808	0.24877	0.07618	1.31261	0.95019	-0.573202	-0.241939	0.2823
YBR177C	EHT1	II	1356	Acyl-coenzymeA:ethanol O-acyltransferase; plays a minor role in medium-chain fatty acid ethyl ester biosynthesis; possesses short-chain esterase activity; localizes to lipid particles and the mitochondrial outer membrane; EHT1 has a paralog EEB1	0.70994	-1.73186	1.27124	0.18996	-0.575287	-0.876675	0.56794	-0.803078	0.23765	0.04797	0.35349	-1.91027
YBR247C	ENP1	II	1452	Protein associated with U3 and U14 snoRNAs; required for pre-rRNA processing and 40S ribosomal subunit synthesis; localized in the nucleus and concentrated in the nucleolus; human BYSL functionally complements the heat sensitivity of an enp1 ts mutant	-0.749084	3.01294	2.20965	-0.310773	0.05067	-0.034955	-0.519877	2.64507	2.09529	-0.081567	-0.317203	-0.149317
YBL040C	ERD2	II	757	HDEL receptor; an integral membrane protein that binds to the HDEL motif in proteins destined for retention in the endoplasmic reticulum; has a role in maintenance of normal levels of ER-resident proteins	-1.67345	-1.06296	-0.693232	-0.360981	-0.578807	-0.109348	0.10794	-1.32046	-1.4036	1.4204	-0.836309	-0.81972
YBR239C	ERT1	II	1590	Transcriptional regulator; involved in regulation of gluconeogenesis and fermentable carbon utilization; GFP-fusion protein localizes to cytoplasm nucleus; null mutation affects periodicity of transcriptional and metabolic oscillation; plays role in restricting Ty1 transposition; member of the zinc cluster family of proteins	-0.118333	0.79957	1.44823	0.17908	-0.176088	-0.302379	0.18852	0.42062	0.28802	0.48594	-0.555037	-1.46258
YBR210W	ERV15	II	429	Protein involved in export of proteins from the endoplasmic reticulum; ERV15 has a paralog ERV14	0.78982	0.10026	0.51576	0.05442	0.18875	0.28192	1.23328	-0.25929	-0.380324	0.49788	-0.170802	-0.614165
YBR026C	ETR1	II	1143	2-enoyl thioester reductase; member of the medium chain dehydrogenase/reductase family; localized to mitochondria where it has a probable role in fatty acid synthesis; human MECR functionally complements the respiratory growth defect of the null mutant	0.40133	-2.67607	-1.65604	0.29119	0.48352	0.60481	0.75873	0.63516	1.59269	0.64859	3.79475	3.85355
YBR163W	EXO5	II	1758	Mitochondrial 5'-3' exonuclease and sliding exonuclease; required for mitochondrial genome maintenance; distantly related to the RecB nuclease domain of bacterial RecBCD recombinases; may be regulated by the transcription factor Ace2	0.5488	0.2399	0.19641	0.13554	0.45321	0.20964	-0.007532	-0.350304	-0.136245	-0.420799	-0.136987	-0.123018
YBR102C	EXO84	II	2262	Exocyst subunit with dual roles in exocytosis and spliceosome assembly; subunit of the the exocyst complex which mediates polarized targeting and tethering of post-Golgi secretory vesicles to active sites of exocytosis at the plasma membrane (PM) prior to SNARE-mediated fusion; required for exocyst assembly and targeting the complex to specific sites on the bud tip PM; associates the U1 snRNP; ro…	0.39543	0.38964	0.25058	-0.036684	0.08651	-0.063894	-0.157469	-0.161989	0.05285	-0.589582	-0.465115	-0.261623
YBR041W	FAT1	II	2010	Very long chain fatty acyl-CoA synthetase and fatty acid transporter; activates imported fatty acids with a preference for very long lengths (C20-C26); has a separate function in the transport of long chain fatty acids	-0.503822	-0.352102	0.20069	0.06475	-0.204768	-0.335518	0.42097	-0.554382	-0.08341	0.98955	-0.407048	-0.619613
YBR101C	FES1	II	873	Hsp70 (Ssa1p) nucleotide exchange factor; required for the release of misfolded proteins from the Hsp70 system to the Ub-proteasome machinery for destruction; cytosolic homolog of Sil1p which is the nucleotide exchange factor for BiP (Kar2p) in the endoplasmic reticulum; protein abundance increases in response to DNA replication stress	-0.571635	-1.90158	-1.74204	-0.055521	-0.575011	-0.584723	-0.266359	-1.16849	-1.35887	0.24976	0.15807	-0.201552
YBR040W	FIG1	II	897	Integral membrane protein required for efficient mating; may participate in or regulate the low affinity Ca2+ influx system which affects intracellular signaling and cell-cell fusion during mating	1.42514	0.83576	-0.435594	0.12429	-0.083428	0.12304	1.42331	0.9598	-0.094177	0.12247	0.04061	0.46446
YBR008C	FLR1	II	1647	Plasma membrane transporter of the major facilitator superfamily; member of the 12-spanner drug:H(+) antiporter DHA1 family; involved in efflux of fluconazole diazaborine	1.19043	1.49284	0.97986	-0.085792	0.12305	0.03324	0.21757	0.95557	0.56587	-1.05866	-0.414225	-0.380747
YBR047W	FMP23	II	528	Putative protein of unknown function; proposed to be involved in iron or copper homeostasis; the authentic non-tagged protein is detected in highly purified mitochondria in high-throughput studies	2.14948	-0.957078	-0.123452	-0.00087	0.19118	0.33387	-1.39705	-3.5471	-3.06322	-3.5474	-2.39884	-2.6059
YBL013W	FMT1	II	1206	Methionyl-tRNA formyltransferase; catalyzes the formylation of initiator Met-tRNA in mitochondria; potential Cdc28p substrate	-0.846061	-0.605627	-0.351075	-0.086602	0.23634	0.0057	0.13054	0.31097	0.47921	0.89	1.15294	0.83599
YBR207W	FTH1	II	1398	Putative high affinity iron transporter; involved in transport of intravacuolar stores of iron; forms complex with Fet5p; expression is regulated by iron; proposed to play indirect role in endocytosis; protein abundance increases in response to DNA replication stress	-0.03862	-0.82123	-1.5046	-0.096577	-0.074939	0.17415	-0.137371	-1.42245	-1.76068	-0.195328	-0.67616	-0.081936
YBL042C	FUI1	II	1920	High affinity uridine permease localizes to the plasma membrane; also mediates low but significant transport of the cytotoxic nucleoside analog 5-fluorouridine; not involved in uracil transport; relative distribution to the vacuole increases upon DNA replication stress	1.41308	2.48511	1.64743	0.10965	0.20338	0.10079	-0.389048	1.94319	2.22879	-1.69248	-0.338538	0.68216
YBR021W	FUR4	II	1902	Plasma membrane localized uracil permease; expression is tightly regulated by uracil levels and environmental cues; conformational alterations induced by unfolding or substrate binding result in Rsp5p-mediated ubiquitination and degradation	-0.688078	2.15063	1.31903	-0.255042	-0.206509	0.07082	-0.767113	2.13799	1.99941	-0.334077	-0.219147	0.75121
YBL016W	FUS3	II	1062	Mitogen-activated serine/threonine protein kinase involved in mating; phosphoactivated by Ste7p; substrates include Ste12p Far1p	0.77631	-1.34411	-0.944942	-0.189097	0.01283	-0.046441	-1.80282	-1.28778	-1.70122	-2.76822	0.06915	-0.80272
YBR179C	FZO1	II	2568	Mitofusin; integral membrane protein involved in mitochondrial outer membrane tethering and fusion; role in mitochondrial genome maintenance; efficient tethering and degradation of Fzo1p requires an intact N-terminal GTPase domain; targeted for destruction by the ubiquitin ligase SCF-Mdm30p and the cytosolic ubiquitin-proteasome system	0.66256	-0.575069	-0.905141	0.01299	-0.041289	0.10514	0.07833	0.14835	0.02263	-0.571246	0.68213	1.03291
YBR020W	GAL1	II	1587	Galactokinase; phosphorylates alpha-D-galactose to alpha-D-galactose-1-phosphate in the first step of galactose catabolism; expression regulated by Gal4p; human homolog GALK2 complements yeast null mutant; GAL1 has a paralog GAL3	0.33547	-0.738594	-0.610242	0.25577	0.66261	0.12825	-0.722179	-0.912704	-0.280742	-0.801875	0.4885	0.45775
YBR019C	GAL10	II	2100	UDP-glucose-4-epimerase; catalyzes interconversion of UDP-galactose and UDP-D-glucose in galactose metabolism; also catalyzes conversion of alpha-D-glucose or alpha-D-galactose to their beta-anomers; human homolog GALE implicated in galactosemia can complement yeast null mutant	0.36104	-0.354518	-0.987348	-0.016293	0.19408	-0.239329	-0.783967	-0.746517	-0.860629	-1.1613	-0.197924	-0.112609
YBR018C	GAL7	II	1101	Galactose-1-phosphate uridyl transferase; synthesizes glucose-1-phosphate and UDP-galactose from UDP-D-glucose and alpha-D-galactose-1-phosphate in the second step of galactose catabolism; human homolog UGP2 can complement yeast null mutant	0.86321	-0.887963	-2.18913	0.33914	-0.586085	-0.872213	-0.179056	-0.887739	-0.530729	-0.703127	-0.585861	0.78619
YBR187W	GDT1	II	843	Calcium transporter localized to the cis- and medial-Golgi apparatus; required for protein glycosylation; GFP-fusion protein localizes to the vacuole; TMEM165 a human gene which causes Congenital Disorders of Glycosylation is orthologous and functionally complements the null allele; expression pattern and physical interactions suggest a possible role in ribosome biogenesis; expression reduced in …	-0.562291	2.33916	1.9501	-0.247539	0.63131	0.60496	-0.014525	1.52202	0.93157	0.30023	-0.185836	-0.413569
YBR045C	GIP1	II	1920	Meiosis-specific regulatory subunit of the Glc7p protein phosphatase; regulates spore wall formation and septin organization required for expression of some late meiotic genes and for normal localization of Glc7p	-1.08465	-0.69708	-2.9121	0.35932	1.2888	0.62212	-0.446653	-1.53789	-1.45937	0.99732	0.44799	2.07486
YBR004C	GPI18	II	1302	Functional ortholog of human PIG-V; PIG-V is a mannosyltransferase that transfers the second mannose in glycosylphosphatidylinositol biosynthesis; the authentic non-tagged protein was localized to mitochondria	-0.559748	0.56002	-0.572051	-0.448107	-0.528038	-0.616308	-0.65677	-0.997219	-0.629948	-0.545129	-2.08527	-0.674205
YBR244W	GPX2	II	489	Phospholipid hydroperoxide glutathione peroxidase; protects cells from phospholipid hydroperoxides and nonphospholipid peroxides during oxidative stress; induced by glucose starvation; protein abundance increases in response to DNA replication stress	0.65572	0.71483	0.22596	-0.136997	0.61452	0.38355	-0.694986	-1.88659	-1.92175	-1.48771	-1.9869	-1.76417
YBR121C	GRS1	II	2004	Cytoplasmic and mitochondrial glycyl-tRNA synthase; ligates glycine to the cognate anticodon-bearing tRNA; transcription termination factor that may interact with the 3'-end of pre-mRNA to promote 3'-end formation; GRS1 has a paralog GRS2	-0.265624	2.64871	2.01124	-0.283297	-0.017995	-0.064596	0.22014	1.50808	0.9144	0.20246	-1.15863	-1.16144
YBR014C	GRX7	II	612	Cis-golgi localized monothiol glutaredoxin; more similar in activity to dithiol than other monothiol glutaredoxins; involved in the oxidative stress response; does not bind metal ions; GRX7 has a paralog GRX6	-1.11219	-0.542577	0.165	0.08866	-0.06248	0.40245	0.30116	0.25299	0.23897	1.502	0.73309	0.47642
YBL021C	HAP3	II	435	Subunit of the Hap2p/3p/4p/5p CCAAT-binding complex; complex is heme-activated and glucose-repressed; complex is a transcriptional activator and global regulator of respiratory gene expression; contains sequences contributing to both complex assembly and DNA binding	-0.073847	-0.070023	0.16691	0.06467	0.27026	0.05953	-0.303475	-0.273782	-0.758526	-0.164959	0.0665	-0.865911
YBL032W	HEK2	II	1146	RNA binding protein involved in asymmetric localization of ASH1 mRNA; represses translation of ASH1 mRNA an effect reversed by Yck1p-dependent phosphoryation; regulates telomere position effect and length; similarity to hnRNP-K	-0.983192	-0.840427	-1.30024	-0.090119	0.12627	-0.007569	0.19274	0.09034	-0.194686	1.08582	1.05703	1.09798
YBR009C	HHF1	II	312	Histone H4; core histone protein required for chromatin assembly and chromosome function; one of two identical histone proteins (see also HHF2); contributes to telomeric silencing; N-terminal domain involved in maintaining genomic integrity	-0.680015	-1.14347	-0.191141	0.56386	0.05332	0.11656	-0.809253	-0.580781	0.29471	0.43462	0.61601	0.60241
YBR010W	HHT1	II	411	Histone H3; core histone protein required for chromatin assembly part of heterochromatin-mediated telomeric and HM silencing; one of two identical histone H3 proteins (see HHT2); regulated by acetylation	0.25429	-0.611259	-0.648092	0.43957	0.10513	0.38029	0.83778	0.2803	0.62184	1.02305	0.99668	1.65023
YBL008W	HIR1	II	2523	Subunit of the HIR complex; HIR is a nucleosome assembly complex involved in regulation of histone gene transcription; contributes to nucleosome formation heterochromatic gene silencing	-0.263352	0.51444	0.28451	0.00716	0.20457	0.14819	0.55471	0.49029	0.12051	0.82522	0.18042	-0.015802
YBR248C	HIS7	II	1659	Imidazole glycerol phosphate synthase; glutamine amidotransferase:cyclase that catalyzes the fifth step of histidine biosynthesis and also produces 5-aminoimidazole-4-carboxamide ribotide (AICAR) a purine precursor	1.43278	2.80143	1.72743	0.05106	0.05789	-0.002699	-1.10817	-0.850361	-1.40212	-2.4899	-3.5939	-3.13225
YBR034C	HMT1	II	1047	Nuclear SAM-dependent mono- and asymmetric methyltransferase; modifies hnRNPs including Npl3p and Hrp1p	-0.913195	3.56451	4.05517	-0.248395	-0.210994	0.19541	-1.36094	1.77531	2.00741	-0.696141	-2.0002	-1.85236
YBR215W	HPC2	II	1962	Subunit of the HIR complex; HIR is a nucleosome assembly complex involved in regulation of histone gene transcription; mutants display synthetic defects with subunits of FACT a complex that allows passage of RNA Pol II through nucleosomes	0.29429	0.41562	-0.538896	-0.017506	-0.097443	-0.186667	0.30483	0.64755	0.37762	-0.006966	0.13449	0.72985
YBR133C	HSL7	II	2484	Protein arginine N-methyltransferase; exhibits septin and Hsl1p-dependent localization to the bud neck in budded cells and periodic Hsl1p-dependent phosphorylation; required with Hsl1p and Elm1p for the mother-bud neck recruitment	0.19008	0.3325	0.38562	-0.076865	0.31726	-0.003065	-0.429949	0.10578	-0.103076	-0.696889	0.09054	-0.491761
YBR272C	HSM3	II	1443	Proteasome-interacting protein; involved in the assembly of the base subcomplex of the 19S proteasomal regulatory particle (RP); involved in DNA mismatch repair during slow growth; weak similarity to Msh1p; related to human 19S subunit S5b; structural study suggests Hsm3p is a scaffold protein for Rpt1p-Rpt2p complex formation	0.39563	-0.838909	-0.462278	0.16203	-0.502221	-0.473686	0.1742	-0.62227	0.06301	-0.059391	-0.285582	0.0516
YBR072W	HSP26	II	645	Small heat shock protein (sHSP) with chaperone activity; forms hollow sphere-shaped oligomers that suppress unfolded proteins aggregation; long-lived protein that is preferentially retained in mother cells and forms cytoplasmic foci; oligomer activation requires heat-induced conformational change; also has mRNA binding activity	-3.07596	-8.91366	-3.20129	1.34374	-0.867192	-0.732693	-4.81077	-5.0096	-0.800452	-0.391069	3.03687	1.66815
YBL003C	HTA2	II	399	Histone H2A; core histone protein required for chromatin assembly and chromosome function; one of two nearly identical (see also HTA1) subtypes; DNA damage-dependent phosphorylation by Mec1p facilitates DNA repair; acetylated by Nat4p	-2.34058	0.48984	0.09537	0.37436	0.51326	0.45251	-1.1993	-0.519745	0.31676	1.51564	-0.496329	0.6739
YBL002W	HTB2	II	396	Histone H2B; core histone protein required for chromatin assembly and chromosome function; nearly identical to HTB1; Rad6p-Bre1p-Lge1p mediated ubiquitination regulates reassembly after DNA replication transcriptional activation	-2.29668	1.79379	0.51877	0.35316	0.63284	0.42939	-1.74333	-0.708253	-0.973663	0.90651	-1.8692	-1.06305
YBR157C	ICS2	II	768	Protein of unknown function; null mutation does not confer any obvious defects in growth spore germination	0.11377	1.48096	1.41768	-0.205288	0.28483	0.14499	-2.49955	1.24246	1.10592	-2.81861	0.04633	-0.16678
YBR159W	IFA38	II	1044	Microsomal beta-keto-reductase; contains oleate response element (ORE) sequence in the promoter region; mutants exhibit reduced VLCFA synthesis accumulate high levels of dihydrosphingosine	-0.42273	0.90471	1.04128	-0.128542	-0.394655	-0.029377	1.06378	0.43267	0.35417	1.35797	-0.866695	-0.716486
YBL076C	ILS1	II	3219	Cytoplasmic isoleucine-tRNA synthetase; target of the G1-specific inhibitor reveromycin A	1.07881	0.74941	-0.314395	0.01657	-0.010431	-0.36155	-0.163153	-0.40072	-0.536466	-1.2254	-1.16056	-0.583621
YBR107C	IML3	II	738	Outer kinetochore protein and component of the Ctf19 complex; involved in the establishment of pericentromeric cohesion during mitosis; prevents non-disjunction of sister chromatids during meiosis II; forms a stable complex with Chl4p; required for localization of Sgo1p to pericentric sites during meiosis I; orthologous to human centromere constitutive-associated network (CCAN) subunit CENP-L and…	0.61973	0.599	0.62204	0.10321	0.13806	-0.162231	1.06097	-0.488129	-0.268523	0.54446	-0.949077	-1.05279
YBR011C	IPP1	II	864	Cytoplasmic inorganic pyrophosphatase (PPase); homodimer that catalyzes the rapid exchange of oxygens from Pi with water highly expressed and essential for viability	-0.602457	-0.963999	-0.668993	0.15085	-0.493952	-0.578954	0.32893	0.18239	-0.025503	1.08224	0.65244	0.06454
YBR140C	IRA1	II	9279	GTPase-activating protein; negatively regulates RAS by converting it from GTP- to the GDP-bound inactive form required for reducing cAMP levels under nutrient limiting conditions	0.3649	-0.434829	-1.10293	0.08889	0.50424	0.19468	0.05116	0.17327	0.2864	-0.224846	1.11234	1.58401
YBR086C	IST2	II	2841	Cortical ER protein involved in ER-plasma membrane tethering; one of 6 proteins (Ist2p Scs2p	-0.244613	-1.2756	-0.576112	0.0282	0.06114	0.00023	0.70377	-0.125395	0.02528	0.97659	1.21134	0.60162
YBR245C	ISW1	II	3390	ATPase subunit of imitation-switch (ISWI) class chromatin remodelers; with Ioc3p forms Isw1a complex involved in repression of transcription initiation; with Ioc2p and Ioc4p forms Isw1b complex involved in regulation of transcription elongation; Isw1b recruited to ORFs by H3K36 methylation and acts with Chd1p to prevent trans-histone exchange over coding regions; Isw1p import into nucleus depends…	-0.638926	0.8019	0.3673	0.03018	0.19571	0.15983	0.4147	0.92413	0.69592	1.0838	0.31794	0.48845
YBR017C	KAP104	II	2757	Transportin or cytosolic karyopherin beta 2; functions in the rg-nuclear localization signal-mediated nuclear import/reimport of mRNA-binding proteins Nab2p and Hrp1p; regulates asymmetric protein synthesis in daughter cells during mitosis	-0.852213	0.9361	0.20104	-0.236945	-0.031063	-0.179664	-0.74075	0.91462	0.74859	-0.125482	-0.052542	0.36789
YBL063W	KIP1	II	3336	Kinesin-related motor protein; required for mitotic spindle assembly chromosome segregation	-0.056797	0.8902	0.48132	0.16037	0.40174	0.03166	1.43716	0.85109	0.88563	1.65433	0.36263	0.43596
YBL071W-A	KTI11	II	249	Zn-ribbon protein that co-purifies with Dph1 and Dph2; in a complex required for synthesis of diphthamide on translation factor eEF2 and with Elongator subunits Iki3p Elp2p	-0.092939	2.19135	1.72928	-0.405987	-0.162359	-0.228259	-0.927987	-0.004596	-0.076039	-1.24103	-2.35831	-2.03358
YBR205W	KTR3	II	1215	Putative alpha-12-mannosyltransferase; involved in O- and N-linked protein glycosylation; member of the KRE2/MNT1 mannosyltransferase family; Svp26p mediates uptake of Ktr3p into COPII vesicles; relocalizes from nucleus to vacuole upon DNA replication stress	-1.06002	-0.189014	-0.336819	-0.164481	0.21757	0.35837	0.08699	0.07881	-0.298314	0.98252	0.48539	0.39687
YBR199W	KTR4	II	1395	Glycosyltransferase involved in protein glycosylation; transfers GDP-mannose to methyl-alpha-mannoside in vitro; member of the KRE2/MNT1 mannosyltransferase family of type II membrane proteins with a short cytoplasmic N-terminus a membrane-spanning region and a highly conserved catalytic lumenal domain	-0.16817	-0.857381	-0.842285	-0.106636	0.06455	0.00305	0.15972	-0.681858	-0.675593	0.22125	0.24007	0.16974
YBL006C	LDB7	II	543	Component of the RSC chromatin remodeling complex; interacts with Rsc3p Rsc30p	0.1595	0.05777	-0.160766	-0.400202	-0.352706	0.56667	0.19869	-0.935924	-1.17808	-0.361014	-1.34641	-0.450642
YBR204C	LDH1	II	1128	Serine hydrolase; exhibits active esterase plus weak triacylglycerol lipase activities; proposed role in lipid homeostasis regulating phospholipid and non-polar lipid levels and required for mobilization of LD-stored lipids; localizes to the lipid droplet (LD) surface; contains a classical serine containing catalytic triad (GxSxG motif)	0.06508	-1.9975	-1.24438	0.08814	0.14226	0.21194	0.22505	-0.644221	-0.148076	0.24811	1.49554	1.30824
YBL026W	LSM2	II	416	Lsm (Like Sm) protein; part of heteroheptameric complexes (Lsm2p-7p and either Lsm1p or 8p): cytoplasmic Lsm1p complex involved in mRNA decay; nuclear Lsm8p complex part of U6 snRNP and possibly involved in processing tRNA snoRNA	-0.005199	0.7077	-0.54404	-0.076059	-0.688384	-0.45649	-0.255486	0.29617	-0.408543	-0.326346	-1.0999	-0.320993
YBR115C	LYS2	II	4179	Alpha aminoadipate reductase; catalyzes the reduction of alpha-aminoadipate to alpha-aminoadipate 6-semialdehyde which is the fifth step in biosynthesis of lysine; activation requires posttranslational phosphopantetheinylation by Lys5p	2.82203	2.04635	0.1636	0.24236	0.64273	0.39653	1.10669	-0.30501	-1.62893	-1.47298	-1.70864	-1.39599
YBR142W	MAK5	II	2322	Essential nucleolar protein; putative DEAD-box RNA helicase required for maintenance of M1 dsRNA virus; involved in biogenesis of large (60S) ribosomal subunits	-0.650191	2.67867	2.70672	-0.306803	0.12288	-0.072416	-1.02923	1.94163	1.89158	-0.685843	-0.614163	-0.887563
YBR298C	MAL31	II	1845	Maltose permease; high-affinity maltose transporter (alpha-glucoside transporter); encoded in the MAL3 complex locus; member of the 12 transmembrane domain superfamily of sugar transporters; functional in genomic reference strain S288C	0.54575	-2.842	-1.20338	0.47154	0.62723	0.59092	3.07567	1.86444	2.55379	3.00146	5.33367	4.34808
YBR299W	MAL32	II	1755	Maltase (alpha-D-glucosidase); inducible protein involved in maltose catabolism; encoded in the MAL3 complex locus; functional in genomic reference strain S288C; hydrolyzes the disaccharides maltose turanose	-0.561422	-2.92179	0.3588	0.23963	-0.111545	0.45666	2.41692	2.05094	2.78327	3.21797	4.86118	2.88113
YBR297W	MAL33	II	1407	MAL-activator protein; part of complex locus MAL3; nonfunctional in genomic reference strain S288C	1.01087	-2.42407	-0.906956	0.39411	0.31203	-0.022829	0.21139	-1.37082	-0.673557	-0.405375	1.36528	0.21057
YBL091C	MAP2	II	1266	Methionine aminopeptidase; catalyzes the cotranslational removal of N-terminal methionine from nascent polypeptides; function is partially redundant with that of Map1p	-0.612405	-0.216596	-0.035463	0.07544	0.39546	0.35092	-0.463414	-0.0857	0.06436	0.22443	0.52636	0.45074
YBR185C	MBA1	II	837	Membrane-associated mitochondrial ribosome receptor; forms a complex with Mdm38p that may facilitate recruitment of mRNA-specific translational activators to ribosomes; possible role in protein export from the matrix to inner membrane	-0.59776	-0.679218	-0.179679	-0.026	-0.211766	-0.145274	-0.577001	-0.040656	-0.016512	-0.00524	0.4268	0.01789
YBL023C	MCM2	II	2607	Protein involved in DNA replication; component of the Mcm2-7 hexameric helicase complex that binds chromatin as a part of the pre-replicative complex; relative distribution to the nucleus increases upon DNA replication stress	-0.153282	0.67192	0.62983	-0.06432	0.05795	-0.122737	0.95893	1.30813	0.69368	1.04789	0.69416	-0.058888
YBR202W	MCM7	II	2538	Component of the Mcm2-7 hexameric helicase complex; MCM2-7 primes origins of DNA replication in G1 and becomes an active ATP-dependent helicase that promotes DNA melting and elongation in S-phase; forms an Mcm4p-6p-7p subcomplex	-0.382308	-0.84468	-0.805095	-0.001914	0.32414	0.33024	1.1876	0.0742	0.16187	1.568	1.24302	1.2972
YBR227C	MCX1	II	1563	Non-proteolytic ATPase of the AAA family; stimulates incorporation of the pyridoxal phosphate cofactor into Hem1p (5-aminolevulinic acid synthase); localized to the mitochondrial matrix; ortholog of vertebrate CLPX which promotes erythropoiesis	1.28378	2.53161	1.47875	0.16519	0.21149	0.27714	0.73851	0.93065	0.35899	-0.380084	-1.38947	-0.84262
YBR136W	MEC1	II	7107	Genome integrity checkpoint protein and PI kinase superfamily member; Mec1p and Dun1p function in same pathway to regulate dNTP pools and telomere length; signal transducer required for cell cycle arrest and transcriptional responses to damaged or unreplicated DNA; facilitates replication fork progression and regulates P-body formation under replication stress; promotes interhomolog recombination…	0.22871	-0.370546	-0.323942	0.07055	0.59321	0.28461	0.01746	0.05946	0.1236	-0.140707	1.02321	0.73214
YBR193C	MED8	II	672	Subunit of the RNA polymerase II mediator complex; associates with core polymerase subunits to form the RNA polymerase II holoenzyme; essential for transcriptional regulation	-0.352647	0.17258	-0.119452	0.0258	0.11809	-0.07091	-0.962727	-0.004162	-0.108875	-0.584276	-0.05866	-0.060334
YBR213W	MET8	II	825	Bifunctional dehydrogenase and ferrochelatase; involved in the biosynthesis of siroheme a prosthetic group used by sulfite reductase; required for sulfate assimilation and methionine biosynthesis	-0.230011	0.77233	1.09873	-0.471391	-1.27835	-1.02244	-2.18384	-1.45477	-1.29644	-2.42522	-3.50545	-3.41761
YBR262C	MIC12	II	321	Component of the MICOS complex; MICOS (formerly MINOS or MitOS) is a mitochondrial inner membrane complex that extends into the intermembrane space and has a role in the maintenance of crista junctions inner membrane architecture	-0.010166	-0.416563	0.18162	-0.060874	-0.073637	-0.096053	-0.796938	-1.40161	-0.98288	-0.847645	-1.05868	-1.26056
YBR084W	MIS1	II	2928	Mitochondrial C1-tetrahydrofolate synthase; involved in interconversion between different oxidation states of tetrahydrofolate (THF); provides activities of formyl-THF synthetase methenyl-THF cyclohydrolase	-1.53401	3.45046	4.1927	-0.439206	0.06848	-0.230599	-0.934291	2.28726	1.66475	0.16051	-1.09472	-2.75855
YBL107C	MIX23	II	591	Mitochondrial intermembrane space protein of unknown function; imported via the MIA import machinery; contains an unusual twin cysteine motif (CX13C CX14C)	-1.45795	0.85003	0.35918	-0.126404	-0.034232	0.15783	-0.21209	0.2756	0.05094	1.11945	-0.60866	-0.150402
YBR098W	MMS4	II	2076	Subunit of structure-specific Mms4p-Mus81p endonuclease; cleaves branched DNA; involved in recombination DNA repair	-0.159902	-1.24235	-0.654566	0.15465	0.52312	-0.002351	0.5553	-0.857763	-0.246135	0.86985	0.90771	0.40608
YBR015C	MNN2	II	1794	35458Alpha-1	-0.374622	0.38634	-0.098601	-0.101443	0.47621	0.3416	0.51797	0.61507	0.50797	0.79115	0.70494	0.94817
YBL049W	MOH1	II	417	Protein of unknown function essential for stationary phase survival; not required for growth on nonfermentable carbon sources; possibly linked with vacuolar transport	2.60626	-1.56018	-0.880312	0.45108	0.01869	-0.166309	2.30012	0.0873	0.60052	0.14495	1.66617	1.31452
YBL090W	MRP21	II	534	Mitochondrial ribosomal protein of the small subunit; MRP21 exhibits genetic interactions with mutations in the COX2 and COX3 mRNA 5'-untranslated leader sequences	-0.219768	-0.397871	0.00114	-0.350131	-0.075883	0.27948	-0.020186	-0.335006	-0.280423	-0.150548	-0.013018	-0.002082
YBL038W	MRPL16	II	699	Mitochondrial ribosomal protein of the large subunit; homologous to bacterial L16 ribosomal protein; synthetic lethality with hac1 mutation suggests a possible role in synthesis of precursors for protein glycosylation	-0.331885	-1.22262	-1.19299	-0.063355	0.17435	0.06138	-0.689522	-0.576083	-0.536016	-0.420992	0.82089	0.71835
YBR282W	MRPL27	II	441	Mitochondrial ribosomal protein of the large subunit; homolog of human Bcl-2 interacting protein BMRP	0.16243	-0.193112	-1.03376	-0.051956	-0.23094	0.06001	0.56885	-0.144094	-0.491968	0.35447	-0.181922	0.6018
YBR122C	MRPL36	II	534	Mitochondrial ribosomal protein of the large subunit; overproduction suppresses mutations in the COX2 leader peptide-encoding region	-0.00863	-0.363615	-0.213317	-0.105872	-0.019091	-0.064509	-0.032479	-0.346067	-0.353848	-0.129721	-0.001543	-0.20504
YBR268W	MRPL37	II	318	Mitochondrial ribosomal protein of the large subunit	-1.19928	-0.164397	0.07283	-0.17928	-0.001765	0.08412	-0.843947	-0.372322	-0.28973	0.17605	-0.20969	-0.278438
YBR251W	MRPS5	II	924	Mitochondrial ribosomal protein of the small subunit	-0.789646	-0.200658	0.0318	-0.158741	0.01832	0.2256	-0.573359	0.3214	0.49948	0.05755	0.54038	0.69327
YBR146W	MRPS9	II	837	Mitochondrial ribosomal protein of the small subunit	0.0086	-0.475231	-0.286751	0.02505	0.02699	0.12789	-0.202316	-0.298098	-0.293642	-0.185862	0.20412	0.121
YBR195C	MSI1	II	1269	Subunit of chromatin assembly factor I (CAF-1); chromatin assembly by CAF-1 affects multiple processes including silencing at telomeres mating type loci	-0.439943	1.71686	0.85221	0.03238	0.19821	0.11329	-0.860211	1.05845	0.70856	-0.387884	-0.460206	-0.030362
YBR255W	MTC4	II	2085	Protein of unknown function; required for normal growth rate at 15 degrees C; green fluorescent protein (GFP)-fusion protein localizes to the cytoplasm in a punctate pattern; mtc4 is synthetically sick with cdc13-1	1.30116	-0.298193	-0.684931	0.36483	-0.114681	-0.240455	-0.10426	-0.794653	-0.223533	-1.04059	-0.611141	0.22094
YBR119W	MUD1	II	986	U1 snRNP A protein; homolog of human U1-A; involved in nuclear mRNA splicing	-0.993672	-0.216074	0.00115	0.229	0.09597	-0.04894	-0.724841	0.42272	0.00204	0.49783	0.73477	-0.048053
YBR057C	MUM2	II	1101	Protein essential for meiotic DNA replication and sporulation; cytoplasmic protein; subunit of the MIS complex which controls mRNA methylation during during the induction of sporulation; also interacts with Orc2p which is a component of the origin recognition complex	-0.022321	-0.101993	-0.184446	0.00369	0.52283	0.55777	-0.223484	0.21342	0.3688	-0.197474	0.83824	1.11102
YBL024W	NCL1	II	2055	S-adenosyl-L-methionine-dependent tRNA: m5C-methyltransferase; methylates cytosine to m5C at several positions in tRNAs and intron-containing pre-tRNAs; increases proportion of tRNALeu(CAA) with m5C at wobble position in response to hydrogen peroxide causing selective translation of mRNA from genes enriched in TTG codon; loss of NCL1 confers hypersensitivity to oxidative stress; similar to Nop2p …	-1.15315	2.88262	1.82967	-0.340338	0.18475	0.23015	-0.769036	2.17862	1.40772	0.04378	-0.51925	-0.191803
YBR212W	NGR1	II	2019	RNA binding protein that negatively regulates growth rate; interacts with the 3' UTR of the mitochondrial porin (POR1) mRNA and enhances its degradation; overexpression impairs mitochondrial function; interacts with Dhh1p to mediate POR1 mRNA decay; expressed in stationary phase	0.5152	-1.5637	-2.11221	0.20908	-0.075882	0.05517	0.3748	0.05086	0.10232	0.06867	1.53867	2.2697
YBR089C-A	NHP6B	II	300	High-mobility group (HMG) protein; binds to and remodels nucleosomes; involved in recruiting FACT and other chromatin remodelling complexes to the chromosomes; functionally redundant with Nhp6Ap; required for transcriptional initiation fidelity of some tRNA genes; homologous to mammalian HMGB1 and HMGB2; NHP6B has a paralog NHP6A	0.29596	-1.66171	-1.64759	0.34622	-0.033783	0.29926	1.60105	-0.413513	-0.197459	1.65131	1.21441	1.74938
YBR170C	NPL4	II	1743	Substrate-recruiting cofactor of the Cdc48p-Npl4p-Ufd1p segregase; assists Cdc48p in the dislocation of misfolded polyubiquitinated ERAD substrates that are subsequently delivered to the proteasome for degradation; also involved in the regulated destruction of resident ER membrane proteins	-0.140548	-0.548814	-0.463238	0.23206	-0.090326	-0.03536	-0.774858	-0.900521	-0.702263	-0.402253	-0.442032	-0.274384
YBR066C	NRG2	II	663	Transcriptional repressor; mediates glucose repression and negatively regulates filamentous growth; activated in stochastic pulses of nuclear localization in response to low glucose	-1.52175	-0.193019	0.3426	0.20237	-0.242161	0.13133	0.09885	1.22318	-0.328338	1.82297	1.17404	-0.539601
YBR188C	NTC20	II	423	Member of the NineTeen Complex (NTC); this complex contains Prp19p and stabilizes U6 snRNA in catalytic forms of the spliceosome containing U2 U5	0.51894	0.04083	0.01721	-0.000415	0.18367	0.34159	-0.191842	0.02837	-0.186918	-0.7112	0.17121	0.13746
YBR001C	NTH2	II	2343	35458Putative neutral trehalase	0.83434	-0.865438	-0.869665	0.32941	0.26314	0.26744	0.00552	-0.475004	-0.263342	-0.499408	0.65357	0.87376
YBL079W	NUP170	II	4509	Subunit of inner ring of nuclear pore complex (NPC); contributes to NPC assembly and nucleocytoplasmic transport; interacts with genomic regions that contain ribosomal protein and subtelomeric genes where it functions in nucleosome positioning and as a repressor of transcription; both Nup170p and NUP157p are similar to human Nup155p; NUP170 has a paralog	-0.22609	0.63979	-0.115758	-0.119628	0.25279	0.0238	0.01861	0.83269	0.13223	0.12508	0.44569	0.27178
YBR025C	OLA1	II	1185	P-loop ATPase with similarity to human OLA1 and bacterial YchF; identified as specifically interacting with the proteasome; null mutant displays increased translation rate and increased readthrough of premature stop codons; protein abundance increases in response to hydrogen peroxide and to DNA replication stress	-2.30765	0.80155	0.30217	-0.333158	0.03934	0.21394	-1.66017	1.11185	0.79802	0.31433	0.34965	0.7098
YBR230C	OM14	II	502	Mitochondrial outer membrane receptor for cytosolic ribosomes; integral protein of the outer membrane that interacts with the nascent chain-associated complex (NAC) bound to ribosomes contributing to co-translational mitochondrial import; interacts with porin (Por1p) and Om45p; abundance is decreased in cells grown in glucose relative to other carbon sources	-0.184608	-3.2518	-1.52266	0.49687	0.81457	0.69355	-0.051756	0.89065	1.96307	0.62972	4.95702	4.17928
YBR129C	OPY1	II	987	Protein of unknown function; overproduction blocks cell cycle arrest in the presence of mating pheromone; the authentic non-tagged protein is detected in highly purified mitochondria in high-throughput studies	-0.329024	-0.170298	-1.01728	-0.205663	-0.084435	0.26492	0.27422	0.04411	-0.399415	0.39759	0.12997	0.88278
YBR060C	ORC2	II	1863	Subunit of the origin recognition complex (ORC); ORC directs DNA replication by binding to replication origins and is also involved in transcriptional silencing; interacts with Spp1p and with trimethylated histone H3; phosphorylated by Cdc28p	-0.644188	0.86703	0.69373	-0.110565	0.36816	0.02167	-0.375468	0.74627	0.59707	0.15815	0.24741	-0.074982
YBR279W	PAF1	II	1338	Component of the Paf1p complex involved in transcription elongation; binds to and modulates the activity of RNA polymerases I and II; required for expression of a subset of genes including cell cycle-regulated genes; involved in SER3 repression by helping to maintain SRG1 transcription-dependent nucleosome occupancy; homolog of human PD2/hPAF1	-0.190976	0.1548	-0.125396	0.03549	-0.181922	-0.185875	-0.266049	-0.162019	-0.292454	-0.039584	-0.498742	-0.352933
YBR301W	PAU24	II	363	Cell wall mannoprotein; has similarity to Tir1p Tir2p	0.1297	-0.80123	-0.546009	0.13527	-0.119166	-1.12887	-0.250396	-0.338625	0.23823	-0.244826	0.34344	-0.344631
YBL108C-A	PAU9	II	129	Protein of unknown function; member of the seripauperin multigene family encoded mainly in subtelomeric regions; SWAT-GFP and mCherry fusion proteins localize to the endoplasmic reticulum and vacuole respectively	0.66848	-0.143639	-0.398761	-0.185231	-0.122011	0.01482	0.89362	0.24582	0.49	0.0399	0.26744	0.90358
YBR233W	PBP2	II	1242	RNA binding protein; has similarity to mammalian heterogeneous nuclear RNP K protein involved in the regulation of telomere position effect and telomere length; relative distribution to the nucleus increases upon DNA replication stress	0.29668	0.43932	-0.410045	0.17774	0.54138	0.28586	0.93381	0.58247	0.2957	0.81487	0.68453	0.99161
YBR094W	PBY1	II	2262	Putative tubulin tyrosine ligase associated with P-bodies; may have a role in mRNA metabolism; yeast knockout collection strain identified as a pby1 null mutant is actually wild-type for PBY1 and deleted for mms4	-0.283729	-0.743341	-0.504244	-0.039028	-0.007065	0.22363	-0.342855	0.24268	0.31901	-0.098154	0.97896	1.04689
YBR295W	PCA1	II	3651	Cadmium transporting P-type ATPase; may also have a role in copper and iron homeostasis; stabilized by Cd binding which prevents ubiquitination; S288C and other lab strains contain a G970R mutation which eliminates Cd transport function	0.61544	0.26699	-0.064331	-0.090833	-0.720895	-0.757058	0.27164	-1.47773	-0.802139	-0.434627	-2.46562	-1.49487
YBR186W	PCH2	II	1808	Hexameric ring ATPase that remodels chromosome axis protein Hop1p; nucleolar component of the pachytene checkpoint which prevents chromosome segregation when recombination and chromosome synapsis are defective; also represses meiotic interhomolog recombination in rDNA; required for meiotic double-stranded break formation	0.35122	1.33399	0.04041	0.22649	-0.025454	-0.062161	-0.100006	0.98357	1.24691	-0.224729	-0.37587	1.14434
YBR222C	PCS60	II	1632	Oxalyl-CoA synthetase; capable of catalyzing conversion of oxalate to oxalyl-CoA; catalyzes first step in pathway of oxalate degradation that functions to protect yeast from inhibitory effects of oxalate; peroxisomal protein that binds mRNA; localizes to both peroxisomal peripheral membrane and matrix expression is highly inducible by oleic acid; similar to E. coli long chain acyl-CoA synthetase	0.13272	-1.01056	-0.862269	-0.094146	-0.928339	-0.840608	0.02415	0.07304	0.23016	-0.202722	0.15526	0.25182
YBR221C	PDB1	II	1101	E1 beta subunit of the pyruvate dehydrogenase (PDH) complex; PDH is an evolutionarily conserved multi-protein complex found in mitochondria	0.17762	-1.64588	-1.14307	0.01676	0.11931	-0.159799	-0.287365	-1.3343	-0.758317	-0.448223	0.43089	0.22495
YBL005W	PDR3	II	2931	Transcriptional activator of the pleiotropic drug resistance network; regulates expression of ATP-binding cassette (ABC) transporters through binding to cis-acting PDRE sites (PDR responsive elements); has a role in response to drugs and organic solvents; post-translationally up-regulated in cells lacking functional mitochondrial genome; involved in diauxic shift; relative distribution to nucleus…	-0.018691	-0.084434	-0.643614	-0.02613	0.32425	-0.079381	-1.11675	-1.27489	-1.32543	-1.12419	-0.866215	-0.761202
YBR035C	PDX3	II	687	Pyridoxine (pyridoxamine) phosphate oxidase; has homologs in E. coli and Myxococcus xanthus; transcription is under the general control of nitrogen metabolism	0.88048	-1.55213	-1.21219	0.21964	-0.22264	-0.296907	-0.357506	-1.80421	-1.04716	-1.01835	-0.474719	-0.131873
YBL017C	PEP1	II	4740	Type I transmembrane sorting receptor for multiple vacuolar hydrolases; cycles between the late-Golgi and prevacuolar endosome-like compartments	-0.52317	-0.492381	-0.562285	-0.151636	0.12455	-0.061952	-0.465282	-0.231858	-0.230593	-0.093748	0.38507	0.26974
YBL080C	PET112	II	1626	Subunit of the trimeric GatFAB AmidoTransferase(AdT) complex; involved in the formation of Q-tRNAQ; mutation is functionally complemented by the bacterial GatB ortholog	0.24085	-1.57979	-1.28577	0.03605	0.32438	0.2649	0.33696	-0.69394	-0.323552	0.13216	1.21023	1.22713
YBL030C	PET9	II	957	Major ADP/ATP carrier of the mitochondrial inner membrane; exchanges cytosolic ADP for mitochondrially synthesized ATP; also imports heme and ATP; required for viability in many lab strains that carry a sal1 mutation; PET9 has a paralog AAC3	0.03604	-1.82444	-0.597102	0.2668	0.44157	0.0369	1.31985	0.76026	0.9326	1.5506	3.02628	1.5666
YBR168W	PEX32	II	1242	Peroxisomal integral membrane protein; involved in negative regulation of peroxisome size; partially functionally redundant with Pex31p; genetic interactions suggest action at a step downstream of steps mediated by Pex28p and Pex29p	0.54058	-0.12939	-1.00734	-0.225495	-0.576852	-0.29301	0.20978	-0.225033	-0.233965	-0.556297	-0.672495	0.48036
YBR074W	PFF1	II	2931	Multi-spanning vacuolar membrane protease; glycosylated transmembrane protein bearing homology to the M28 family of metalloproteases; has a lumenal-facing protease domain; proposed role in vacuole physiology	0.63268	1.1097	0.70036	-0.025888	0.19467	0.27526	0.04998	0.9596	0.31382	-0.60859	0.04457	-0.111272
YBR196C	PGI1	II	1665	Glycolytic enzyme phosphoglucose isomerase; catalyzes the interconversion of glucose-6-phosphate and fructose-6-phosphate; required for cell cycle progression and completion of the gluconeogenic events of sporulation	-2.01012	-1.01505	-0.996112	0.16589	-0.477125	-0.823072	-1.32488	-0.622249	0.51664	0.85114	-0.084321	0.68968
YBR092C	PHO3	II	1404	Constitutively expressed acid phosphatase similar to Pho5p; brought to the cell surface by transport vesicles; hydrolyzes thiamin phosphates in the periplasmic space increasing cellular thiamin uptake; expression is repressed by thiamin	-1.90495	2.8762	2.72342	-0.127338	-1.41164	-1.65709	-0.45974	1.11146	0.22866	1.31787	-3.17638	-4.15185
YBR093C	PHO5	II	1404	Repressible acid phosphatase; 1 of 3 repressible acid phosphatases that also mediates extracellular nucleotide-derived phosphate hydrolysis; secretory pathway derived cell surface glycoprotein; induced by phosphate starvation and coordinately regulated by PHO4 and PHO2	-0.376321	-0.120502	-0.158859	-0.150367	-0.046353	0.03149	-2.24188	-1.17233	-1.6524	-2.01592	-1.09818	-1.46205
YBR106W	PHO88	II	567	Probable membrane protein; involved in phosphate transport; role in the maturation of secretory proteins; pho88 pho86 double null mutant exhibits enhanced synthesis of repressible acid phosphatase at high inorganic phosphate concentrations	-0.487215	2.28537	2.47947	-0.166226	0.30227	0.42906	1.09055	1.19683	0.73282	1.41154	-0.786261	-1.31759
YBR296C	PHO89	II	1725	Plasma membrane Na+/Pi cotransporter; active in early growth phase; similar to phosphate transporters of Neurospora crassa; transcription regulated by inorganic phosphate concentrations and Pho4p; mutations in related human transporter genes hPit1 and hPit2 are associated with hyperphosphatemia-induced calcification of vascular tissue and familial idiopathic basal ganglia calcification	-1.64128	-2.17354	-6.48145	0.32404	1.44092	1.27098	-6.13907	-6.23425	-6.30928	-4.17374	-2.61978	1.44315
YBL022C	PIM1	II	3402	ATP-dependent Lon protease; involved in degradation of misfolded proteins in mitochondria; required for biogenesis and maintenance of mitochondria	-0.299381	-0.656224	-0.443427	-0.012233	0.20147	0.03915	-0.384509	-0.44508	-0.081562	-0.097361	0.41261	0.40102
YBL051C	PIN4	II	2007	Protein involved in G2/M phase progression and response to DNA damage; interacts with Rad53p; contains an RNA recognition motif a nuclear localization signal	-0.049592	-0.399218	-0.283739	0.17828	-0.358452	-0.353848	-0.027152	0.15335	-0.012256	0.20072	0.19412	-0.082365
YBL105C	PKC1	II	3456	Protein serine/threonine kinase; essential for cell wall remodeling during growth; localized to sites of polarized growth and the mother-daughter bud neck; homolog of the alpha beta	0.47897	0.13826	-0.694834	-0.000373	0.28757	0.07711	0.26469	0.10879	-0.088829	-0.214655	0.2581	0.68312
YBR022W	POA1	II	534	Phosphatase that is highly specific for ADP-ribose 1''-phosphate; a tRNA splicing metabolite; may have a role in regulation of tRNA splicing	0.201	0.5929	0.03504	0.03047	-0.003968	0.08506	0.65385	-0.286861	-0.304534	0.48331	-0.88373	-0.254516
YBL035C	POL12	II	2118	B subunit of DNA polymerase alpha-primase complex; required for initiation of DNA replication during mitotic and premeiotic DNA synthesis; also functions in telomere capping and length regulation	-1.03407	0.38111	0.0526	-0.288975	0.07041	0.31322	-0.082064	-0.021894	-0.414698	0.66303	-0.332592	-0.154078
YBR088C	POL30	II	777	Proliferating cell nuclear antigen (PCNA); functions as the sliding clamp for DNA polymerase delta; may function as a docking site for other proteins required for mitotic and meiotic chromosomal DNA replication and for DNA repair	-1.94862	-0.155651	0.17242	-0.72305	-0.402944	0.24072	0.93502	1.45628	1.19723	2.16059	1.20898	1.26553
YBR257W	POP4	II	840	Subunit of both RNase MRP and nuclear RNase P; RNase MRP cleaves pre-rRNA while nuclear RNase P cleaves tRNA precursors to generate mature 5' ends and facilitates turnover of nuclear RNAs; binds to the RPR1 RNA subunit in RNase P	-0.045412	0.67359	-0.21901	0.01178	-0.108279	-0.241904	-0.658859	-0.163265	-0.157179	-0.601669	-0.94513	-0.180073
YBR167C	POP7	II	423	Subunit of RNase MRP nuclear RNase P and telomerase; forms a soluble heterodimer with Pop6p that binds P3 domain of RNase MRP and RNase P RNAs; RNase MRP cleaves pre-rRNA	0.18577	0.95076	-0.280685	0.00896	-0.254086	-0.454644	-0.487707	-0.087602	-0.135426	-0.664521	-1.29245	-0.309385
YBL018C	POP8	II	477	Subunit of both RNase MRP and nuclear RNase P; RNase MRP cleaves pre-rRNA while nuclear RNase P cleaves tRNA precursors to generate mature 5' ends and facilitates turnover of nuclear RNAs; relocalizes to the cytosol in response to hypoxia	-0.104236	0.56056	0.74151	-0.440818	-0.717549	0.27758	-0.782989	-0.886315	-1.78653	-1.11957	-2.16443	-2.25046
YBR276C	PPS1	II	2424	Protein phosphatase; has specificity for serine threonine	-0.4293	-0.848323	-0.631247	-0.045854	0.04743	-0.052412	0.19185	-0.045275	-0.23878	0.5753	0.85047	0.34006
YBL041W	PRE7	II	726	Beta 6 subunit of the 20S proteasome	-0.322855	-0.613963	-0.348979	0.15486	0.32768	0.21615	0.51627	-0.254551	0.14677	0.99399	0.68709	0.7119
YBR237W	PRP5	II	2550	RNA helicase in the DEAD-box family; necessary for prespliceosome formation bridges U1 and U2 snRNPs and enables stable U2 snRNP association with intron RNA	0.20041	-0.204409	-0.523853	-0.066716	-0.353458	-0.543856	-0.752205	-0.306706	-0.072238	-1.01933	-0.455755	-0.092241
YBR055C	PRP6	II	2700	Splicing factor; component of the U4/U6-U5 snRNP complex	-0.967239	0.72309	0.06522	-0.162059	0.1783	0.09029	-1.13119	0.08728	-0.161266	-0.326011	-0.457506	-0.136197
YBL068W	PRS4	II	981	5-phospho-ribosyl-1(alpha)-pyrophosphate synthetase synthesizes PRPP; which is required for nucleotide	-0.909168	1.24149	1.04442	-0.607212	-0.106407	-0.181396	-1.23849	0.63135	0.32016	-0.936534	-0.716555	-0.905648
YBL064C	PRX1	II	786	Mitochondrial peroxiredoxin with thioredoxin peroxidase activity; has a role in reduction of hydroperoxides; reactivation requires Trr2p and glutathione; induced during respiratory growth and oxidative stress; phosphorylated; protein abundance increases in response to DNA replication stress	-0.034889	-2.79079	-0.816139	0.76383	0.89802	0.70331	1.29869	0.61083	1.6065	2.09741	4.29965	3.12595
YBL046W	PSY4	II	1326	Regulatory subunit of protein phosphatase PP4; presence of Psy4p in the PP4 complex (along with catalytic subunit Pph3p and Psy2p) is required for dephosphorylation of the histone variant H2AX but not for dephosphorylation of Rad53p	0.15136	-0.034806	-0.376493	0.21577	0.23784	0.26261	-0.225798	-0.003427	0.00241	-0.161382	0.26922	0.64152
YBL056W	PTC3	II	1407	Type 2C protein phosphatase (PP2C); dephosphorylates Hog1p (see also Ptc2p) to limit maximal kinase activity induced by osmotic stress; dephosphorylates T169 phosphorylated Cdc28p (see also Ptc2p); role in DNA damage checkpoint inactivation; PTC3 has a paralog PTC2	-0.288819	-0.505721	-0.508408	-0.03655	-0.329712	-0.355365	-0.038295	-0.139924	-0.207933	0.21397	0.03608	-0.054889
YBR125C	PTC4	II	1182	Cytoplasmic type 2C protein phosphatase (PP2C); identified as a high-copy number suppressor of cnb1 mpk1 synthetic lethality; overexpression decreases high-osmolarity induced Hog1p phosphorylation and kinase activity	-0.485957	-0.604082	0.55755	0.17962	0.28477	0.04005	-0.349252	-0.02779	0.44577	0.31633	0.86106	-0.071718
YBL057C	PTH2	II	627	One of two mitochondrially-localized peptidyl-tRNA hydrolases; negatively regulates the ubiquitin-proteasome pathway via interactions with ubiquitin-like ubiquitin-associated proteins; dispensable for cell growth; see also PTH1	-0.610683	-0.421273	-0.378881	-0.093297	-0.093523	-0.177182	-0.113515	-0.402849	0.00834	0.40387	-0.075099	0.21004
YBR218C	PYC2	II	3543	Pyruvate carboxylase isoform; cytoplasmic enzyme that converts pyruvate to oxaloacetate; differentially regulated than isoform Pyc1p; mutations in the human homolog are associated with lactic acidosis; PYC2 has a paralog PYC1	1.14594	0.65962	0.38612	0.3966	0.48707	0.19128	-0.088016	-0.349561	-0.451429	-0.837357	-0.522114	-0.646267
YBR043C	QDR3	II	2070	Multidrug transporter of the major facilitator superfamily; member of the 12-spanner drug:H(+) antiporter DHA1 family; has a role in polyamine homeostasis; involved in spore wall asembly; sequence similarity to DTR1 and QDR1 and the triple mutant dtr1 qdr1 qdr3 exhibits reduced dityrosine fluorescence relative to the single mutants; expression is upregulated under polyamine stress; required for r…	3.56509	1.96792	0.06889	0.49693	0.77969	0.75922	1.95307	0.91464	-0.162863	-1.11509	-0.273585	0.52747
YBR114W	RAD16	II	2373	Nucleotide excision repair (NER) protein; binds damaged DNA during NER; binds DNA in an ATP-dependent manner (with Rad7p) during NER; required for NER of non-transcribed chromatin; subunit of Nucleotide Excision Repair Factor 4 (NEF4) and the Elongin-Cullin-Socs (ECS) ligase complex	0.23456	0.75344	0.75631	0.24867	0.13714	-0.086385	-0.240849	0.78486	1.36867	-0.226739	0.16856	0.52597
YBR005W	RCR1	II	642	Protein of the ER membrane involved in cell wall chitin deposition; may function in the endosomal-vacuolar trafficking pathway helping determine whether plasma membrane proteins are degraded or routed to the plasma membrane; RCR1 has a paralog	-0.260743	-0.762487	-1.36651	-0.011977	-0.482989	-0.462823	-0.800295	-1.91457	-0.755739	-0.551528	-1.63507	0.14795
YBR073W	RDH54	II	2877	DNA-dependent ATPase; DNA recombination/repair translocase supercoils DNA and promotes DNA strand opening; stimulates strand exchange by modifying dsDNA topology; involved in recombinational repair of DNA double-strand breaks (DSBs) during mitosis and meiosis; phosphorylated in Mec1p-	-0.313997	-1.20682	-0.178194	-0.225611	-0.529484	-0.690145	-1.0762	-2.31634	-1.64928	-0.987814	-1.639	-2.16123
YBR049C	REB1	II	2433	RNA polymerase I enhancer binding protein; DNA binding protein that binds to genes transcribed by both RNA polymerase I and RNA polymerase II; required for termination of RNA polymerase I transcription; Reb1p bound to DNA acts to block RNA polymerase II readthrough transcription	0.17119	0.09934	-0.55742	0.05285	0.4237	0.36392	0.62479	0.794	0.32356	0.50645	1.11836	1.2449
YBR050C	REG2	II	1017	Regulatory subunit of the Glc7p type-1 protein phosphatase; involved with Reg1p Glc7p	-0.30253	-5.62053	-3.46509	0.42222	-0.446311	-0.450919	0.49125	-1.03213	-1.2035	1.216	4.14208	1.81067
YBR267W	REI1	II	1182	Cytoplasmic pre-60S factor; required for the correct recycling of shuttling factors Alb1 Arx1 and Tif6 at the end of the ribosomal large subunit biogenesis; involved in bud growth in the mitotic signaling network	-1.08921	3.15933	2.50142	-0.340528	-0.029981	0.08998	-0.96379	2.43703	2.00039	-0.215108	-0.75228	-0.411045
YBR002C	RER2	II	861	35458Forms the dehydrodolichyl diphosphate syntase (DDS) complex with NUS1; major enzyme of polyprenol synthesis in both the endoplasmic reticulum (ER) and in lipid droplets; participates in ER protein sorting	-2.13812	1.14924	0.85659	-0.204948	-0.011876	0.0432	-1.04356	0.48241	0.60325	0.88962	-0.678702	-0.210137
YBR087W	RFC5	II	1065	Subunit of heteropentameric Replication factor C (RF-C); RF-C is a DNA binding protein and ATPase that acts as a clamp loader of the proliferating cell nuclear antigen (PCNA) processivity factor for DNA polymerases delta and epsilon	-0.264412	0.27489	0.61774	-0.178108	-0.000931	0.11526	0.66147	0.63705	0.57927	0.74778	0.36123	0.07678
YBR052C	RFS1	II	633	Protein of unknown function; member of a flavodoxin-like fold protein family that includes Pst2p and Ycp4p; green fluorescent protein (GFP)-fusion protein localizes to the cytoplasm in a punctate pattern; RFS1 has a paralog PST2	0.25015	-1.92309	0.24274	0.19859	-0.183537	0.08715	0.83692	-0.487722	-0.489579	0.78536	1.25183	-0.645168
YBL020W	RFT1	II	1725	Membrane protein required for translocation of Man5GlcNac2-PP-Dol; required for translocation of Man5GlcNac2-PP-Dol from the cytoplasmic side to the lumenal side of the ER membrane but is not the flippase; mutation is suppressed by expression of human p53 protein; essential gene	-0.639143	0.03118	-0.068415	-0.125884	0.28577	-0.024826	-0.043977	0.24104	-0.515007	0.46928	0.49562	-0.471418
YBR260C	RGD1	II	2001	GTPase-activating protein (RhoGAP) for Rho3p and Rho4p; possibly involved in control of actin cytoskeleton organization	0.26055	0.14315	-0.05329	-0.006463	-0.238693	-0.104151	0.13073	-0.078917	-0.091559	-0.136278	-0.460765	-0.14242
YBL033C	RIB1	II	1038	GTP cyclohydrolase II; catalyzes the first step of the riboflavin biosynthesis pathway	-0.567638	0.23252	0.5005	0.18347	0.06935	-0.007278	-0.720988	-0.240167	0.4359	0.03011	-0.40334	-0.071879
YBR256C	RIB5	II	717	Riboflavin synthase; catalyzes the last step of the riboflavin biosynthesis pathway	2.71294	-0.137632	-1.04326	0.39888	0.10114	0.33558	-0.035355	-2.94139	-3.14122	-2.34942	-2.70262	-1.76238
YBR153W	RIB7	II	735	35458Diaminohydroxyphoshoribosylaminopyrimidine deaminase; catalyzes the second step of the riboflavin biosynthesis pathway	0.28078	1.11551	0.795	-0.14406	0.21205	-0.060596	-0.863908	0.05607	-0.015821	-1.28875	-0.847397	-0.871414
YBR275C	RIF1	II	5751	Protein that binds to the Rap1p C-terminus; acts synergistically with Rif2p to help control telomere length and establish telomeric silencing; involved in control of DNA replication; contributes to resection of DNA double strand breaks (DSBs); deletion results in telomere elongation	0.39731	0.61741	0.11326	-0.082224	0.12087	-0.076549	0.59493	-0.09974	0.2352	0.11539	-0.59628	0.04539
YBR192W	RIM2	II	1134	Mitochondrial pyrimidine nucleotide transporter; imports pyrimidine nucleoside triphosphates and exports pyrimidine nucleoside monophosphates; member of the mitochondrial carrier family	-0.755868	1.17172	0.85597	-0.185054	-0.051928	0.16397	-0.843666	0.54678	0.31953	-0.272852	-0.676876	-0.372482
YBR030W	RKM3	II	1659	Ribosomal lysine methyltransferase; specific for monomethylation of Rpl42ap and Rpl42bp (lysine 40); nuclear SET domain containing protein; relocalizes to the cytosol in response to hypoxia	0.37823	0.97202	1.2041	-0.094359	-0.071837	-0.165577	-0.427609	0.45318	0.30272	-0.900199	-0.590676	-1.06696
YBR229C	ROT2	II	2865	35458Glucosidase II catalytic subunit; required to trim the final glucose in N-linked glycans; required for normal cell wall synthesis; mutations in rot2 suppress tor2 mutations	-0.122879	-0.836982	-0.308059	0.01414	-0.008717	-0.173867	-0.851211	-0.983565	-0.192796	-0.714194	-0.155299	-0.058603
YBL093C	ROX3	II	663	Subunit of the RNA polymerase II mediator complex; associates with core polymerase subunits to form the RNA polymerase II holoenzyme	-0.194455	2.02334	1.85657	0.10684	0.06451	0.16821	-0.881668	0.48115	0.79354	-0.580371	-1.47768	-0.894818
YBR154C	RPB5	II	648	RNA polymerase subunit ABC27; common to RNA polymerases I II	-0.809685	3.47112	2.82499	-0.241017	-0.235688	-0.192515	-0.891935	1.70493	1.70711	-0.323268	-2.00188	-1.31039
YBR079C	RPG1	II	2895	eIF3a subunit of the eukaryotic translation initiation factor 3 (eIF3); subunit of the core complex of eIF3; essential for translation; part of a Prt1p-Rpg1p-Nip1p subcomplex that stimulates binding of mRNA and tRNA(i)Met to ribosomes; involved in translation reinitiation; eIF3 is also involved in programmed stop codon readthrough	-0.801398	2.72808	1.65712	-0.356872	-0.167477	-0.301291	-0.897045	1.38019	1.03447	-0.452519	-1.51537	-0.923941
YBR084C-A	RPL19A	II	1076	Ribosomal 60S subunit protein L19A; rpl19a and rpl19b single null mutations result in slow growth while the double null mutation is lethal; homologous to mammalian ribosomal protein L19	-0.303047	1.09717	0.41571	-0.172183	0.61929	0.47345	-0.383961	0.8117	0.69937	-0.253097	0.33382	0.75711
YBL027W	RPL19B	II	954	Ribosomal 60S subunit protein L19B; rpl19a and rpl19b single null mutations result in slow growth while the double null mutation is lethal; homologous to mammalian ribosomal protein L19	0.2906	1.15286	0.38051	-0.183006	0.59322	0.5159	0.21632	0.71528	0.45528	-0.257292	0.15565	0.59067
YBR191W	RPL21A	II	871	Ribosomal 60S subunit protein L21A; homologous to mammalian ribosomal protein L21 no bacterial homolog; RPL21A has a paralog	-1.79068	2.225	0.80633	-0.40605	0.49186	0.49213	-1.90529	0.65681	0.42082	-0.520661	-1.07634	0.10661
YBL087C	RPL23A	II	918	Ribosomal 60S subunit protein L23A; homologous to mammalian ribosomal protein L23 and bacterial L14; RPL23A has a paralog RPL23B	-1.50333	2.11497	1.13074	-0.40047	0.18433	0.37692	-1.95025	0.61217	0.22189	-0.847394	-1.31847	-0.531927
YBL092W	RPL32	II	393	Ribosomal 60S subunit protein L32; overexpression disrupts telomeric silencing; homologous to mammalian ribosomal protein L32 no bacterial homolog	-1.40406	1.79615	0.86969	-0.198492	0.56832	0.29063	-1.73082	0.77037	0.46292	-0.525249	-0.457463	-0.116139
YBR031W	RPL4A	II	1089	Ribosomal 60S subunit protein L4A; N-terminally acetylated; homologous to mammalian ribosomal protein L4 and bacterial L4; RPL4A has a paralog RPL4B	0.36912	2.25209	1.25732	-0.115191	-0.237422	-0.422074	0.07885	2.05025	1.80802	-0.40547	-0.439264	0.12863
YBR048W	RPS11B	II	982	Protein component of the small (40S) ribosomal subunit; homologous to mammalian ribosomal protein S11 and bacterial S17; RPS11B has a paralog RPS11A	-1.52413	1.69499	0.87949	-0.364067	0.51303	0.42484	-1.27583	0.82275	0.44462	-0.115774	-0.359211	-0.010027
YBR181C	RPS6B	II	1063	Protein component of the small (40S) ribosomal subunit; homologous to mammalian ribosomal protein S6 no bacterial homolog; phosphorylated on S233 by Ypk3p in a TORC1-dependent manner	-0.880731	1.6388	1.13696	-0.305418	0.63518	0.51026	-0.157296	1.49533	1.29187	0.41802	0.49171	0.66516
YBL072C	RPS8A	II	603	Protein component of the small (40S) ribosomal subunit; homologous to mammalian ribosomal protein S8 no bacterial homolog; RPS8A has a paralog	-0.911282	1.27016	0.47325	-0.225055	0.44139	0.30461	-1.02401	0.78107	0.60738	-0.337781	-0.047701	0.43874
YBR189W	RPS9B	II	1001	Protein component of the small (40S) ribosomal subunit; homologous to mammalian ribosomal protein S9 and bacterial S4; RPS9B has a paralog RPS9A	-2.1714	2.6221	1.58912	-0.432263	0.62069	0.5109	-2.08803	1.05079	0.84889	-0.348893	-0.950625	-0.229329
YBL025W	RRN10	II	438	Protein involved in promoting high level transcription of rDNA; subunit of UAF (upstream activation factor) for RNA polymerase I	0.18284	0.48578	0.27655	-0.089589	0.0997	0.07644	-0.407402	0.15567	0.24421	-0.679829	-0.23041	0.04409
YBL014C	RRN6	II	2685	Component of the core factor (CF) rDNA transcription factor complex; CF is required for transcription of 35S rRNA genes by RNA polymerase I and is composed of Rrn6p Rrn7p	0.39899	1.23093	0.86257	0.02464	-0.025219	-0.26496	0.34569	0.84726	0.4808	-0.02866	-0.408885	-0.646731
YBL048W	RRT1	II	312	Protein of unknown function; identified in a screen for mutants with increased levels of rDNA transcription; dubious open reading frame unlikely to encode a protein based on experimental and comparative sequence data	1.74426	-1.44265	-0.383587	-0.076991	-0.063455	0.15174	1.80277	-0.129599	0.16877	-0.018477	1.2496	0.7041
YBR246W	RRT2	II	1164	Methylesterase performing penultimate step of diphthamide biosynthesis; hydrolyzes methylated diphthine to produce diphthine and allows Dph6-catalyzed amidation reaction to occur; deletion leads to resistance to sordarin and accumulation of methylatediphthine; WD40 domain-containing protein; involved in endosomal recycling; forms complex with Rtt10p that functions in retromer-mediated pathway for…	-0.117213	2.13251	1.4547	0.09789	0.20822	-0.084767	0.09384	1.07193	0.77856	0.30894	-0.852359	-0.760907
YBR147W	RTC2	II	891	Putative vacuolar membrane transporter for cationic amino acids; likely contributes to amino acid homeostasis by exporting cationic amino acids from the vacuole; positive regulation by Lys14p suggests that lysine may be the primary substrate; member of the PQ-loop family with seven transmembrane domains; similar to mammalian PQLC2 vacuolar transporter; RTC2 has a paralog	4.45257	0.81169	-1.3673	0.22394	0.5608	0.68351	1.566	-0.385245	-1.61706	-2.66263	-0.636144	0.43374
YBL103C	RTG3	II	1461	bHLH/Zip transcription factor for retrograde (RTG) and TOR pathways; forms a complex with another bHLH/Zip protein Rtg1p	1.33018	0.22125	-0.818525	0.07873	0.1621	-0.017748	-0.737694	-1.67565	-1.47141	-1.98915	-1.7348	-0.670634
YBR095C	RXT2	II	1293	Component of the histone deacetylase Rpd3L complex; possibly involved in cell fusion and invasive growth; relocalizes to the cytosol in response to hypoxia	-0.308082	-0.590022	-0.60774	0.03105	-0.120684	-0.124646	0.20453	-0.179164	-0.087039	0.54366	0.29017	0.39606
YBR280C	SAF1	II	1914	F-Box protein involved in proteasome-dependent degradation of Aah1p; involved in proteasome-dependent degradation of Aah1p during entry of cells into quiescence; interacts with Skp1	0.59181	-3.05736	-2.16531	0.36965	-0.145285	-0.13489	0.48101	-1.28132	0.34779	0.25885	1.63075	2.37821
YBL052C	SAS3	II	2496	Histone acetyltransferase catalytic subunit of NuA3 complex; acetylates histone H3 involved in transcriptional silencing; homolog of the mammalian MOZ proto-oncogene; mutant has aneuploidy tolerance; sas3gcn5 double mutation is lethal	0.38287	0.499	-0.069841	-0.014671	0.21301	0.01569	0.01269	0.03465	-0.456135	-0.384857	-0.251338	-0.370607
YBR037C	SCO1	II	888	Copper-binding protein of mitochondrial inner membrane; required for cytochrome c oxidase activity and respiration; may function to deliver copper to cytochrome c oxidase; similar to thioredoxins; SCO1 has a paralog SCO2	-0.161199	-1.75377	-1.26704	0.19838	0.31803	0.39346	0.1049	-0.354098	0.05556	0.46447	1.7177	1.71606
YBR024W	SCO2	II	906	Protein anchored to mitochondrial inner membrane; may have a redundant function with Sco1p in delivery of copper to cytochrome c oxidase; interacts with Cox2p; SCO2 has a paralog SCO1	-0.198957	-1.32656	-0.460204	0.28436	-0.076828	-0.018641	-0.105716	0.14258	0.50811	0.37761	1.39231	0.94967
YBL091C-A	SCS22	II	616	Protein involved in regulation of phospholipid metabolism; one of 6 proteins (Ist2p Scs2p	-0.680723	-1.07489	-0.610132	0.37288	0.11356	-0.35364	-0.698479	-1.52265	-0.96202	0.35513	-0.334194	-0.705527
YBL011W	SCT1	II	2280	Glycerol 3-phosphate/dihydroxyacetone phosphate sn-1 acyltransferase; dual substrate-specific acyltransferase of the glycerolipid biosynthesis pathway; prefers 16-carbon fatty acids; similar to Gpt2p; gene is constitutively transcribed	-0.570695	-0.979574	-0.347912	0.00084	-0.122401	-0.257645	-0.702318	-0.841055	-0.633231	-0.130782	0.01612	-0.542964
YBR269C	SDH8	II	417	Protein required for assembly of succinate dehydrogenase; interacts with flavinylated Sdh1p and may function as a chaperone for free Sdh1p protecting its FAD cofactor from redox reactions before assembly of the complex; soluble protein of the mitochondrial matrix; respiratory defect of null mutant is functionally complemented by Drosophila and human orthologs	-0.076768	-2.15621	-1.291	0.34344	0.26092	0.28603	-0.009922	-0.895252	0.4618	0.41029	1.52188	2.03883
YBR214W	SDS24	II	1584	Protein involved in cell separation during budding; one of two S. cerevisiae homologs (Sds23p and Sds24p) of the S. pombe Sds23 protein which is implicated in APC/cyclosome regulation; may play an indirect role in fluid-phase endocytosis; protein abundance increases in response to DNA replication stress; SDS24 has a paralog	-0.28587	-3.44259	-1.84353	0.63913	-0.083998	-0.201213	0.71783	-0.902589	0.53144	1.64284	2.45601	2.17375
YBL104C	SEA4	II	3117	Subunit of SEACAT a subcomplex of the SEA complex; Sea4p	0.66586	0.34454	-0.094682	-0.098933	0.1367	0.21554	0.37707	0.21107	0.12453	-0.387726	0.00323	0.43475
YBL050W	SEC17	II	995	Alpha-SNAP cochaperone; SNARE-complex adaptor for Sec18 (NSF) during the disassembly of postfusion cis-SNARE complexes; stimulates the ATPase activity of Sec18p; peripheral membrane protein required for vesicular transport between ER and Golgi the 'priming' step in homotypic vacuole fusion	0.70703	-0.779914	-1.1306	0.1125	-0.334094	-0.378989	0.76631	-0.200423	0.15777	0.17178	0.2454	0.90938
YBR080C	SEC18	II	2277	AAA ATPase and SNARE disassembly chaperone; required for vesicular transport between ER and Golgi the 'priming' step in homotypic vacuole fusion	0.21363	0.26716	0.16171	0.06141	0.17418	-0.120821	0.62056	0.14542	0.2429	0.46835	0.05243	-0.039626
YBR171W	SEC66	II	621	Non-essential subunit of Sec63 complex; with Sec61 complex Kar2p/BiP and Lhs1p forms a channel competent for SRP-dependent and post-translational SRP-independent protein targeting and import into the ER; other members are Sec63p	-2.24967	1.6508	0.61802	-0.189386	0.18789	0.12373	-0.533456	0.26327	0.01602	1.52683	-1.19965	-0.478274
YBL066C	SEF1	II	3447	Putative transcription factor; has homolog in Kluyveromyces lactis	-0.166586	-1.03976	-1.15469	0.16817	-0.02624	-0.363855	0.10057	0.14815	-0.016559	0.43533	1.16167	0.77428
YBL102W	SFT2	II	648	Tetra-spanning membrane protein found mostly in the late Golgi; non-essential; can suppress some sed5 alleles; may be part of the transport machinery but precise function is unknown; similar to mammalian syntaxin 5	0.48801	-1.009	-1.17057	-0.112682	-0.164484	-0.076166	-0.293129	-1.57719	-0.834225	-0.893823	-0.732673	0.26018
YBL031W	SHE1	II	1017	Mitotic spindle protein; interacts with components of the Dam1 (DASH) complex its effector Sli15p	-0.505101	-0.131249	0.65314	-0.166744	0.37949	0.02954	0.66876	-0.293762	0.03176	1.00712	0.21698	-0.591845
YBR130C	SHE3	II	1278	Protein adaptor between Myo4p and the She2p-mRNA complex; part of the mRNA localization machinery that restricts accumulation of certain proteins to the bud; also required for cortical ER inheritance	-1.08743	0.12869	0.12644	-0.119237	-0.126895	-0.120827	-0.637697	-0.868577	-0.968477	0.33049	-1.12416	-1.21574
YBR258C	SHG1	II	429	Subunit of the COMPASS (Set1C) complex; COMPASS methylates histone H3 on lysine 4 and is required in transcriptional silencing near telomeres	-0.371615	0.1841	0.3541	-0.200943	-0.53999	-0.18319	-0.547523	-0.046207	0.17362	-0.376851	-0.770296	-0.363668
YBR263W	SHM1	II	1473	Mitochondrial serine hydroxymethyltransferase; converts serine to glycine plus 510 methylenetetrahydrofolate; involved in generating precursors for purine	0.50071	0.65149	0.3105	-0.124789	0.04905	-0.105228	0.16752	0.25668	0.29092	-0.457981	-0.345763	-0.124816
YBL058W	SHP1	II	1272	UBX (ubiquitin regulatory X) domain-containing protein; regulates Glc7p phosphatase activity; shp1 mutants are impaired in growth and mitotic progression; functions in growth and mitotic progression require Cdc48p binding; mitotic phenotype is caused by reduced Glc7p activity; interacts with ubiquitylated proteins required for degradation of a ubiquitylated model substrate	-0.117392	-1.70437	-1.27694	0.04826	0.18866	0.16614	-0.166666	-0.607179	-0.086785	-0.001013	1.28585	1.35629
YBR103W	SIF2	II	1608	WD40 repeat-containing subunit of Set3C histone deacetylase complex; complex represses early/middle sporulation genes; antagonizes telomeric silencing; binds specifically to the Sir4p N-terminus	0.67552	-0.079296	-0.227077	-0.034333	-0.096939	-0.081076	0.3763	-0.112025	0.05064	-0.33356	-0.129668	0.19664
YBL061C	SKT5	II	2091	Activator of Chs3p (chitin synthase III) during vegetative growth; recruits Chs3p to the bud neck via interaction with Bni4p; SKT5 has a paralog SHC1	-0.419484	1.21418	1.11864	-0.459139	-0.663207	-0.665818	-0.889965	-0.395383	-0.716926	-0.92962	-2.27277	-2.50139
YBL007C	SLA1	II	3735	Cytoskeletal protein binding protein; required for assembly of the cortical actin cytoskeleton; interacts with proteins regulating actin dynamics and proteins required for endocytosis; found in the nucleus and cell cortex; has 3 SH3 domains	-0.102472	-0.629453	-0.60812	0.04741	0.06071	-0.080092	0.41659	-0.138787	0.16429	0.56647	0.55137	0.69232
YBR156C	SLI15	II	2097	Subunit of the conserved chromosomal passenger complex (CPC); complex regulates kinetochore-microtubule attachments activation of the spindle tension checkpoint	-0.492299	-0.035112	-0.089638	-0.120343	-0.322065	-0.57135	-0.869728	-0.500566	-0.761041	-0.497772	-0.787519	-1.24275
YBR077C	SLM4	II	489	Component of the EGO and GSE complexes; essential for integrity and function of EGO; EGO is involved in the regulation of microautophagy and GSE is required for proper sorting of amino acid permease Gap1p; gene exhibits synthetic genetic interaction with MSS4	0.71079	-0.677492	-0.614255	-0.010836	-0.360714	-0.056977	0.42675	-0.927241	-0.536798	-0.294869	-0.610463	0.02048
YBR228W	SLX1	II	915	Endonuclease involved in DNA recombination and repair; subunit of a complex with Slx4p	1.43975	0.90892	0.73196	0.07821	0.46301	0.35272	0.57592	0.00181	-0.058498	-0.785619	-0.444099	-0.437735
YBR182C	SMP1	II	1359	MADS-box transcription factor involved in osmotic stress response; SMP1 has a paralog RLM1	0.45325	0.86696	0.93997	-0.146306	-1.23171	-1.28165	0.61692	-0.619958	-0.536984	0.01736	-2.71863	-2.75861
YBR172C	SMY2	II	2223	GYF domain protein; involved in COPII vesicle formation; interacts with the Sec23p/Sec24p subcomplex; overexpression suppresses the temperature sensitivity of a myo2 mutant; similar to S. pombe Mpd2; SMY2 has a paralog SYH1	-1.17409	1.29457	0.97476	-0.107705	-0.024829	-0.054829	-1.30026	1.19014	0.92391	-0.233875	-0.129251	-0.105677
YBR289W	SNF5	II	2718	Subunit of the SWI/SNF chromatin remodeling complex; involved in transcriptional regulation; functions interdependently in transcriptional activation with Snf2p and Snf6p; relocates to the cytosol under hypoxic conditions	0.71147	0.38727	-0.373534	0.06647	-0.11132	-0.142095	0.73446	0.7659	0.56643	0.08945	0.26731	0.79787
YBR250W	SPO23	II	1572	Protein of unknown function; associates with meiosis-specific protein Spo1p	1.41587	1.24181	-2.24962	0.48314	0.2034	-0.012627	-0.368535	-0.557093	-0.810648	-1.30126	-1.5955	1.42635
YBR152W	SPP381	II	876	mRNA splicing factor component of U4/U6.U5 tri-snRNP; interacts genetically and physically with Prp38p; relocalizes to the cytosol in response to hypoxia	-0.111154	0.62012	0.43159	0.05053	-0.016782	0.04466	-0.582526	0.27981	0.02384	-0.420845	-0.357088	-0.3631
YBR081C	SPT7	II	3999	Subunit of the SAGA transcriptional regulatory complex; involved in proper assembly of the complex; also present as a C-terminally truncated form in the SLIK/SALSA transcriptional regulatory complex	0.14559	0.12568	-0.299769	0.09862	-0.008772	-0.12925	-0.719956	-0.249654	-0.236332	-0.766927	-0.384102	-0.065813
YBR253W	SRB6	II	366	Subunit of the RNA polymerase II mediator complex; associates with core polymerase subunits to form the RNA polymerase II holoenzyme; essential for transcriptional regulation	0.70123	0.21794	-0.370033	-0.170508	-0.025808	0.17951	0.14175	-0.720428	-1.03109	-0.729987	-0.96418	-0.481541
YBL106C	SRO77	II	3033	Protein with roles in exocytosis and cation homeostasis; functions in docking and fusion of post-Golgi vesicles with plasma membrane; regulates cell proliferation and colony development via the Rho1-Tor1 pathway; interacts with SNARE protein Sec9p; homolog of Drosophila lethal giant larvae tumor suppressor; SRO77 has a paralog SRO7	0.63731	-0.961745	-1.02553	0.13886	0.0197	-0.193697	0.4533	0.54846	0.60185	-0.045146	1.52991	1.43368
YBL075C	SSA3	II	1950	ATPase involved in protein folding and the response to stress; plays a role in SRP-dependent cotranslational protein-membrane targeting and translocation; member of the heat shock protein 70 (HSP70) family; localized to the cytoplasm; SSA3 has a paralog SSA4	0.1018	-4.86549	-3.13983	0.22161	-0.165994	0.38041	-0.290942	1.34031	2.65741	-0.171141	6.0398	6.17764
YBR169C	SSE2	II	2082	Member of Hsp110 subclass of the heat shock protein 70 (HSP70) family; serves as nucleotide exchange factor to load ATP onto the SSA class of cytosolic Hsp70s; may be involved in protein folding; localized to the cytoplasm; SSE2 has a paralog SSE1	0.01081	-3.27882	-1.2477	0.25229	-1.32459	-1.14756	-1.28343	-2.17545	-0.146994	-1.04195	-0.221224	-0.04685
YBR283C	SSH1	II	1473	Subunit of the Ssh1 translocon complex; Sec61p homolog involved in co-translational pathway of protein translocation; not essential	-0.583948	0.92461	0.38737	-0.206533	-0.274564	-0.195047	-0.058898	0.58846	-0.089401	0.31852	-0.610712	-0.671815
YBL034C	STU1	II	4542	Component of the mitotic spindle; binds to interpolar microtubules via its association with beta-tubulin (Tub2p); required for interpolar microtubules to provide an outward force on the spindle poles	-0.0235	0.229	-0.516846	0.01091	0.42472	-0.050216	0.45871	0.37116	0.11146	0.49312	0.56688	0.57809
YBR294W	SUL1	II	2580	High affinity sulfate permease of the SulP anion transporter family; sulfate uptake is mediated by specific sulfate transporters Sul1p and Sul2p which control the concentration of endogenous activated sulfate intermediates	0.95161	-1.33175	-1.24701	0.08895	0.05078	0.09072	-2.6628	-4.81026	-5.85265	-3.52545	-3.42772	-4.51492
YBR143C	SUP45	II	1314	Polypeptide release factor (eRF1) in translation termination; mutant form acts as a recessive omnipotent suppressor; methylated by Mtq2p-Trm112p in ternary complex eRF1-eRF3-GTP; mutation of methylation site confers resistance to zymocin; has a role in cytokinesis through interaction with Mlc1p	-0.761709	2.16699	1.30266	-0.265604	0.12646	0.03787	-0.330572	1.69951	1.37736	0.16553	-0.341021	0.11256
YBR111W-A	SUS1	II	441	Component of both the SAGA histone acetylase and TREX-2 complexes; interacts with RNA polymerase II; involved in mRNA export coupled transcription activation and elongation; involved in post-transcriptional tethering of active genes to the nuclear periphery and to non-nascent mRNP	-0.326917	0.5576	0.50757	-0.271856	-0.200772	0.37059	-0.63456	-0.15875	-0.225162	-0.579499	-0.917126	-0.362142
YBR231C	SWC5	II	912	Component of the SWR1 complex; complex exchanges histone variant H2AZ (Htz1p) for chromatin-bound histone H2A; protein abundance increases in response to DNA replication stress; relocalizes to the cytosol in response to hypoxia	0.19629	0.19135	-0.131045	0.06554	0.0454	0.49937	-0.037288	0.40477	0.14224	-0.168042	0.25882	0.77265
YBR175W	SWD3	II	948	Essential subunit of the COMPASS (Set1C) complex; COMPASS methylates histone H3 on lysine 4 and is required in transcriptional silencing near telomeres; WD40 beta propeller superfamily member and ortholog of mammalian WDR5	-0.213352	0.99444	0.69451	-0.087843	-0.110433	0.16819	-1.14029	-1.00471	-0.864489	-1.01478	-2.10958	-1.3908
YBR261C	TAE1	II	699	AdoMet-dependent proline methyltransferase; catalyzes the dimethylation of ribosomal proteins Rpl12 and Rps25 at N-terminal proline residues; has a role in protein synthesis; fusion protein localizes to the cytoplasm	-0.239715	2.72482	2.50778	-0.158102	0.30697	0.12872	0.02807	0.50757	-0.160094	0.10969	-1.91028	-2.53916
YBR198C	TAF5	II	2397	Subunit (90 kDa) of TFIID and SAGA complexes; involved in RNA polymerase II transcription initiation and in chromatin modification	-0.195985	0.5767	-0.058268	-0.023283	0.12941	-0.220604	-0.459637	0.32498	-0.002176	-0.286936	-0.122316	-0.164512
YBR069C	TAT1	II	1860	Amino acid transporter for valine leucine	-0.319308	-2.16057	-3.67594	-0.064814	-0.046618	-0.234644	-3.22728	-4.40528	-3.97282	-2.97278	-2.29132	-0.531517
YBR150C	TBS1	II	3285	Protein of unknown function; the authentic non-tagged protein is detected in highly purified mitochondria in high-throughput studies; TBS1 has a paralog	0.86603	-1.04968	-1.32658	-0.117181	-0.45635	-0.526224	0.64557	-1.56993	-1.59571	-0.337636	-0.9766	-0.795348
YBR044C	TCM62	II	1719	Protein involved in assembly of the succinate dehydrogenase complex; mitochondrial; putative chaperone	1.60959	-0.221056	-0.514243	0.10259	-0.016769	-0.017488	0.09245	-1.36056	-1.47931	-1.41456	-1.15627	-0.98255
YBR223C	TDP1	II	1635	Tyrosyl-DNA phosphodiesterase I; hydrolyzes 3' and 5'-phosphotyrosyl bonds; involved in the repair of DNA lesions created by topoisomerase I and topoisomerase II; mutations in human homolog result in the neurodegenerative disease SCAN1	0.24747	-0.463447	-0.521683	0.13045	0.18299	0.07123	0.25311	-0.027601	0.50207	0.13609	0.61883	1.09499
YBR083W	TEC1	II	1461	Transcription factor targeting filamentation genes and Ty1 expression; Ste12p activation of most filamentation gene promoters depends on Tec1p and Tec1p transcriptional activity is dependent on its association with Ste12p; binds to TCS elements upstream of filamentation genes which are regulated by Tec1p/Ste12p/Dig1p complex; competes with Dig2p for binding to Ste12p/Dig1p; positive regulator of …	0.32564	0.312	-0.131764	0.11696	-0.117294	-0.288738	-1.5406	-0.207045	-1.01689	-1.74928	-0.636338	-1.17386
YBR118W	TEF2	II	1377	Translational elongation factor EF-1 alpha; in the GTP-bound active form binds to and delivers aminoacylated tRNA to the A-site of ribosomes for elongation of nascent polypeptides; associates with vacuolar Rho1p GTPase; TEF2-RFP levels increase during replicative aging; may also have a role in tRNA re-export from the nucleus; TEF2 has a paralog	-0.900759	0.12129	-0.114847	0.18473	0.3693	-0.362882	-0.225945	1.30687	1.11997	0.85954	1.55488	0.87194
YBL088C	TEL1	II	8364	Protein kinase primarily involved in telomere length regulation; contributes to cell cycle checkpoint control in response to DNA damage; acts with Red1p and Mec1p to promote interhomolog recombination by phosphorylation of Hop1; functionally redundant with Mec1p; regulates P-body formation induced by replication stress; homolog of human ataxia-telangiectasia mutated (ATM) gene	0.11994	-0.309341	-0.328966	0.11032	0.35332	0.06007	-0.212379	-0.162265	-0.304172	-0.221999	0.50039	0.08487
YBR123C	TFC1	II	1950	Subunit of RNA polymerase III transcription initiation factor complex; one of six subunits of the RNA polymerase III transcription initiation factor complex (TFIIIC); part of the TauA globular domain of TFIIIC that binds DNA at the BoxA promoter sites of tRNA and similar genes; human homolog is TFIIIC-63	0.21292	-0.029536	-0.092141	0.2557	0.22814	0.17931	-0.05265	-0.127642	0.16216	-0.009876	0.13003	0.43361
YBR240C	THI2	II	1353	Transcriptional activator of thiamine biosynthetic genes; interacts with regulatory factor Thi3p to control expression of thiamine biosynthetic genes with respect to thiamine availability; acts together with Pdc2p to respond to thiaminediphosphate demand possibly as related to carbon source availability; zinc finger protein of the Zn(II)2Cys6 type	-0.682575	-0.165737	-0.385818	0.18795	-0.406418	0.43003	1.5028	1.70263	1.06208	2.37332	1.46195	1.87792
YBR091C	TIM12	II	330	Essential protein of the inner mitochondrial membrane; peripherally localized; component of the TIM22 complex which is a twin-pore translocase that mediates insertion of numerous multispanning inner membrane proteins	-1.29703	0.24848	0.22921	-0.262318	-0.298565	-0.146588	-0.495103	-0.533975	-0.648993	0.53961	-1.08102	-1.02479
YBR067C	TIP1	II	633	Major cell wall mannoprotein with possible lipase activity; transcription is induced by heat- and cold-shock; member of the Srp1p/Tip1p family of serine-alanine-rich proteins	-2.43113	-2.83906	-2.68294	0.2055	-1.06766	-0.947889	-3.4071	-1.15056	-1.53814	-0.770465	0.62083	0.19691
YBR117C	TKL2	II	2046	Transketolase; catalyzes conversion of xylulose-5-phosphate and ribose-5-phosphate to sedoheptulose-7-phosphate and glyceraldehyde-3-phosphate in the pentose phosphate pathway; needed for synthesis of aromatic amino acids; TKL2 has a paralog TKL1	-1.26446	-5.98174	-2.77408	0.46274	0.06851	0.45835	-0.372083	0.72326	2.98647	1.35512	6.77351	6.2189
YBL054W	TOD6	II	1578	PAC motif binding protein involved in rRNA and ribosome biogenesis; subunit of the RPD3L histone deacetylase complex; Myb-like HTH transcription factor; hypophosphorylated by rapamycin treatment in a Sch9p-dependent manner; activated in stochastic pulses of nuclear localization	-0.753948	2.50563	1.23158	-0.229727	-0.469186	-0.555099	-1.42558	1.57381	1.23577	-0.901353	-1.401	-0.550906
YBR162C	TOS1	II	1368	Covalently-bound cell wall protein of unknown function; identified as a cell cycle regulated SBF target gene; deletion mutants are highly resistant to treatment with beta-13-glucanase; has sequence similarity to YJL171C	-0.653283	1.39791	0.82339	-0.066621	-0.130324	-0.501677	-0.200804	-0.413256	-0.471865	0.38586	-1.94149	-1.79693
YBR126C	TPS1	II	1488	35458Synthase subunit of trehalose-6-P synthase/phosphatase complex; synthesizes the storage carbohydrate trehalose	-0.88535	-4.71482	-1.97944	0.24404	0.01146	0.02869	-0.444629	-1.48806	0.6468	0.68476	3.23822	2.65493
YBR061C	TRM7	II	933	2'-O-ribose methyltransferase; methylates the 2'-O-ribose of tRNA-Phe tRNA-Trp	-0.229469	1.96064	1.95964	-0.152581	0.02822	0.07663	-0.261955	1.57138	1.2624	-0.185066	-0.361045	-0.620615
YBR254C	TRS20	II	528	Core component of transport protein particle (TRAPP) complexes I-III; TRAPPs are multimeric guanine nucleotide-exchange factors for GTPase Ypt1p regulating ER-Golgi traffic (TRAPPI)	1.37569	1.84823	1.75522	0.00434	-0.071296	0.11896	0.46744	-0.414596	-0.345046	-0.903905	-2.33412	-1.98131
YBR265W	TSC10	II	963	3-ketosphinganine reductase; catalyzes the second step in phytosphingosine synthesis; essential for growth in the absence of exogenous dihydrosphingosine or phytosphingosine; localized to lipid droplets; member of short chain dehydrogenase/reductase protein family	-0.430153	0.7085	-0.313434	-0.116812	0.00779	0.34249	0.35067	1.57151	1.39663	0.66401	0.87079	2.05255
YBR058C-A	TSC3	II	243	Protein that stimulates the activity of serine palmitoyltransferase; involved in sphingolipid biosynthesis; Lcb1p and Lcb2p are the two components of serine palmitoyltransferase	-0.115827	0.40488	-0.502288	-0.612687	-1.13347	0.45008	0.13566	-1.83586	-1.95612	-0.361195	-3.3742	-1.00375
YBR166C	TYR1	II	1359	Prephenate dehydrogenase involved in tyrosine biosynthesis; expression is dependent on phenylalanine levels	0.13072	1.13655	0.27617	-0.114753	-0.740591	-0.730245	-0.745432	-0.955559	-0.95052	-0.990901	-2.8327	-1.95694
YBR082C	UBC4	II	542	Ubiquitin-conjugating enzyme (E2); key E2 partner with Ubc1p for the anaphase-promoting complex (APC); mediates degradation of abnormal or excess proteins including calmodulin and histone H3; regulates levels of DNA Polymerase-{alpha} to promote efficient and accurate DNA replication; interacts with many SCF ubiquitin protein ligases; component of the cellular stress response; UBC4 has a paralog	-1.65396	-0.016946	1.39451	0.29556	-0.22956	-0.415476	-0.285428	0.27384	0.33724	1.66409	0.06122	-1.47275
YBL067C	UBP13	II	2244	Ubiquitin-specific protease that cleaves Ub-protein fusions; UBP13 has a paralog UBP9	0.52065	0.33325	-0.279757	0.03933	0.50867	0.43392	0.93249	1.18546	0.99003	0.45117	1.36089	1.7037
YBR058C	UBP14	II	2346	Ubiquitin-specific protease; specifically disassembles unanchored ubiquitin chains; involved in fructose-16-bisphosphatase (Fbp1p) degradation; similar to human isopeptidase T	-0.283934	0.27042	-0.312335	-0.119185	0.13355	0.16948	-0.174389	0.80714	0.5946	-0.009641	0.67027	1.07641
YBR165W	UBS1	II	834	Ubiquitin-conjugating enzyme suppressor that regulates Cdc34p; functions as a general positive regulator of Cdc34p activity; nuclear protein that may represent a link between nucleocytoplasmic transport and ubiquitin ligase activity	0.24117	-0.107086	-0.897249	0.10257	-0.287646	-0.131029	-1.42223	-1.31925	-1.23317	-1.56083	-1.49981	-0.466952
YBR273C	UBX7	II	1311	UBX (ubiquitin regulatory X) domain-containing protein; interacts with Cdc48p; UBX7 has a paralog UBX6	-0.068021	-1.15494	-0.72874	0.05623	-0.04983	-0.04454	-0.521071	-0.621998	0.17923	-0.396819	0.48312	0.86343
YBR006W	UGA2	II	1494	Succinate semialdehyde dehydrogenase; involved in the utilization of gamma-aminobutyrate (GABA) as a nitrogen source; part of the 4-aminobutyrate and glutamate degradation pathways; localized to the cytoplasm	1.32483	-1.79727	-0.435344	0.14363	-0.898171	-0.997063	0.27544	-0.826701	0.4018	-0.905767	0.0724	-0.159918
YBR173C	UMP1	II	447	Chaperone required for correct maturation of the 20S proteasome; short-lived chaperone; may inhibit premature dimerization of proteasome half-mers; degraded by proteasome upon completion of its assembly	-1.01897	-0.499284	-0.490777	-0.107	0.06119	-0.154846	0.02424	0.12165	0.28701	0.93622	0.68212	0.62294
YBL039C	URA7	II	1740	Major CTP synthase isozyme (see also URA8); catalyzes the ATP-dependent transfer of the amide nitrogen from glutamine to UTP forming CTP	-1.741	4.47149	4.06586	-0.424596	0.44531	0.3279	-1.92105	2.59129	1.92172	-0.604645	-1.4349	-1.81624
YBL004W	UTP20	II	7482	Component of the small-subunit (SSU) processome; SSU processome is involved in the biogenesis of the 18S rRNA	-0.442196	1.94408	0.99631	-0.368126	0.26067	0.04592	-0.181489	2.05206	1.16406	-0.107419	0.36865	0.21367
YBR293W	VBA2	II	1425	Permease of basic amino acids in the vacuolar membrane	0.4358	-0.190574	-0.616481	-0.065994	-0.459128	-0.604697	-1.85308	-2.143	-2.7903	-2.35487	-2.41155	-2.77852
YBR235W	VHC1	II	3363	Vacuolar membrane cation-chloride cotransporter (CCC); likely mediates K+ and Cl- cotransport into the vacuole; has a role in potassium homeostasis and salt tolerance; localizes to sites of contact between the vacuole and mitochondria (vCLAMPs); similar to mammalian electroneutral Na(+)-(K+)-C1- cotransporter family	1.8428	0.19508	0.17653	0.34936	0.62765	0.31497	1.45511	0.32247	0.273	-0.038332	0.75504	0.41144
YBR105C	VID24	II	1089	GID Complex regulatory subunit; binds GID Complex in response to glucose through interactions with complex member Vid28p; regulates fructose-16-bisphosphatase (FBPase) targeting to the vacuole; promotes proteasome-dependent catabolite degradation of FBPase; peripheral membrane protein located at Vid (vacuole import and degradation) vesicles	2.17424	2.44901	2.7418	0.33677	0.33006	0.36378	-0.143953	0.88342	1.17712	-1.98142	-1.23554	-1.2009
YBR127C	VMA2	II	1554	Subunit B of V1 peripheral membrane domain of vacuolar H+-ATPase; electrogenic proton pump found throughout the endomembrane system; contains nucleotide binding sites; also detected in the cytoplasm; protein abundance increases in response to DNA replication stress; human homolog ATP6V1B1 implicated in autosomal-recessive distal renal tubular acidosis (RTA) with sensorineural deafness	1.03052	0.44211	-0.107506	0.10138	0.24656	0.0312	2.02641	1.44034	1.75916	1.09727	1.2448	1.89786
YBR097W	VPS15	II	4365	Serine/threonine protein kinase involved in vacuolar protein sorting; functions as a membrane-associated complex with Vps34p; active form recruits Vps34p to the Golgi membrane; interacts with the GDP-bound form of Gpa1p; myristoylated; a fraction is localized with Vps34p	0.50675	-0.329993	0.24992	0.04749	0.19631	0.18438	0.36525	-0.029783	0.23762	-0.09401	0.49652	0.17208
YBR216C	YBP1	II	2025	Protein involved in cellular response to oxidative stress; required for oxidation of specific cysteine residues of transcription factor Yap1p resulting in nuclear localization of Yap1p in response to stress; YBP1 has a paralog	-0.009144	-0.465641	-0.149785	-0.05892	0.25672	0.04055	-0.022972	0.16602	0.50951	-0.072748	0.88838	0.69984
YBL060W	YEL1	II	2064	Guanine nucleotide exchange factor specific for Arf3p; localized to the bud neck and tip; required for localization of Arf3p to the bud neck and tip	-0.025939	-0.201641	0.18299	-0.243187	-0.233377	-0.341951	-0.645419	-0.581902	-0.446531	-0.862667	-0.613638	-0.971468
YBR104W	YMC2	II	990	Putative mitochondrial inner membrane transporter; proposed role in oleate metabolism and glutamate biosynthesis; member of the mitochondrial carrier (MCF) family; YMC2 has a paralog YMC1	1.32177	3.41223	2.68961	-0.167237	-0.22876	-0.104931	-0.135215	-0.450988	-1.00598	-1.62422	-4.09198	-3.80052
YBR183W	YPC1	II	951	Alkaline ceramidase; also has reverse (CoA-independent) ceramide synthase activity; catalyzes both breakdown and synthesis of phytoceramide; overexpression confers fumonisin B1 resistance; YPC1 has a paralog YDC1	1.47325	-3.61949	-1.46181	0.02856	-0.873497	-0.668618	1.83498	-1.8134	-0.195457	0.39028	0.9326	0.59774
YBR028C	YPK3	II	1578	AGC kinase; phosphorylated by cAMP-dependent protein kinase (PKA) in a TORC1-dependent manner; directly phosphorylated by TORC1; phosphorylates ribosomal protein Rps6a/b (S6) in a TORC-dependent manner; undergoes autophosphorylation	-0.439416	1.38373	1.11139	-0.027802	0.20797	0.14645	-1.1813	-0.237856	-0.397253	-0.769684	-1.41362	-1.36219
YBR264C	YPT10	II	600	Rab family GTP-binding protein; contains the PEST signal sequence specific for proteolytic enzymes; may be involved in vesicular transport; overexpression leads to accumulation of Golgi-like cisternae with budding vesicles	-0.324166	0.27554	0.12278	0.10575	0.40334	0.33424	-0.364095	-0.4575	-0.404953	0.06582	-0.329703	-0.193487
YBR054W	YRO2	II	1035	Protein with a putative role in response to acid stress; null mutant is sensitive to acetic acid; transcription is regulated by Haa1p and induced in the presence of acetic acid; protein observed in plasma membrane foci in the presence of acetic acid; the authentic non-tagged protein is detected in a phosphorylated state in highly purified mitochondria in high-throughput studies	-1.21747	-1.52154	3.00846	0.46646	-1.52692	-2.10575	-2.09964	-0.247889	1.46963	-0.415702	-0.253262	-3.64458
YBR111C	YSA1	II	696	Nudix hydrolase family member with ADP-ribose pyrophosphatase activity; shown to metabolize O-acetyl-ADP-ribose to AMP and acetylated ribose 5'-phosphate	-0.375304	-1.5086	-0.790555	0.1848	0.29961	0.38598	-0.999588	-1.91233	-1.18505	-0.439484	-0.104117	-0.008513
YBR148W	YSW1	II	1830	Protein required for normal prospore membrane formation; interacts with Gip1p which is the meiosis-specific regulatory subunit of the Glc7p protein phosphatase; expressed specifically in spores and localizes to the prospore membrane; YSW1 has a paralog	2.93583	-1.39775	-2.59586	0.66307	1.24418	0.92174	2.4852	-0.396903	-0.110254	0.21244	2.24502	3.40734
YBR162W-A	YSY6	II	198	Protein of unknown function; expression suppresses a secretory pathway mutation in E. coli; has similarity to the mammalian RAMP4 protein involved in secretion	-1.82987	0.70929	0.16276	-0.530024	-0.655629	0.41046	0.25131	-1.10776	-1.68963	1.55116	-2.47268	-1.44193
YBR046C	ZTA1	II	1005	NADPH-dependent quinone reductase; GFP-tagged protein localizes to the cytoplasm and nucleus; has similarity to E. coli quinone oxidoreductase and to human zeta-crystallin	1.64998	-0.872175	-0.450591	0.09695	0.82473	0.63945	-0.421991	-2.25569	-1.34318	-1.97503	-0.558785	-0.253134
YCL076W		III	744	Dubious open reading frame; unlikely to encode a functional protein based on available experimental and comparative sequence data	0.17558	0.32017	0.1317	0.12761	0.03896	0.12984	-0.099957	0.09752	-0.13686	-0.147935	-0.183686	-0.138724
YCL075W		III	441	Pseudogene: encodes fragment of Ty Pol protein	0.32676	0.22967	0.13333	-0.046221	0.27052	-0.060832	0.00623	-0.608708	-0.632698	-0.36675	-0.567861	-0.826857
YCL074W		III	927	Pseudogene: encodes fragment of Ty Pol protein	0.42309	0.09765	0.1707	0.37477	0.4256	0.11839	-0.32481	-0.611281	-0.69937	-0.373136	-0.28333	-0.751683
YCL065W		III	369	Dubious open reading frame; unlikely to encode a functional protein based on available experimental and comparative sequence data; overlaps HMLALPHA1	0.47024	0.08957	-0.038842	0.04393	-0.879869	-0.837026	0.25133	-0.266129	-0.514522	-0.174975	-1.23556	-1.31271
YCL049C		III	939	Protein of unknown function; localizes to membrane fraction; YCL049C is not an essential gene	0.10293	-1.6947	-0.286619	-0.005949	-0.619482	-0.444203	0.49568	-1.41035	-0.825043	0.3868	-0.335126	-0.982628
YCL048W-A		III	240	Putative protein of unknown function; SWAT-GFP and mCherry fusion proteins localize to the cell periphery and vacuole; YCL048W-A has a paralog YDR524C-B	3.05591	0.71576	0.56789	0.6641	-0.523059	0.62208	2.54129	3.96906	2.27149	0.14948	2.73024	2.32569
YCL046W		III	324	Dubious open reading frame; unlikely to encode a functional protein based on available experimental and comparative sequence data; partially overlaps the uncharacterized ORF YCL045C	-0.204372	1.68542	1.84377	-0.034625	0.44199	0.71246	-0.217364	0.73792	0.53643	-0.047617	-0.505503	-0.594885
YCL041C		III	495	Dubious open reading frame; unlikely to encode a functional protein based on available experimental and comparative sequence data; partially overlaps both the verified gene PDI1/YCL043C and the uncharacterized gene YCL042W	-3.61331	-1.50924	-1.01608	-0.070903	-0.47315	0.23775	-0.645917	-0.407723	-0.513463	2.89649	0.62837	0.74037
YCL042W		III	360	Putative protein of unknown function; epitope-tagged protein localizes to the cytoplasm	-1.78424	-5.30537	-2.00315	0.17808	-0.334536	0.65037	0.04948	-0.867015	0.24248	2.01179	4.10382	2.896
YCL023C		III	348	Dubious open reading frame; unlikely to encode a functional protein based on available experimental and comparative sequence data; partially overlaps verified ORF KCC4	-0.335159	-0.973824	-0.32535	-0.36634	0.07608	0.56322	0.22868	-0.346074	-0.366239	0.19749	0.70383	0.52234
YCL021W-A		III	378	Putative protein of unknown function; SWAT-GFP and mCherry fusion proteins localize to the vacuole	-0.627719	0.53566	-1.64572	0.2837	-0.214679	-0.584698	-3.44378	-2.17484	-2.6518	-2.53235	-2.92518	-1.59078
YCL020W		III	1317	Retrotransposon TYA Gag gene co-transcribed with TYB Pol; translated as TYA or TYA-TYB polyprotein; Gag is a nucleocapsid protein that is the structural constituent of virus-like particles (VLPs); similar to retroviral Gag	-0.199557	0.2261	-0.126943	0.11578	-0.057287	0.01741	-0.749903	-0.400306	-0.907785	-0.434568	-0.683689	-0.763432
YCL019W		III	5314	Retrotransposon TYA Gag and TYB Pol genes; transcribed/translated as one unit; polyprotein is processed to make a nucleocapsid-like protein (Gag) reverse transcriptase (RT)	-0.734023	-2.24489	-1.63313	0.36912	-0.12805	-0.745791	0.44343	-1.48502	-2.97677	1.54657	0.63182	-2.08944
YCL012C		III	472	Protein of unknown function; SWAT-GFP and mCherry fusion proteins localize to the endoplasmic reticulum and vacuole respectively; orthologs are present in S. bayanus S. paradoxus and Ashbya gossypii; YCL012C is not an essential gene	0.03807	-1.45519	-0.702244	0.13886	-0.254139	0.3104	0.93219	0.65268	1.33946	1.03298	1.85373	2.35211
YCL007C		III	393	Dubious open reading frame; unlikely to encode a functional protein based on available experimental and comparative sequence data; overlaps verified ORF YCL005W-A; mutations in YCL007C were thought to confer sensitivity to calcofluor white	1.01637	0.63614	0.47247	0.56635	-0.057467	0.03357	1.10563	0.56849	0.00048	0.6556	-0.12511	-0.438423
snR43		III	209	H/ACA box small nucleolar RNA (snoRNA); guides pseudouridylation of large subunit (LSU) rRNA at position U966 and of 5.8S rRNA at position 73	0.48536	0.02856	0.28078	0.06491	-0.31661	0.60736	0.25351	-0.519769	-0.331856	-0.166937	-0.864942	-0.005276
YCL002C		III	868	Putative protein of unknown function; YCL002C is not an essential gene	-0.198895	0.4904	0.34265	-0.139175	0.15858	0.13952	0.14056	0.74208	0.47453	0.20028	0.41027	0.2714
YCL001W-A		III	462	Putative protein of unknown function; YCL001W-A gene has similarity to DOM34 and is present in a region duplicated between chromosomes XIV and III	0.15934	0.79319	0.97084	0.26637	-0.223924	-0.268696	0.53405	-0.683955	-0.637903	0.64109	-1.70107	-1.87744
YCL001W-B		III	255	Putative protein of unknown function; present in a region duplicated between chromosomes XIV and III; YCL001W-B has a paralog DOM34	0.60095	0.51177	1.22547	-0.091831	-0.331536	-0.227635	1.06649	-0.067104	0.2644	0.37371	-0.910409	-1.18871
YCR001W		III	315	Dubious open reading frame; unlikely to encode a functional protein based on available experimental and comparative sequence data; YCR001W is not an essential gene	1.01845	2.73072	1.26297	-0.427468	0.52349	0.58463	1.68357	1.16321	0.68627	0.23765	-1.04402	0.00794
YCR006C		III	474	Dubious open reading frame; unlikely to encode a functional protein based on available experimental and comparative sequence data	-0.20785	0.22715	-0.246981	-0.862201	-0.524266	-0.041539	0.04994	0.53507	0.04	-0.604411	-0.216345	0.24544
YCR007C		III	720	Putative integral membrane protein; member of DUP240 gene family; SWAT-GFP and mCherry fusion proteins localize to the cell periphery and vacuole; YCR007C is not an essential gene	0.67034	-0.930596	-1.19658	-0.096846	0.00166	0.0963	-0.181146	-1.79057	-0.852587	-0.948334	-0.858314	0.44029
tN(GUU)C		III	74	Asparagine tRNA (tRNA-Asn) predicted by tRNAscan-SE analysis	0.18775	0.28603	0.06528	0.15202	0.00455	0.39773	0.06996	0.27821	-0.343276	0.03422	-0.003263	-0.010832
YCR013C		III	648	Dubious open reading frame; unlikely to encode a functional protein based on available experimental and comparative sequence data; transcription of both YCR013C and the overlapping essential gene PGK1 is reduced in a gcr1 null mutant	-3.77092	-1.43573	-0.262589	0.14971	0.2606	0.14503	-2.51289	-0.584413	0.19205	1.40774	1.11191	0.59967
YCR015C		III	954	Protein required for cold tolerance; involved in phosphate uptake; YCR015C is not an essential geneCTO1	0.78345	2.85548	1.77431	-0.113813	-0.009637	0.11779	0.98435	1.2432	0.80385	0.08709	-1.62192	-0.85268
YCR016W		III	873	Putative protein of unknown function; green fluorescent protein (GFP)-fusion protein localizes to the nucleolus and nucleus; predicted to be involved in ribosome biogenesis	-0.093986	3.0176	3.23646	-0.200591	0.0505	0.11983	-0.366358	1.54849	1.08578	-0.472964	-1.41862	-2.03086
YCR018C-A		III	255	Putative protein of unknown function; encoded opposite a Ty1 LTR	0.64174	0.80279	0.7739	0.07107	-0.419836	-0.859208	0.59067	-0.247237	-0.408592	0.02	-1.46986	-2.0417
YCR022C		III	345	Dubious open reading frame; unlikely to encode a functional protein based on available experimental and comparative sequence data; YCR022C is not an essential gene	-0.024925	-0.164486	-0.144816	-0.1659	0.12275	-0.793588	-0.192271	-1.01365	-0.344168	-0.333246	-0.726415	-0.99294
YCR023C		III	1836	Vacuolar membrane protein of unknown function; member of the multidrug resistance family; YCR023C is not an essential gene	0.5824	-1.15532	-1.06554	-0.151181	-0.071057	-0.355557	-0.720866	-1.99612	-1.38697	-1.45444	-0.911853	-0.676983
YCR024C-B		III	267	Putative protein of unknown function; identified by expression profiling and mass spectrometry	1.41364	1.14385	1.27397	0.10317	-0.526711	-0.583853	2.39672	1.31462	1.11626	1.08625	-0.355942	-0.741555
YCR025C		III	411	Dubious open reading frame; unlikely to encode a functional protein based on available experimental and comparative sequence data; YCR025C is not an essential gene	0.51361	-0.090976	-0.14686	0.05328	-0.584218	-0.824423	-0.074574	-0.149341	0.31371	-0.534909	-0.642583	-0.363848
snR65		III	100	C/D box small nucleolar RNA (snoRNA); guides 2'-O-methylation of large subunit (LSU) rRNA at position U2347	-0.485484	1.76586	1.39048	-0.855019	-0.279087	0.90252	1.69023	1.34021	0.56735	1.32069	-0.704728	0.07938
snR189		III	189	H/ACA box small nucleolar RNA (snoRNA); guides pseudouridylation of large subunit (LSU) rRNA at position U2735 and small subunit (SSU) rRNA at position U466	-0.196812	0.50689	0.35909	0.13239	0.02177	0.47154	0.00935	-0.21724	-0.194604	0.33855	-0.702356	-0.082151
YCR041W		III	333	Protein of unknown function; overexpression suppresses the high-frequency loss of mini-chromosomes probably by increasing the rate of proper chromosome segregation; translated gene product of YCR041W	0.13274	0.07866	0.20075	-0.282007	-0.496619	0.66035	-0.52622	-0.04737	-0.416089	-0.940963	-0.622652	0.04351
YCR043C		III	384	Putative protein of unknown function; green fluorescent protein (GFP)-fusion protein localizes to the Golgi apparatus; YCR043C is not an essential gene	1.28072	2.88159	1.12367	0.03414	0.24238	0.23254	1.8068	1.24466	0.33124	0.56022	-1.39455	-0.559888
YCR049C		III	447	Dubious open reading frame; unlikely to encode a functional protein based on available experimental and comparative sequence data	0.39665	0.59944	0.56451	0.06716	0.20957	0.77819	-0.130293	-0.039706	0.11551	-0.459784	-0.429583	0.3292
YCR050C		III	309	Non-essential protein of unknown function; deletion mutant is synthetically sick or lethal with alpha-synuclein	-0.065289	0.75185	0.54856	-0.32866	0.3429	-0.08928	0.6556	0.49664	0.69388	0.39223	0.0877	0.05604
YCR051W		III	669	Putative protein of unknown function; green fluorescent protein (GFP)-fusion protein localizes to the cytoplasm and nucleus; contains ankyrin (Ank) repeats; YCR051W is not an essential gene	-0.171537	1.30344	0.31295	-0.051854	0.10768	0.07905	-0.162688	1.17847	0.7779	-0.043005	-0.017287	0.54401
YCR061W		III	1896	Protein of unknown function; green fluorescent protein (GFP)-fusion protein localizes to the cytoplasm in a punctate pattern; induced by treatment with 8-methoxypsoralen and UVA irradiation	0.14076	-1.59984	-1.18592	0.20309	-0.038832	-0.169816	1.06405	-0.109213	0.14628	1.12637	1.45179	1.16239
YCR064C		III	411	Dubious open reading frame; unlikely to encode a functional protein based on available experimental and comparative sequence data; partially overlaps the verified gene BUD31	-1.26401	2.18335	1.52222	-0.017799	-0.225082	0.15548	-0.03767	1.05587	0.52346	1.20854	-1.35256	-0.843282
YCR075W-A		III	228	Component of the EGO and GSE complexes; identified by homology to Ashbya gossypii; YCR075W-A has a paralog YNR034W-A	0.08827	0.27691	0.49739	-0.164737	0.04495	0.71659	1.79777	0.76141	0.24003	1.54476	0.52945	0.45924
YCR085W		III	354	Dubious open reading frame; unlikely to encode a functional protein based on available experimental and comparative sequence data	-0.333793	0.98981	0.89093	-0.208752	0.55744	0.70192	1.17681	0.92466	1.0172	1.30185	0.49229	0.8282
YCR087W		III	516	Dubious open reading frame; unlikely to encode a functional protein based on available experimental and comparative sequence data; partially overlaps uncharacterized gene YCR087C-A; YCR087W is not an essential gene	-1.50416	4.50733	3.29727	-0.310923	0.18081	-0.039781	-1.74866	2.65138	1.54989	-0.555419	-1.67515	-1.78716
YCR087C-A		III	462	Putative protein of unknown function; green fluorescent protein (GFP)-fusion protein localizes to the nucleolus; YCR087C-A is not an essential gene	-0.241261	0.26356	0.29557	0.09125	-0.137292	0.32259	-0.402675	0.15496	-0.179057	-0.070168	-0.245886	-0.152038
YCR090C		III	549	Putative protein of unknown function; green fluorescent protein (GFP)-fusion protein localizes to the cytoplasm and nucleus; YCR090C is not an essential gene	-0.195898	1.06739	0.74709	-0.488057	-0.074683	0.16222	0.71444	0.36435	0.23813	0.42229	-0.777724	-0.346745
YCR095W-A		III	159	Putative protein of unknown function	0.04202	0.08465	0.01578	-0.384902	-0.780451	0.11033	-0.213579	-0.289338	-0.328195	-0.640496	-1.15444	-0.233641
YCR097W-A		III	267	Dubious open reading frame; unlikely to encode a functional protein based on available experimental and comparative sequence data; identified by homology to a hemiascomycetous yeast protein	-0.010995	0.09039	0.16553	-0.167415	-0.431388	0.25368	0.17039	-0.164483	-0.228196	0.01397	-0.686264	-0.140049
YCR099C		III	468	Putative protein of unknown function	-0.811162	-1.51508	-1.68038	-0.309965	-1.27194	-2.23563	-0.45835	-1.12489	0.0882	0.04285	-0.881751	-0.467044
YCR100C		III	951	Putative protein of unknown function	-0.489221	-1.37008	-1.86396	-0.267005	-1.78043	-2.17646	-0.314989	-0.651524	-0.591682	-0.092773	-1.06188	-0.904181
YCR101C		III	549	Putative protein of unknown function; localizes to the membrane fraction; YCR101C is not an essential gene	-0.541808	-1.33116	-1.87548	-0.05735	-1.64838	-2.0716	-0.590114	-1.00372	-0.343724	-0.105656	-1.32094	-0.539847
YCR102C		III	1107	Putative protein of unknown function; involved in copper metabolism; similar to C. carbonum toxD gene; member of the quinone oxidoreductase family	0.45298	-1.06536	-0.114356	0.4503	-0.286988	0.01554	1.23257	-0.059752	0.10934	1.22989	0.71862	0.23924
YCR102W-A		III	198	Dubious open reading frame; unlikely to encode a functional protein based on available experimental and comparative sequence data	0.4767	0.42921	1.98195	-0.193147	-0.539282	-0.850375	2.63207	1.53085	2.01557	1.96223	0.56235	-0.816759
YCR108C		III	192	Putative protein of unknown function; identified by fungal homology and RT-PCR	0.54368	-0.557892	-0.286097	0.23035	0.00445	-0.03028	1.05537	0.42617	0.87997	0.74204	0.98851	1.13579
YCR107W	AAD3	III	1092	Putative aryl-alcohol dehydrogenase; similar to P. chrysosporium aryl-alcohol dehydrogenase; mutational analysis has not yet revealed a physiological role; AAD3 has a paralog AAD15	0.60242	-0.995319	-0.400454	-0.006152	0.55902	0.11952	-0.210781	-0.841045	-0.18689	-0.819357	0.71329	0.33309
YCR088W	ABP1	III	1779	Actin-binding protein of the cortical actin cytoskeleton; important for activation of the Arp2/3 complex that plays a key role actin in cytoskeleton organization; inhibits barbed-end actin filament elongation; phosphorylation within its Proline-Rich Regio mediated by Cdc28p and Pho85p	-0.902296	-1.49305	0.22659	-0.026086	-0.271894	-0.260827	0.78545	-0.544786	-0.125732	1.66166	0.67637	-0.613149
YCR105W	ADH7	III	1086	NADPH-dependent medium chain alcohol dehydrogenase; has broad substrate specificity; member of the cinnamyl family of alcohol dehydrogenases; may be involved in fusel alcohol synthesis or in aldehyde tolerance	0.60515	0.37435	-0.341153	0.03542	-0.076248	-0.357211	0.15126	0.03564	0.16711	-0.418466	-0.414958	0.15105
YCR011C	ADP1	III	3150	Putative ATP-dependent permease of the ABC transporter family	0.82365	-0.823422	-0.489166	0.15896	0.45208	0.49372	0.76349	-0.183045	0.04621	0.0988	1.09246	1.02909
YCR010C	ADY2	III	852	Acetate transporter required for normal sporulation; phosphorylated in mitochondria; ADY2 has a paralog ATO2	-0.147825	-5.6783	-8.2846	0.21912	0.36103	0.49111	-0.303571	-0.34542	-0.633886	0.06337	5.69391	8.14183
YCL025C	AGP1	III	1902	Low-affinity amino acid permease with broad substrate range; involved in uptake of asparagine glutamine	-0.528381	0.16495	0.41409	1.57102	2.46397	2.83007	-3.81562	-2.26889	-5.11693	-1.71622	0.03012	-2.70095
YCR082W	AHC2	III	387	Component of the ADA histone acetyltransferase complex; Ach2p and Ach1p are unique to the ADA complex and not shared with the related SAGA and SLIK complexes; may tether Ach1p to the complex	0.00927	-0.787836	-0.936972	-0.032919	0.07501	-0.173966	-0.382402	-0.54304	-0.570361	-0.424593	0.31981	0.19265
YCL050C	APA1	III	966	AP4A phosphorylase; bifunctional diadenosine 5'5'''-P1	-1.24542	0.85775	0.68847	-0.081537	-0.343915	-0.294682	-0.061817	0.62702	-0.001906	1.10207	-0.57464	-0.985053
YCR048W	ARE1	III	1833	Acyl-CoA:sterol acyltransferase; endoplasmic reticulum enzyme that contributes the major sterol esterification activity in the absence of oxygen; ARE1 has a paralog ARE2	0.47678	0.83751	0.24224	-0.138844	0.21159	-0.055501	0.27846	0.11003	0.19261	-0.337168	-0.515887	-0.105133
YCR068W	ATG15	III	1563	Putative lipase required for lysis of autophagic and Cvt bodies; targeted to intravacuolar vesicles during autophagy via the multivesicular body (MVB) pathway; required for the maintenance of lipid droplet quantity after the diauxic shift; regulates lipolysis	1.51515	-0.363087	-0.432257	0.17859	0.32146	0.34215	1.46192	0.57728	0.42542	0.12536	1.26183	1.19983
YCL038C	ATG22	III	1587	Vacuolar integral membrane protein required for efflux of amino acids; required for efflux of amino acids during autophagic body breakdown in the vacuole; null mutation causes a gradual loss of viability during starvation	0.50445	-1.30975	-0.187902	-0.019046	-0.477313	-0.312564	0.15761	-0.671221	0.28674	-0.365888	0.16121	0.16208
YCL029C	BIK1	III	1323	Microtubule-associated protein; component of the interface between microtubules and kinetochore involved in sister chromatid separation; essential in polyploid cells but not in haploid or diploid cells; ortholog of mammalian CLIP-170	-0.33589	1.04645	0.84766	-0.039521	0.25324	0.14976	-0.242491	0.23051	-0.190687	0.05388	-0.562693	-0.888588
YCR032W	BPH1	III	6504	Protein homologous to Chediak-Higashi syndrome and Beige proteins; both of which are implicated in disease syndromes in human and mouse respectively	0.08572	-0.703638	-0.754301	0.13165	0.41236	-0.118989	-0.254674	-0.140963	0.02861	-0.208739	0.97503	0.66392
YCR047C	BUD23	III	828	Methyltransferase that methylates residue G1575 of 18S rRNA; required for rRNA processing and nuclear export of 40S ribosomal subunits independently of methylation activity; diploid mutant displays random budding pattern; functional homolog of human WBSCR22	0.20204	2.11778	1.43975	-0.032324	0.18626	0.34004	0.32498	1.75487	1.34475	0.09062	-0.176654	0.24504
YCL014W	BUD3	III	4911	Guanine nucleotide exchange factor (GEF) for Cdc42p; activates Cdc42p in early G1 accounting for the first stage of biphasic activation	-0.131447	0.32559	0.58748	-0.041539	0.05289	-0.066622	0.8248	0.07548	-0.054916	0.91471	-0.197225	-0.709018
YCR063W	BUD31	III	474	Component of the SF3b subcomplex of the U2 snRNP; increases efficiency of first and second step pre-mRNA splicing; diploid mutants display a random budding pattern instead of the wild-type bipolar pattern; facilitates passage through G1/S Start but is not required for G2/M transition or exit from mitosis	-0.642414	1.99114	1.82829	-0.204893	0.0601	0.12469	-0.160859	1.11856	0.56655	0.27666	-0.812477	-1.13705
YCR038C	BUD5	III	1929	GTP/GDP exchange factor for Rsr1p (Bud1p); required for both axial and bipolar budding patterns; mutants exhibit random budding in all cell types	0.64386	0.10495	0.18339	0.38556	0.3204	0.3393	-0.142232	-0.504451	-0.498842	-0.400539	-0.288997	-0.34294
YCR002C	CDC10	III	969	Component of the septin ring required for cytokinesis; septins are GTP-binding proteins that assemble into rod-like hetero-oligomers that can associate to form filaments; septin rings at the mother-bud neck act as scaffolds for recruiting cell division factors and as barriers to prevent diffusion of specific proteins between mother and daughter cells; N-terminus interacts with phosphatidylinosito…	0.19868	0.49804	0.08137	-0.032445	-0.103806	-0.29359	0.21307	0.04606	0.14389	-0.018054	-0.555782	-0.231074
YCR093W	CDC39	III	6327	Component of the CCR4-NOT1 core complex; this complex has multiple roles in regulating mRNA levels including regulation of transcription and destabilizing mRNAs by deadenylation; basal transcription factor	0.2384	0.53359	-0.291692	0.04815	0.44275	0.1342	0.99703	0.99272	0.65722	0.80678	0.90187	1.08311
YCR094W	CDC50	III	1176	Endosomal protein that interacts with phospholipid flippase Drs2p; interaction with Cdc50p is essential for Drs2p catalytic activity; mutations affect cell polarity and polarized growth; similar to Lem3p; CDC50 has a paralog YNR048W	-0.188313	-0.074493	-0.393807	-0.086256	0.24416	0.28571	0.65366	0.09475	-0.210637	0.75572	0.41341	0.46888
YCL064C	CHA1	III	1083	Catabolic L-serine (L-threonine) deaminase; catalyzes the degradation of both L-serine and L-threonine; required to use serine or threonine as the sole nitrogen source transcriptionally induced by serine and threonine	3.18572	3.06558	1.7643	-0.510105	-0.838127	-1.23595	-2.07366	-1.7124	-1.63173	-5.76948	-5.6161	-4.63197
YCR005C	CIT2	III	1383	Citrate synthase peroxisomal isozyme involved in glyoxylate cycle; catalyzes condensation of acetyl coenzyme A and oxaloacetate to form citrate; expression is controlled by Rtg1p and Rtg2p transcription factors; SCF-Ucc1 regulates level of Cit2p to maintain citrate homeostasis; oxaloacetate-dependent positive feedback loop inhibits Cit2p ubiquitination; CIT2 has a paralog	-4.12316	-6.34491	-4.24569	-1.0854	-1.39144	-1.31574	-3.40378	-1.88491	-1.49519	-0.366018	3.06857	1.43477
YCR069W	CPR4	III	957	Peptidyl-prolyl cis-trans isomerase (cyclophilin); catalyzes the cis-trans isomerization of peptide bonds N-terminal to proline residues; has a potential role in the secretory pathway; CPR4 has a paralog CPR8	0.59885	-0.946484	-0.950069	0.05759	0.30894	0.23816	1.14521	0.29886	0.53314	0.60395	1.55429	1.72137
YCR086W	CSM1	III	573	Nucleolar protein that mediates homolog segregation during meiosis I; forms a complex with Lrs4p and then Mam1p at kinetochores; required for condensin recruitment to the replication fork barrier site and rDNA repeat segregation	0.07989	0.9066	0.29697	-0.047592	0.20307	-0.031703	0.8348	0.83326	0.76336	0.70731	0.12973	0.43468
YCR054C	CTR86	III	1692	Essential protein of unknown function; with orthologs in Ashbya gossypii and Candida albicans; similar to human ATXN10 mutations in which cause spinocerebellar ataxia type 10; codon usage corresponds to that observed for yeast genes expressed at low levels; relative distribution to the nucleus increases upon DNA replication stress	0.11728	1.10267	0.71572	-0.166033	0.30897	0.00785	-0.101393	0.68726	1.06414	-0.384708	-0.106449	0.35628
YCR017C	CWH43	III	2862	Putative sensor/transporter protein involved in cell wall biogenesis; contains 14-16 transmembrane segments and several putative glycosylation and phosphorylation sites; null mutation is synthetically lethal with pkc1 deletion	-0.369916	-0.268523	0.34059	-0.115829	0.00892	-0.167138	0.12653	-0.13822	-0.28748	0.38061	0.13923	-0.79521
YCL016C	DCC1	III	1143	Subunit of a complex with Ctf8p and Ctf18p; shares some components with Replication Factor C; required for sister chromatid cohesion and telomere length maintenance	-0.03154	0.0926	0.17787	0.03515	0.05804	-0.100115	-0.402944	0.16298	0.23651	-0.336255	0.12841	-0.041482
YCR034W	ELO2	III	1044	Fatty acid elongase involved in sphingolipid biosynthesis; acts on fatty acids of up to 24 carbons in length; mutations have regulatory effects on 1	-2.07322	2.52127	0.65871	-0.394625	-0.539709	-0.330512	-0.311752	1.51931	0.58198	1.36685	-1.54166	-0.407234
YCL045C	EMC1	III	2283	Member of conserved endoplasmic reticulum membrane complex; involved in efficient folding of proteins in the ER; null mutant displays induction of the unfolded protein response; interacts with Gal80p; homologous to worm H17B01.4/EMC-1 fly CG2943	0.08154	0.82461	0.48675	-0.16706	-0.013233	-0.048022	0.1366	0.11673	-0.074346	-0.112	-0.721121	-0.609114
YCR075C	ERS1	III	783	Protein with similarity to human cystinosin; cystinosin is a H(+)-driven transporter involved in L-cystine export from lysosomes and implicated in the disease cystinosis; contains seven transmembrane domains; mutation is functionally complemented by human CTNS	0.66255	-0.646003	-0.000562	0.03469	0.42786	0.71868	1.26486	0.45823	0.61778	0.637	1.53209	1.33702
YCR028C	FEN2	III	1539	Plasma membrane H+-pantothenate symporter; confers sensitivity to the antifungal agent fenpropimorph; relocalizes from vacuole to cytoplasm upon DNA replication stress	0.32371	0.29924	-0.244738	-0.032552	-0.057027	-0.003263	-0.293333	-0.119804	-0.610376	-0.649597	-0.476068	-0.368901
YCR089W	FIG2	III	4830	Cell wall adhesin expressed specifically during mating; may be involved in maintenance of cell wall integrity during mating; FIG2 has a paralog	1.10416	0.82241	-0.202307	0.39248	-0.353333	-0.633939	-0.010951	0.88525	-0.386239	-0.722634	-0.290499	-0.817871
YCL026C-A	FRM2	III	582	Type II nitroreductase using NADH as reductant; mutants are defective in fatty acid mediated repression of genes involved in fatty acid biosynthesis indicative of a role in lipid signaling; involved in the oxidative stress response; transcription induction by cadmium and selenite indicates a possible role in the metal stress response; expression induced in cells treated with the mycotoxin patulin	-1.08281	0.18789	0.58007	-0.920233	-1.80619	-2.27026	-1.50602	-1.34372	-0.493097	-1.34345	-3.33781	-3.34342
YCR076C	FUB1	III	753	Proteasome-binding protein; interacts physically with multiple subunits of the 20S proteasome and genetically with genes encoding 20S core particle and 19S regulatory particle subunits; exhibits boundary activity which blocks the propagation of heterochromatic silencing; contains a PI31 proteasome regulator domain and sequence similarity with human PSMF1 a proteasome inhibitor; not an essential g…	0.01159	-0.725416	-0.873431	0.00982	-0.127052	0.44804	0.10659	-0.022256	0.42831	0.10483	0.57611	1.74978
YCL027W	FUS1	III	1539	Membrane protein localized to the shmoo tip; required for cell fusion; expression regulated by mating pheromone; proposed to coordinate signaling fusion	1.50808	-0.328575	0.14063	-0.126182	-0.475646	-0.578362	-1.44319	-1.11416	-0.974623	-3.07744	-1.26123	-1.69362
YCL058C	FYV5	III	459	Protein involved in regulation of the mating pathway; binds with Matalpha2p to promoters of haploid-specific genes; required for survival upon exposure to K1 killer toxin; involved in ion homeostasis	-0.595592	2.5227	1.83906	0.03819	-0.121604	0.00862	-0.954917	2.01188	1.67664	-0.321135	-0.632419	-0.153802
YCL011C	GBP2	III	1284	Poly(A+) RNA-binding protein; key surveillance factor for the selective export of spliced mRNAs from the nucleus to the cytoplasm; preference for intron-containing genes; similar to Npl3p; also binds single-stranded telomeric repeat sequence in vitro; relocalizes to the cytosol in response to hypoxia; GBP2 has a paralog HRB1	-0.094646	0.43817	-0.627465	0.00188	0.14458	0.15863	-0.306778	0.54053	0.29796	-0.210255	0.24694	1.08405
YCL036W	GFD2	III	1701	Protein of unknown function; identified as a high-copy suppressor of a dbp5 mutation; GFD2 has a paralog YDR514C	-1.02549	3.07385	3.42172	-0.690072	-0.267599	-0.032564	-1.3051	2.62956	2.82043	-0.969687	-0.711884	-0.63385
YCL039W	GID7	III	2238	Subunit of GID Complex that binds directly to central component Vid30p; GID complex is involved in proteasome-dependent catabolite inactivation of fructose-16-bisphosphatase; Gid7p contains six WD40 repeats; computational analysis suggests that Gid7p and Moh1p have similar functions	1.02113	-1.92388	-1.2774	0.47463	0.02529	0.09957	0.71184	-0.543442	-0.04863	0.16534	1.40573	1.32835
YCR098C	GIT1	III	1557	Plasma membrane permease; mediates uptake of glycerophosphoinositol and glycerophosphocholine as sources of the nutrients inositol and phosphate; expression and transport rate are regulated by phosphate and inositol availability	-2.16127	-1.96973	-1.40242	0.2091	-0.274551	-0.009397	-0.394505	-0.500405	-0.618835	1.97586	1.19477	0.77419
YCL040W	GLK1	III	1503	Glucokinase; catalyzes the phosphorylation of glucose at C6 in the first irreversible step of glucose metabolism; one of three glucose phosphorylating enzymes; expression regulated by non-fermentable carbon sources; GLK1 has a paralog EMI2	-0.45418	-5.73924	-2.75843	0.50166	-0.148912	-0.303502	1.3858	-0.818953	0.67901	2.34163	4.77138	3.13393
YCL035C	GRX1	III	333	Glutathione-dependent disulfide oxidoreductase; hydroperoxide and superoxide-radical responsive heat-stable	-0.223251	-2.49421	-1.19534	0.26912	0.02026	-0.119119	0.7918	-0.752845	0.36097	1.28417	1.76162	1.43719
YCL026C-B	HBN1	III	582	Protein of unknown function; similar to bacterial nitroreductases; green fluorescent protein (GFP)-fusion protein localizes to the cytoplasm and nucleus; protein becomes insoluble upon intracellular iron depletion; protein abundance increases in response to DNA replication stress	-2.06897	2.64954	2.72096	0.48035	-1.4991	-1.60504	0.84919	2.64354	0.88065	3.39851	-1.50509	-3.44535
YCR065W	HCM1	III	1695	Forkhead transcription factor; drives S-phase activation of genes involved in chromosome segregation spindle dynamics	-0.007987	0.88092	0.74831	-0.111157	0.22438	0.11439	0.68331	0.92054	0.47793	0.58014	0.26399	-0.15599
YCL030C	HIS4	III	2400	Multifunctional enzyme containing phosphoribosyl-ATP pyrophosphatase; phosphoribosyl-AMP cyclohydrolase and histidinol dehydrogenase activities; catalyzes the second	1.4708	0.90827	-0.371491	0.36782	0.54174	0.2284	-1.05283	-2.64683	-3.86922	-2.15581	-3.01335	-3.26933
YCL066W	HMLALPHA1	III	528	Silenced copy of ALPHA1 at HML; ALPHA1 encodes a transcriptional coactivator involved in the regulation of mating-type alpha-specific gene expression	0.61517	0.77548	0.79232	-0.062712	-0.029337	0.11871	2.21516	2.30278	1.56707	1.53728	1.49797	0.89345
YCL067C	HMLALPHA2	III	633	Silenced copy of ALPHA2 at HML; homeobox-domain protein that associates with Mcm1p in haploid cells to repress a-specific gene expression and interacts with a1p in diploid cells to repress haploid-specific gene expression	-0.3672	-0.048903	0.09947	-0.452634	-0.165217	0.55779	-0.245385	0.07528	-0.450437	-0.330819	-0.041035	0.00789
YCR097W	HMRA1	III	487	Silenced copy of a1 at HMR; homeobox corepressor that interacts with Alpha2p to repress haploid-specific gene transcription in diploid cells	-0.09419	-0.791047	-0.489396	0.06773	-0.298607	0.59873	-0.759399	-1.36445	-1.99598	-0.597477	-0.872011	-0.907854
YCR096C	HMRA2	III	360	Silenced copy of a2 at HMR; similarity to Alpha2p; required along with a1p for inhibiting expression of the HO endonuclease in a/alpha HO/HO diploid cells with an active mating-type interconversion system	-0.622063	-0.12168	0.91926	-0.254287	-0.130341	0.16482	-1.05913	-0.1109	0.37087	-0.691359	-0.119562	-0.383571
YCR021C	HSP30	III	999	Negative regulator of the H(+)-ATPase Pma1p; stress-responsive protein; hydrophobic plasma membrane localized; induced by heat shock ethanol treatment	-1.06896	-5.22619	0.61905	0.13175	-2.13569	-2.1329	-3.13638	-4.44721	-0.539935	-1.93568	-1.3567	-3.29188
YCR020W-B	HTL1	III	237	Component of the RSC chromatin remodeling complex; RSC functions in transcriptional regulation and elongation chromosome stability	0.04063	0.87839	0.74387	-0.6463	-0.858844	0.25066	-0.445591	-0.565334	-1.33612	-1.13253	-2.30257	-1.82933
YCL009C	ILV6	III	930	Regulatory subunit of acetolactate synthase; acetolactate synthase catalyzes the first step of branched-chain amino acid biosynthesis; enhances activity of the Ilv2p catalytic subunit localizes to mitochondria	1.67637	-0.221098	-0.951255	0.43662	0.28362	-0.12035	0.39029	-0.886024	-0.719409	-0.84946	-0.381302	0.1115
YCR046C	IMG1	III	510	Mitochondrial ribosomal protein of the large subunit; required for respiration and for maintenance of the mitochondrial genome	-1.26794	-0.516189	-0.203003	-0.141278	0.25196	0.14609	-0.015929	0.33618	0.48706	1.11074	1.10433	0.83615
YCR071C	IMG2	III	441	Mitochondrial ribosomal protein of the large subunit; conserved in metazoa with similarity to human mitochondrial ribosomal protein MRPL49	-0.421066	-0.632496	-0.95465	-0.016601	0.23991	0.09471	0.45313	-0.460583	-0.439564	0.85759	0.41182	0.6098
YCL055W	KAR4	III	1008	Transcription factor required for response to pheromones; also required during meiosis; exists in two forms a slower-migrating form more abundant during vegetative growth and a faster-migrating form induced by pheromone	0.55266	-0.049644	-0.264304	-0.346578	-0.196066	-0.059044	-1.13526	-0.251147	-0.186156	-2.0345	-0.397569	0.0191
YCL024W	KCC4	III	3114	Protein kinase of the bud neck involved in the septin checkpoint; associates with septin proteins negatively regulates Swe1p by phosphorylation	-0.008204	-1.07486	0.11311	0.07353	0.32448	0.49011	0.82606	-0.185314	0.17745	0.90779	1.21403	0.55446
YCR091W	KIN82	III	2163	Putative serine/threonine protein kinase; implicated in the regulation of phospholipid asymmetry through the activation of phospholipid translocases (flippases); involved in the phosphorylation of upstream inhibitory kinase Ypk1p along with Fpk1p; has a redundant role in the cellular response to mating pheromone; KIN82 has a paralog FPK1	0.66236	-3.2094	-2.64447	0.33706	0.17017	0.03815	0.25967	-0.818877	-0.508615	-0.065636	2.5607	2.174
YCL059C	KRR1	III	951	Nucleolar protein required for rRNA synthesis and ribosomal assembly; required for the synthesis of 18S rRNA and for the assembly of 40S ribosomal subunit; essential gene	-0.689861	2.33451	1.74732	-0.358496	0.04321	0.10795	-0.282542	1.8132	1.43677	0.04882	-0.478093	-0.202595
YCL005W	LDB16	III	771	Protein involved in lipid droplet (LD) assembly; forms a complex with Sei1p at ER-LD contact sites stabilizing contact sites; ensures that LDs bud from the ER towards the cytosolic side of the membrane; null mutants have decreased net negative cell surface charge and localized accumulation of phosphatidic acid (PA) marker proteins; GFP-fusion protein expression is induced in response to MMS; null…	0.17415	0.1659	0.18749	0.00459	0.09974	0.16008	-0.589133	-0.61289	-0.604283	-0.758697	-0.679048	-0.631694
YCL018W	LEU2	III	1095	Beta-isopropylmalate dehydrogenase (IMDH); catalyzes the third step in the leucine biosynthesis pathway; can additionally catalyze the conversion of beta-ethylmalate into alpha-ketovalerate	0.969	4.14849	2.18818	-0.324594	-0.283984	0.19433	8.57039	9.19065	6.87564	7.2768	4.75818	4.88179
YCL051W	LRE1	III	1752	Protein involved in control of cell wall structure and stress response; direct inhibitor of the nuclear Dbf2 related (NDR) kinase Cbk1p-Mob2p; overproduction confers resistance to cell-wall degrading enzymes; exhibits genetic interactions with genes involved in the cell wall integrity pathway; LRE1 has a paralog HLR1	0.48618	-0.753638	-0.65599	0.03557	-0.034572	0.04934	0.54259	0.04487	-0.102699	0.09198	0.76393	0.60263
YCL034W	LSB5	III	1065	Protein involved in membrane-trafficking events at plasma membrane; interacts with actin regulators Sla1p and Las17p ubiquitin	1.24117	-0.675716	-0.346205	0.18266	0.29125	0.30793	1.10581	-0.293276	0.08512	0.0473	0.67369	0.73926
YCR020C-A	MAK31	III	267	Non-catalytic subunit of N-terminal acetyltransferase of the NatC type; required for replication of dsRNA virus; member of the Sm protein family	0.24592	0.73994	0.74314	-0.551516	-0.929416	0.29027	-0.309501	-1.04315	-1.44587	-1.10694	-2.71251	-1.89874
YCR019W	MAK32	III	1092	Protein necessary for stability of L-A dsRNA-containing particles	0.37534	0.09833	-0.178822	0.13716	0.45652	0.27591	0.36224	-0.02682	-0.360738	0.12406	0.33137	0.094
YCR040W	MATALPHA1	III	528	Transcriptional co-activator that regulates mating-type-specific genes; targets the transcription factor Mcm1p to the promoters of alpha-specific genes; one of two genes encoded by the MATalpha mating type cassette	0.74894	0.85506	0.39112	-0.0802	0.06611	0.18662	2.01789	2.32641	1.44824	1.18875	1.53746	1.24374
YCR039C	MATALPHA2	III	633	Homeobox-domain protein; with Mcm1p represses a-specific genes in haploids; acts with A1p to repress transcription of haploid-specific genes in diploids; one of two genes encoded by the MATalpha mating type cassette	0.35923	-0.182871	-0.701778	-0.092912	-0.25497	0.22112	-0.107424	-0.113166	-0.465478	-0.55957	-0.185265	0.45742
YCL044C	MGR1	III	1254	Subunit of the mitochondrial (mt) i-AAA protease supercomplex; i-AAA degrades misfolded mitochondrial proteins; forms a subcomplex with Mgr3p that binds to substrates to facilitate proteolysis; required for growth of cells lacking mtDNA	-1.86203	-1.25152	-1.24897	0.28253	-0.487334	0.01483	-0.075963	0.35448	-0.282675	2.0686	1.11866	0.98112
YCL057C-A	MIC10	III	294	Conserved component of the MICOS complex; MICOS (formerly MINOS or MitOS) is a mitochondrial inner membrane complex that extends into the intermembrane space and has a role in the maintenance of crista junctions inner membrane architecture	-0.648464	-1.00163	-0.390527	-0.261597	0.30988	0.40877	0.31335	0.19949	0.11608	0.70022	1.511	0.91537
YCL061C	MRC1	III	3291	S-phase checkpoint protein required for DNA replication; couples DNA helicase and polymerase; interacts with and stabilizes Pol2p at stalled replication forks during stress where it forms a pausing complex with Tof1p and is phosphorylated by Mec1p; defines a novel S-phase checkpoint with Hog1p that coordinates DNA replication and transcription upon osmostress; protects uncapped telomeres; Dia2p-d…	-0.030381	-0.125211	0.35294	-0.104987	0.40263	0.3075	0.89513	-0.409398	-0.733421	0.82052	0.11845	-0.778867
YCR003W	MRPL32	III	552	Mitochondrial ribosomal protein of the large subunit; protein abundance increases in response to DNA replication stress	-0.347698	-0.426553	0.23464	-0.261124	-0.600269	0.14132	0.1083	-0.401424	-0.793093	0.19487	-0.57514	-0.886415
YCR092C	MSH3	III	3057	Mismatch repair protein; forms dimers with Msh2p that mediate repair of insertion or deletion mutations and removal of nonhomologous DNA ends contains a PCNA (Pol30p) binding motif required for genome stability	0.52037	0.23359	0.06708	-0.039087	0.227	0.03267	0.24925	0.55543	0.2162	-0.310202	0.54883	0.18179
YCL033C	MXR2	III	507	Methionine-R-sulfoxide reductase; involved in the response to oxidative stress; protects iron-sulfur clusters from oxidative inactivation along with MXR1; involved in the regulation of lifespan	0.69026	-0.843265	-0.634369	0.14417	0.11401	0.5279	0.30658	-0.942975	-0.232309	-0.239506	0.0143	0.92996
YCL017C	NFS1	III	1494	Cysteine desulfurase; involved in iron-sulfur cluster (Fe/S) biogenesis and in thio-modification of mitochondrial and cytoplasmic tRNAs; essential protein located predominantly in mitochondria	1.23707	-0.245591	-0.856497	-0.042032	-0.06843	-0.407592	1.27767	0.51088	1.0357	-0.001434	0.68804	1.4846
YCR026C	NPP1	III	2229	Nucleotide pyrophosphatase/phosphodiesterase; mediates extracellular nucleotide phosphate hydrolysis along with Npp2p and Pho5p; activity and expression enhanced during conditions of phosphate starvation; involved in spore wall assembly; NPP1 has a paralog NPP2	0.3662	0.32004	0.21154	-0.040478	-0.242286	-0.242178	0.25179	0.63319	0.38339	-0.154889	0.07086	-0.070336
YCR095C	OCA4	III	1089	Cytoplasmic protein required for replication of Brome mosaic virus; S. cerevisiae is a model system for studying replication of positive-strand RNA viruses in their natural hosts	-0.119592	-0.144235	-0.797022	-0.109365	-0.612044	-0.306195	0.21145	-0.156847	-0.439134	0.22167	-0.624655	0.05169
YCR077C	PAT1	III	2391	Deadenylation-dependent mRNA-decapping factor; also required for faithful chromosome transmission maintenance of rDNA locus stability	-0.26489	0.1033	-0.150842	-0.012137	0.11667	0.05028	0.8402	1.15824	1.09188	1.09295	1.17161	1.293
YCR104W	PAU3	III	375	Member of the seripauperin multigene family; encoded mainly in subtelomeric region; active during alcoholic fermentation; regulated by anaerobiosis; negatively regulated by oxygen; repressed by heme	0.32926	-0.214727	-0.385051	0.33973	0.15216	0.01815	0.89353	-0.112526	0.9265	0.90401	0.25436	1.3297
YCL052C	PBN1	III	1251	Component of glycosylphosphatidylinositol-mannosyltransferase I; essential component; required for the autocatalytic post-translational processing of the protease B precursor Prb1p; localizes to ER in lumenal orientation; homolog of mammalian PIG-X	0.74444	-0.960167	-0.705205	0.15399	0.08386	-0.102716	0.56278	-0.306292	0.18626	-0.027664	0.73774	0.78875
YCL043C	PDI1	III	1569	Protein disulfide isomerase; multifunctional oxidoreductase of the ER lumen essential for disulfide bond formation in secretory and cell-surface proteins	-3.51443	-2.70116	-1.91621	0.06688	-0.265365	-0.59308	0.27006	-0.771524	-0.12988	3.85137	1.66427	1.19325
YCR044C	PER1	III	1074	Protein of the endoplasmic reticulum; required for GPI-phospholipase A2 activity that remodels the GPI anchor as a prerequisite for association of GPI-anchored proteins with lipid rafts; functionally complemented by human ortholog PERLD1	0.37489	0.24218	0.38925	-0.017364	0.03832	-0.082229	0.98104	0.23253	0.05938	0.58879	0.02866	-0.4121
YCR020C	PET18	III	648	Protein of unknown function; has weak similarity to proteins involved in thiamin metabolism; expression is induced in the absence of thiamin	-0.465538	-0.660272	0.03642	0.21257	-0.031808	-0.267603	0.11307	-0.039705	0.51128	0.79118	0.58876	0.20725
YCL056C	PEX34	III	435	Protein that regulates peroxisome populations; peroxisomal integral membrane protein; interacts with Pex11p Pex25p	0.22078	0.26	0.29275	0.04139	0.06707	0.4958	-0.6739	0.23494	0.29401	-0.853288	0.04201	0.49706
YCR012W	PGK1	III	1251	3-phosphoglycerate kinase; catalyzes transfer of high-energy phosphoryl groups from the acyl phosphate of 13-bisphosphoglycerate to ADP to produce ATP; key enzyme in glycolysis and gluconeogenesis	-4.23545	-1.33479	-0.130472	0.22019	0.13903	-0.138328	-3.01204	-0.414905	0.3298	1.4436	1.05892	0.32194
YCL004W	PGS1	III	1566	Phosphatidylglycerolphosphate synthase; catalyzes the synthesis of phosphatidylglycerolphosphate from CDP-diacylglycerol and sn-glycerol 3-phosphate in the first committed and rate-limiting step of cardiolipin biosynthesis	0.35581	-0.483227	-0.134818	0.03706	-0.185468	-0.279624	0.68194	0.10913	0.28155	0.36319	0.40689	0.13675
YCR037C	PHO87	III	2772	Low-affinity inorganic phosphate (Pi) transporter; acts upstream of Pho81p in regulation of the PHO pathway; expression is independent of Pi concentration and Pho4p activity; contains 12 membrane-spanning segments; PHO87 has a paralog PHO90	-0.278234	0.30278	-0.478136	-0.031107	0.01152	-0.134164	-1.16159	-0.874773	-0.573326	-0.914457	-1.16604	-0.229355
YCR024C-A	PMP1	III	123	Regulatory subunit for the plasma membrane H(+)-ATPase Pma1p; small single-membrane span proteolipid; forms unique helix and positively charged cytoplasmic domain that is able to specifically segregate phosphatidylserines; PMP1 has a paralog PMP2	-0.369767	2.15434	1.75143	-0.488348	-0.988515	0.55968	0.69732	1.09008	-0.056588	0.57874	-2.05277	-1.24834
YCL047C	POF1	III	777	Nicotinamide mononucleotide-specific adenylyltransferase (NMNAT); catalyzes the conversion of nicotinamide mononucleotide (NMN) to nicotinamide adenine dinucleotide (NAD+); role in the nicotinamide riboside (NR) salvage pathway of NAD+ biosynthesis; involved in NR and NAD+ homeostasis; ATPase involved in protein quality control and filamentation pathways; interacts physically with Kss1p and suppr…	-0.483188	1.74471	1.65474	-0.057866	0.38471	0.27818	0.7897	0.10049	0.58071	1.21502	-1.25952	-0.795847
YCR014C	POL4	III	1749	DNA polymerase IV; undergoes pair-wise interactions with Dnl4p-Lif1p and Rad27p to mediate repair of DNA double-strand breaks by non-homologous end joining (NHEJ); homologous to mammalian DNA polymerase beta	0.77821	-0.278254	-0.382733	0.12528	0.16491	-0.053431	0.84274	-0.168694	-0.645084	0.18982	0.27447	-0.315782
YCL057W	PRD1	III	2139	Zinc metalloendopeptidase; found in the cytoplasm and intermembrane space of mitochondria; with Cym1p involved in degradation of mitochondrial proteins and of presequence peptides cleaved from imported proteins; protein abundance increases in response to DNA replication stress	-0.899721	-0.638861	-0.248519	0.0638	0.33216	-0.002694	-0.247743	-0.810761	-0.12643	0.71578	0.16026	0.11939
YCR079W	PTC6	III	1329	Mitochondrial type 2C protein phosphatase (PP2C); has similarity to mammalian PP1Ks; involved in mitophagy; null mutant is sensitive to rapamycin and has decreased phosphorylation of the Pda1 subunit of pyruvate dehydrogenase	0.60604	-1.35775	-0.722926	0.16753	-0.062776	0.10886	0.83224	-0.134972	0.40628	0.39373	1.16001	1.23806
YCR057C	PWP2	III	2772	Conserved 90S pre-ribosomal component; essential for proper endonucleolytic cleavage of the 35 S rRNA precursor at A0 A1	-1.58715	3.62949	2.74682	-0.483699	0.19515	-0.008692	-1.29165	2.82441	2.28617	-0.188194	-0.609932	-0.469337
YCR066W	RAD18	III	1464	E3 ubiquitin ligase; forms heterodimer with Rad6p to monoubiquitinate PCNA-K164; heterodimer binds single-stranded DNA and has single-stranded DNA dependent ATPase activity; required for postreplication repair; SUMO-targeted ubiquitin ligase (STUbl) that contains a SUMO-interacting motif (SIM) which stimulates its ubiquitin ligase activity towards the sumoylated form of PCNA	-0.358943	0.67357	0.26707	0.10962	-0.099056	-0.194077	-0.502696	0.41929	0.76593	-0.034134	-0.353343	0.30479
YCR036W	RBK1	III	1002	Putative ribokinase	-0.079733	-0.030595	-0.288556	-0.093359	-1.01851	-0.785329	-0.297651	-0.49481	-0.131497	-0.311277	-1.48273	-0.62827
YCR106W	RDS1	III	2499	Putative zinc cluster transcription factor; involved in conferring resistance to cycloheximide	0.46205	-0.144971	0.01918	-0.096404	0.19577	-0.327168	-0.14709	-1.1344	-0.834057	-0.705548	-0.79366	-1.1804
YCL001W	RER1	III	567	Protein involved in retention of membrane proteins; including Sec12p in the ER; localized to Golgi; functions as a retrieval receptor in returning membrane proteins to the ER	-0.879919	0.6295	0.43714	0.04145	0.20307	0.11279	0.96229	0.74306	0.46661	1.88365	0.31662	0.14226
YCR027C	RHB1	III	630	Putative Rheb-related GTPase; involved in regulating canavanine resistance and arginine uptake; member of the Ras superfamily of G-proteins	1.11761	1.01654	0.91336	0.06325	0.07378	0.18063	0.27864	0.39938	0.29979	-0.775718	-0.543384	-0.432936
YCR028C-A	RIM1	III	491	ssDNA-binding protein essential for mitochondrial genome maintenance; involved in mitochondrial DNA replication; stimulates utilization by Mip1p DNA polymerase of RNA primers synthesized by Rpo41p	-0.474657	0.84582	-0.167836	-0.06611	0.32946	0.45478	0.87131	0.95389	0.44182	1.27985	0.43753	1.06444
YCL028W	RNQ1	III	1218	[PIN(+)] prion; an infectious protein conformation that is generally an ordered protein aggregate	-0.601382	-0.318974	-0.009419	0.02717	0.26137	0.22486	-0.443859	0.02992	0.31904	0.18469	0.61027	0.55331
YCR031C	RPS14A	III	721	Protein component of the small (40S) ribosomal subunit; required for ribosome assembly and 20S pre-rRNA processing; mutations confer cryptopleurine resistance; homologous to mammalian ribosomal protein S14 and bacterial S11; RPS14A has a paralog RPS14B	-0.949859	1.57636	0.91325	-0.239412	0.50021	0.6694	-1.17565	0.37266	0.05037	-0.465203	-0.703479	-0.193475
YCR035C	RRP43	III	1185	Exosome non-catalytic core component; involved in 3'-5' RNA processing and degradation in both the nucleus and the cytoplasm; has similarity to E. coli RNase PH and to human hRrp43p (OIP2 EXOSC8); protein abundance increases in response to DNA replication stress	0.09064	1.12516	0.73664	-0.138477	-0.198486	-0.085371	-0.37738	0.10637	0.16951	-0.606495	-1.21728	-0.652503
YCL031C	RRP7	III	894	Essential protein involved in rRNA processing and ribosome biogenesis; protein abundance increases in response to DNA replication stress	-0.327458	1.96404	0.65764	-0.241131	-0.18441	0.00528	-0.682984	1.43695	1.03395	-0.596657	-0.711502	0.38159
YCR045C	RRT12	III	1476	Probable subtilisin-family protease; role in formation of the dityrosine layer of spore walls; localizes to the spore wall and also the nuclear envelope and ER region in mature spores	-0.121575	0.62312	-3.43339	-0.05841	0.49124	0.6238	0.33455	-0.886813	-1.47585	0.39771	-1.0187	2.58134
YCR072C	RSA4	III	1548	WD-repeat protein involved in ribosome biogenesis; may interact with ribosomes; required for maturation and efficient intra-nuclear transport or pre-60S ribosomal subunits localizes to the nucleolus	-0.793899	4.08784	3.79862	-0.275429	0.06035	-0.020357	-0.857681	2.65207	2.47621	-0.339211	-1.37542	-1.34276
YCR052W	RSC6	III	1452	Component of the RSC chromatin remodeling complex; essential for mitotic growth; RSC6 has a paralog SNF12	-0.453102	0.72325	0.18192	-0.111185	-0.313281	-0.309049	-0.406287	0.12566	0.20685	-0.064369	-0.910873	-0.284126
YCR009C	RVS161	III	798	Amphiphysin-like lipid raft protein; N-BAR domain protein that interacts with Rvs167p and regulates polarization of the actin cytoskeleton endocytosis	-0.578096	-0.680032	-0.409953	-0.027474	-0.384043	-0.243706	0.43123	-0.230843	0.42738	0.98185	0.06515	0.59363
YCR008W	SAT4	III	1812	Ser/Thr protein kinase involved in salt tolerance; funtions in regulation of Trk1p-Trk2p potassium transporter; overexpression affects the Fe-S and lipoamide containing proteins in the mitochondrion; required for lipoylation of Lat1p Kgd2p and Gcv3p; partially redundant with Hal5p; has similarity to Npr1p; localizes to the cytoplasm and mitochondrion	-0.58069	0.24947	0.61532	0.10442	0.1681	-0.172586	0.01046	0.94491	1.08162	0.69557	0.86354	0.29371
YCR067C	SED4	III	3198	Integral ER membrane protein that stimulates Sar1p GTPase activity; involved in COPII vesicle budding through disassociation of coat proteins from membranes onto liposomes; binds Sec16p; SED4 has a paralog SEC12	0.02789	0.78521	0.5576	0.00268	-0.077096	-0.189996	0.57895	0.69053	0.42285	0.55374	-0.171774	-0.324748
YCL010C	SGF29	III	780	Component of the HAT/Core module of the SAGA SLIK	-0.40234	-0.309506	-1.38725	-0.091747	0.1186	0.04602	-0.201425	-0.286534	-0.351198	0.10917	0.14157	1.08207
YCR024C	SLM5	III	1479	Mitochondrial asparaginyl-tRNA synthetase	0.22912	0.31035	0.01087	-0.072483	-0.412584	-0.571657	-0.020162	-0.617637	-0.592581	-0.32177	-1.34057	-1.17511
YCR033W	SNT1	III	3681	Subunit of the Set3C deacetylase complex; interacts directly with the Set3C subunit Sif2p; putative DNA-binding protein; mutant has increased aneuploidy tolerance; relocalizes to the cytosol in response to hypoxia	0.13034	0.01775	-0.698789	-0.030263	-0.01567	-0.200406	0.2152	0.31557	-0.055205	0.05459	0.28215	0.44318
YCR073W-A	SOL2	III	948	Protein with a possible role in tRNA export; shows similarity to 6-phosphogluconolactonase non-catalytic domains but does not exhibit this enzymatic activity; homologous to Sol3p and Sol4p; SOL2 has a paralog SOL1	0.00783	-1.68495	-1.24328	0.02823	0.1884	0.21559	0.44438	-0.369383	0.45076	0.46478	1.50397	1.90963
YCL054W	SPB1	III	2526	AdoMet-dependent methyltransferase; involved in rRNA processing and 60S ribosomal subunit maturation; methylates G2922 in the tRNA docking site of the large subunit rRNA and in the absence of snR52 U2921; suppressor of PAB1 mutants	-0.709519	3.49678	2.61887	-0.261586	0.05142	-0.064007	-0.803263	2.51216	2.14311	-0.35533	-0.933196	-0.539769
YCL048W	SPS22	III	1392	Protein of unknown function; SPS22 has a paralog SPS2	1.07365	0.88079	-3.62494	-0.087007	-0.272873	-0.339603	0.91225	0.70139	0.98003	-0.248407	-0.452275	4.26537
YCR081W	SRB8	III	4284	Subunit of the RNA polymerase II mediator complex; associates with core polymerase subunits to form the RNA polymerase II holoenzyme; essential for transcriptional regulation; involved in glucose repression	0.04	0.53784	0.13594	-0.046847	0.07244	-0.13288	-0.769743	-0.498978	-0.558175	-0.85659	-0.964378	-0.82699
YCR018C	SRD1	III	666	Protein involved in the processing of pre-rRNA to mature rRNA; contains a C2/C2 zinc finger motif; srd1 mutation suppresses defects caused by the rrp1-1 mutation	-0.187711	0.3329	-3.42713	-0.527921	-0.596696	-0.95102	-3.51414	-3.07887	-2.7754	-3.85435	-4.00847	-0.299297
YCL037C	SRO9	III	1305	Cytoplasmic RNA-binding protein; shuttles between nucleus and cytoplasm and is exported from the nucleus in an mRNA export-dependent manner; associates with translating ribosomes; involved in heme regulation of Hap1p as a component of the HMC complex also involved in the organization of actin filaments; contains a La motif; SRO9 has a paralog	-2.87316	3.50542	3.04424	-0.05205	-0.226111	-0.080506	-2.79833	1.51474	1.05065	0.02277	-2.21679	-2.0741
YCR073C	SSK22	III	3996	MAP kinase kinase kinase of HOG1 mitogen-activated signaling pathway; functionally redundant with Ssk2p; interacts with and is activated by Ssk1p; phosphorylates Pbs2p; SSK22 has a paralog SSK2	0.60575	-0.547002	0.41162	-0.288465	-1.43277	-1.67908	0.65567	-1.14556	-0.11621	-0.238536	-2.03133	-2.20692
YCL032W	STE50	III	1041	Adaptor protein for various signaling pathways; involved in mating response invasive/filamentous growth	0.72293	-0.33427	0.07312	0.20977	-0.116419	-0.018795	0.65802	0.41068	0.85625	0.14486	0.62853	0.76433
YCL008C	STP22	III	1158	Component of the ESCRT-I complex; ESCRT-I is involved in ubiquitin-dependent sorting of proteins into the endosome; prevents polyubiquitination of the arrestin-related protein Rim8p thereby directing its monoubiquitination by Rsp5p; homologous to the mouse and human Tsg101 tumor susceptibility gene; mutants exhibit a Class E Vps phenotype;	1.07276	0.44993	0.63457	0.3331	0.26916	0.3103	-0.212709	-1.04123	-1.10342	-0.952369	-1.222	-1.4277
tP(AGG)C	SUF2	III	72	Proline tRNA (tRNA-Pro) predicted by tRNAscan-SE analysis; can mutate to suppress +1 frameshift mutations in proline codons	-0.057884	0.06489	0.07751	-0.047341	-0.385722	-0.648982	-0.170374	0.05947	0.06432	-0.159831	-0.391144	-0.662171
YCR030C	SYP1	III	2613	Negative regulator of WASP-Arp23 complex; involved in endocytic site formation; directly inhibits Las17p stimulation of Arp23 complex-mediated actin assembly in vitro; may regulate assembly and disassembly of the septin ring; colocalizes and interacts with septin subunits; potential role in actin cytoskeletal organization	-0.469188	-1.46134	-1.01694	0.13903	-0.124152	0.03027	0.35171	0.03677	0.26477	0.95993	1.37396	1.31197
YCR042C	TAF2	III	4224	TFIID subunit (150 kDa); involved in RNA polymerase II transcription initiation	0.38251	0.58384	0.41046	0.06846	-0.160905	-0.244136	0.17852	0.51578	0.2605	-0.135522	-0.228969	-0.394096
YCR060W	TAH1	III	336	Component of conserved R2TP complex (Rvb1-Rvb2-Tah1-Pih1); R2TP complex interacts with Hsp90 (Hsp82p and Hsc82p) to mediate assembly of large protein complexes such as box C/D snoRNPs and RNA polymerase II; contains a single TPR domain with at least two TPR motifs; plays a role in determining prion variants	-0.182615	0.81718	0.34718	-0.445897	-0.587327	-0.64047	-0.386113	-0.058061	0.07959	-0.649395	-1.46256	-0.908057
YCR053W	THR4	III	1545	Threonine synthase; conserved protein that catalyzes formation of threonine from O-phosphohomoserine; expression is regulated by the GCN4-mediated general amino acid control pathway	0.79712	2.07487	1.07658	0.0151	-0.073117	-0.371582	-0.118341	-0.059064	-0.04556	-0.900363	-2.20705	-1.49372
YCR083W	TRX3	III	384	Mitochondrial thioredoxin; highly conserved oxidoreductase required to maintain the redox homeostasis of the cell forms the mitochondrial thioredoxin system with Trr2p	0.95013	-1.25683	-0.943633	0.00877	0.03053	0.47648	1.56496	0.2578	0.55082	0.62359	1.54516	1.97094
YCR084C	TUP1	III	2142	General repressor of transcription; forms complex with Cyc8p involved in the establishment of repressive chromatin structure through interactions with histones H3 and H4	0.02305	0.88879	-0.023669	0.10706	-0.139187	-0.193943	1.17839	1.75178	1.04402	1.2624	0.72381	0.87374
YCL063W	VAC17	III	1272	Phosphoprotein involved in vacuole inheritance; degraded in late M phase of the cell cycle; acts as a vacuole-specific receptor for myosin Myo2p	0.67896	1.81134	1.54327	-0.021523	-0.011676	-0.032624	1.38615	0.94408	0.37122	0.68567	-0.878939	-1.20467
YCL069W	VBA3	III	1377	Permease of basic amino acids in the vacuolar membrane; VBA3 has a paralog VBA5	0.02677	0.11913	0.12928	0.20107	-0.502705	-0.933346	-0.202229	-0.1166	-0.260324	-0.027931	-0.738433	-1.32295
YCL005W-A	VMA9	III	395	Vacuolar H+ ATPase subunit e of the V-ATPase V0 subcomplex; essential for vacuolar acidification; interacts with the V-ATPase assembly factor Vma21p in the ER; involved in V0 biogenesis	0.1261	1.38185	0.70063	0.15147	0.31547	0.54144	0.90949	0.80156	0.34053	0.93486	-0.264817	0.18134
YCR004C	YCP4	III	744	Protein of unknown function; has sequence and structural similarity to flavodoxins; predicted to be palmitoylated; the authentic non-tagged protein is detected in highly purified mitochondria in high-throughput studies	0.6194	-1.15772	-0.947618	0.34706	0.16996	0.26075	1.17767	0.50238	0.63003	0.90533	1.83006	1.8384
YCR059C	YIH1	III	777	Negative regulator of eIF2 kinase Gcn2p; competes with Gcn2p for binding to Gcn1p; may contribute to regulation of translation in response to starvation via regulation of Gcn2p; binds to monomeric actin and to ribosomes and polyribosomes; ortholog of mammalian IMPACT	-0.35164	0.40611	0.11489	-0.185014	-0.143362	-0.083414	-0.906685	-0.733197	-0.949629	-0.740059	-1.28267	-1.14793
YDL242W		IV	354	Dubious open reading frame; unlikely to encode a functional protein based on available experimental and comparative sequence data	-0.044459	-1.29867	0.18365	0.16595	0.03658	-0.47059	0.16004	-0.7342	-0.331337	0.37045	0.60105	-0.985576
YDL241W		IV	372	Putative protein of unknown function; SWAT-GFP and mCherry fusion proteins localize to the endoplasmic reticulum; YDL241W is not an essential gene	-0.585135	0.97867	-1.32311	-0.189592	-0.13139	-0.289019	0.81008	-0.381969	-0.90958	1.20562	-1.49203	0.12451
YDL240C-A		IV	138	Dubious open reading frame; unlikely to encode a functional protein based on available experimental and comparative sequence data; identified by sequence comparison with hemiascomycetous yeast species	0.49422	-0.240784	0.37202	-0.682817	0.343	0.27399	-0.015515	-1.42166	-0.559371	-1.19256	-0.837877	-0.6574
YDL228C		IV	642	Dubious open reading frame; unlikely to encode a functional protein based on available experimental and comparative sequence data; almost completely overlaps the verified gene SSB1	-1.28511	4.00109	3.41547	-0.180288	-0.069154	-0.082863	-1.52661	2.02919	1.50311	-0.421788	-2.04106	-1.99523
YDL221W		IV	552	Dubious open reading frame; unlikely to encode a functional protein based on available experimental and comparative sequence data; partially overlaps the 3' end of essential gene CDC13	0.24968	0.46954	0.23725	0.10229	0.31118	0.29103	0.49549	0.35308	0.39925	0.3481	0.19472	0.45303
YDL218W		IV	954	Putative protein of unknown function; YDL218W transcription is regulated by Azf1p and induced by starvation and aerobic conditions; expression also induced in cells treated with the mycotoxin patulin	1.97349	-2.49165	-1.31483	0.44059	0.43819	0.59952	1.13243	1.25388	4.4582	-0.400476	4.18372	6.37255
YDL211C		IV	1119	Protein of unknown function; green fluorescent protein (GFP)-fusion protein localizes to the vacuole; YDL211C has a paralog TDA7	0.53781	1.74232	0.82534	0.03554	-0.181667	-0.269139	1.60728	0.48421	-0.209199	1.105	-1.43978	-1.30368
YDL206W		IV	2289	Putative protein of unknown function; YDL206W is not an essential protein	0.37849	-1.68165	-0.859831	0.04059	-0.216813	-0.285477	0.51743	-1.14112	-0.446803	0.17952	0.32372	0.12755
YDL199C		IV	2064	Putative transporter; member of the sugar porter family	1.37744	-2.19812	-1.76823	0.19724	0.1576	0.02562	-0.097239	-1.9915	-0.954699	-1.27743	0.36422	0.83915
YDL196W		IV	330	Dubious open reading frame; unlikely to encode a functional protein based on available experimental and comparative sequence data; open reading frame is located in promoter region of essential gene SEC31	0.39802	0.04025	-0.647635	-0.117379	-0.256663	-0.149868	-0.106142	0.53786	-0.208125	-0.621544	0.24095	0.28964
YDL187C		IV	330	Dubious open reading frame; unlikely to encode a functional protein based on available experimental and comparative sequence data	-0.157635	1.37876	2.49795	-0.310988	0.5718	0.51852	-0.035584	0.90207	1.92752	-0.188937	0.09511	-0.051913
YDL186W		IV	834	Putative protein of unknown function; YDL186W is not an essential gene	0.47688	2.40123	0.63047	-0.234165	0.18492	0.05971	-0.185266	1.43916	1.52941	-0.896316	-0.777155	0.95866
YDL185C-A		IV	228	Dubious open reading frame; unlikely to encode a functional protein based on available experimental and comparative sequence data; partially overlaps the verified gene YDL185W; identified by homology with hemiascomycetous yeast species	-0.438861	-0.071976	0.54082	-0.360839	-0.005534	1.1881	0.22687	-0.106751	-0.126457	0.30489	-0.040308	0.52082
YDL183C		IV	963	Protein that may form an active mitochondrial KHE system; mitochondrial inner-membrane protein; non-essential gene; KHE system stands for K+/H+ exchanger system	1.17824	-1.12797	-1.3282	0.02193	0.63592	0.4481	-0.020376	-0.782858	-0.727539	-1.17668	0.98104	1.04876
YDL180W		IV	1644	Putative protein of unknown function; green fluorescent protein (GFP)-fusion protein localizes to the vacuole	1.34436	-0.071293	-0.4389	-0.118286	0.05651	0.03786	0.21644	-0.572908	-1.20673	-1.24621	-0.445103	-0.729975
YDL177C		IV	513	Putative protein of unknown function; similar to the mouse IMPACT gene; YDL177C is not an essential gene	-0.608627	0.32436	-0.306338	-0.109236	-0.262383	-0.226594	-1.00774	-0.968716	-0.84169	-0.50835	-1.55546	-0.761947
YDL176W		IV	2127	Protein of unknown function; predicted by computational methods to be involved in fructose-16-bisphosphatase (Fbp1p) degradation; interacts with components of the GID complex; YDL176W is not an essential gene	0.37246	-0.216442	-0.723574	-0.071066	0.28398	0.01292	0.14363	0.37772	0.10446	-0.299893	0.87815	0.84095
YDL172C		IV	480	Dubious open reading frame; unlikely to encode a functional protein based on available experimental and comparative sequence data	0.067	0.03728	-1.08079	-0.042309	-0.452013	0.04995	-0.57014	-0.565908	-0.988776	-0.679444	-1.0552	0.14195
YDL162C		IV	357	Dubious open reading frame; unlikely to encode a functional protein based on available experimental and comparative sequence data; partially overlaps ENT1/YDL161W	-0.337467	0.02126	0.08132	0.43321	0.24967	0.17747	-1.03265	-0.476263	-0.65986	-0.261968	-0.247849	-0.563711
YDL158C		IV	309	Dubious open reading frame; unlikely to encode a functional protein based on available experimental and comparative sequence data	0.6878	-0.577872	-0.910651	0.00285	0.08817	0.24019	0.56886	-0.203302	-0.526559	-0.116093	0.46274	0.62429
YDL157C		IV	357	Putative protein of unknown function; the authentic non-tagged protein is detected in highly purified mitochondria in high-throughput studies	-1.12491	0.3124	-0.497833	-0.202759	-0.728713	0.05305	-1.37159	-1.25522	-1.47773	-0.449438	-2.29634	-0.926844
YDL152W		IV	366	Dubious open reading frame; unlikely to encode a functional protein based on available experimental and comparative sequence data; partially overlaps the verified ORF SAS10/YDL153C	-0.360596	1.34341	0.63508	0.56835	0.17924	0.13678	-1.497	1.60009	1.12446	-0.568051	0.43592	0.62616
YDL144C		IV	1071	Protein of unknown function; green fluorescent protein (GFP)-fusion protein localizes to the cytoplasm and nucleus; YDL144C is not an essential gene; protein abundance increases in response to DNA replication stress	-0.468404	-5.344e-06	-0.272268	0.12813	0.20961	0.33652	-0.413442	-0.000549	0.06968	0.18309	0.20906	0.67846
YDL129W		IV	876	Protein of unknown function; green fluorescent protein (GFP)-fusion protein localizes to the cytoplasm and the nucleus; YDL129W is not an essential gene; relative distribution to the nucleus increases upon DNA replication stress	-0.575365	-0.308832	-0.816653	-0.114577	-0.452741	-0.49199	-0.812572	-1.30066	-0.812644	-0.351783	-1.44457	-0.48798
YDL124W		IV	939	NADPH-dependent alpha-keto amide reductase; reduces aromatic alpha-keto amides aliphatic alpha-keto esters	-2.56251	-5.75115	-3.54783	0.37552	-0.514495	-0.837788	0.5345	-2.11197	-0.809608	3.47253	3.12469	1.90044
YDL121C		IV	450	Putative protein of unknown function; green fluorescent protein (GFP)-fusion protein localizes to the endoplasmic reticulum; YDL121C is not an essential protein	-0.676954	1.22485	1.00528	-0.387647	0.03133	0.67992	-0.194278	-0.301904	-0.697515	0.09503	-1.49543	-1.02287
YDL119C		IV	924	Mitochondrial glycine transporter; required for the transport of glycine into mitochondria for initiation of heme biosynthesis with YMC1 acting as a secondary transporter; homolog of human SLC25A38	-1.03204	0.30095	0.84244	-0.092641	-0.766919	-0.690322	-1.57159	-0.696718	-0.118984	-0.63219	-1.76459	-1.65175
YDL118W		IV	381	Dubious open reading frame unlikely to encode a protein; overlaps almost completely with YDL119C; mutations that would affect both YDL118W and YDL119C confer defective telomere maintenance and are synthetically sick or lethal with alpha-synuclein	-1.15402	0.39083	0.93909	0.02677	-1.19632	-0.559685	-1.48946	-0.144457	-0.006197	-0.308677	-1.7316	-1.50497
YDL114W		IV	927	Putative short-chain dehydrogenase/reductase; YDL114W is not an essential gene	0.11992	0.75107	-3.10548	-0.211289	0.11109	-0.631819	0.25363	0.1688	0.29868	-0.077577	-0.471181	2.77234
YDL109C		IV	1944	Putative lipase; involved in lipid metabolism; not an essential gene; YDL109C has a paralog ROG1	-0.160786	0.35789	-0.300568	-0.0016	0.03834	-0.152968	-0.614119	0.0055	0.13736	-0.454932	-0.314046	0.28496
YDL094C		IV	510	Dubious open reading frame; unlikely to encode a functional protein based on available experimental and comparative sequence data; partially overlaps verfied gene PMT5/YDL093W; YDL094C is not essential	-1.46438	-0.949977	-0.189029	0.17183	0.64855	0.32341	0.50741	0.22648	0.35267	2.14363	1.82501	0.86511
YDL086W		IV	822	Putative carboxymethylenebutenolidase; the authentic non-tagged protein is detected in highly purified mitochondria in high-throughput studies; YDL086W is not an essential gene	0.26563	-1.05121	-0.348491	0.10776	0.20146	0.42912	1.2555	0.16996	0.53348	1.09763	1.42264	1.31109
YDL086C-A		IV	435	Dubious open reading frame; unlikely to encode a functional protein based on available experimental and comparative sequence data; overlaps uncharacterized ORF YDL086W; identified by gene-trapping	-0.125494	0.08539	0.1256	-0.167756	0.04489	-0.016226	0.01935	0.0347	0.0026	-0.022909	-0.005806	-0.139225
YDL085C-A		IV	207	Putative protein of unknown function; green fluorescent protein (GFP)-fusion protein localizes to the cytoplasm and nucleus	-1.43142	0.83316	1.27137	-0.567521	-0.683865	0.44636	-0.636883	-0.708825	-1.33609	0.22702	-2.22585	-2.1611
snR63		IV	255	C/D box small nucleolar RNA (snoRNA); guides 2'-O-methylation of large subunit (LSU) rRNA at position A2256	0.6653	0.15987	-0.202366	0.03864	-0.314266	-0.950139	0.71257	0.03625	-0.229077	0.08591	-0.437882	-0.97685
YDL073W		IV	2955	Scaffold protein in the HKR1 sub-branch of the Hog1p-signaling pathway; physically interacts with the cytoplasmic domain of Hkr1p and with Sho1p	0.50175	0.80592	0.32098	0.035	-0.558548	-0.992435	-0.182323	-0.023846	-0.099275	-0.649069	-1.38831	-1.4127
YDL071C		IV	375	Dubious open reading frame; unlikely to encode a functional protein based on available experimental and comparative sequence data; partially overlaps the verified ORF BDF2/YDL070W	-1.59688	0.0785	0.68005	0.01998	-0.251177	-0.396118	-0.838831	-0.271571	0.19834	0.77803	-0.601253	-0.87782
YDL068W		IV	330	Dubious open reading frame; unlikely to encode a functional protein based on available experimental and comparative sequence data	0.31829	-0.225991	1.67573	0.0593	0.38709	-0.021458	0.03357	-0.180391	0.55517	-0.225415	0.43269	-1.14202
YDL062W		IV	426	Dubious open reading frame; unlikely to encode a functional protein based on available experimental and comparative sequence data; partially overlaps uncharacterized ORF YDL063C; YDL062W is not essential	-0.558133	3.4898	3.23482	-0.232874	0.51975	0.22318	-1.15531	1.82555	2.01578	-0.830046	-1.1445	-0.995862
YDL057W		IV	987	Putative protein of unknown function; YDL057W is not an essential gene	1.67572	0.86636	0.6607	0.34165	-0.137643	0.07601	1.40533	0.84404	0.84861	0.07126	-0.159968	0.26392
tK(UUU)D		IV	96	Lysine tRNA (tRNA-Lys) predicted by tRNAscan-SE analysis; thiolation of uridine at wobble position (34) requires Ncs6p	0.15318	0.07895	-0.26808	-0.424253	-0.416161	0.00624	-0.072965	0.07733	0.07638	-0.650399	-0.417782	0.35071
YDL050C		IV	372	Dubious open reading frame; unlikely to encode a functional protein based on available experimental and comparative sequence data	-1.21791	2.25488	1.56964	-0.495955	0.00823	-0.145074	-0.536843	2.23851	1.41783	0.18511	-0.008141	-0.296888
YDL041W		IV	354	Dubious open reading frame; unlikely to encode a functional protein based on available experimental and comparative sequence data; overlaps the verified gene SIR2/YDL042C	-1.0222	1.9531	1.38682	-0.371011	0.35882	0.5255	-0.445192	1.97501	0.81041	0.20599	0.38072	-0.050917
YDL034W		IV	345	Dubious open reading frame; unlikely to encode a functional protein based on available experimental and comparative sequence data; partially overlaps with verified gene GPR1/YDL035C; YDL034W is not an essential gene	0.21077	0.51677	0.36354	-0.205553	-0.066842	0.05673	0.68958	0.69604	0.51688	0.27325	0.11242	0.21008
YDL032W		IV	312	Dubious open reading frame; unlikely to encode a functional protein based on available experimental and comparative sequence data; partially overlaps verified gene SLM3/YDL033C; YDL032W is not an essential gene	0.02408	0.4503	0.88852	-0.037912	0.11385	-0.255339	0.14408	0.4558	0.75982	0.08209	0.11935	-0.384043
YDL027C		IV	1263	Protein that associates with mitochondrial ribosome; the authentic non-tagged protein is detected in highly purified mitochondria in high-throughput studies; YDL027C is not an essential gene	-0.552115	-1.68053	-0.7732	0.14131	-0.024813	0.03635	0.8333	-0.16565	0.2711	1.52673	1.49006	1.08065
YDL026W		IV	312	Dubious open reading frame; unlikely to encode a functional protein based on available experimental and comparative sequence data	-0.298183	-1.80619	-0.22742	0.21671	0.7773	0.36872	1.03985	-0.658384	0.38464	1.55474	1.9251	0.98078
YDL022C-A		IV	249	Protein of unknown function; SWAT-GFP and mCherry fusion proteins localize to the cytosol; partially overlaps the verified gene DIA3; identified by fungal homology and RT-PCR; mRNA identified as translated by ribosome profiling data	-0.736886	-1.49956	-1.19791	0.1904	0.05698	0.32315	-0.590987	-0.605989	-0.179726	0.3363	0.95055	1.34134
YDL023C		IV	321	Dubious open reading frame; unlikely to encode a functional protein based on available experimental and comparative sequence data; not conserved in other Saccharomyces species; overlaps the verified gene GPD1; deletion confers sensitivity to GSAO; deletion in cyr1 mutant results in loss of stress resistance	-1.76157	-2.41667	-1.46364	0.68237	1.20605	1.54627	-0.311809	0.66634	1.45394	2.13212	4.28906	4.46386
YDL016C		IV	303	Dubious open reading frame; unlikely to encode a functional protein based on available experimental and comparative sequence data; partially overlaps the verified ORF CDC7/YDL153C	-0.472937	0.51637	0.53148	0.00204	-0.072661	-0.180232	-0.456872	-0.48159	-0.039456	0.01811	-1.07062	-0.751171
YDL012C		IV	410	Tail-anchored plasma membrane protein with a conserved CYSTM module; possibly involved in response to stress; may contribute to non-homologous end-joining (NHEJ) based on ydl012c htz1 double null phenotype; YDL012C has a paralog YBR016W	-0.814753	-0.823248	-0.66009	0.1431	-0.578138	-0.448482	-1.30541	-2.15977	-1.90785	-0.347561	-1.91466	-1.69625
YDL011C		IV	324	Dubious open reading frame; unlikely to encode a functional protein based on available experimental and comparative sequence data; overlaps the uncharacterized ORF YDL010W	0.84307	-0.393872	-0.035922	0.05717	0.62305	1.05366	1.50975	-0.61892	0.02673	0.72385	0.39801	1.11631
YDL009C		IV	324	Protein of unknown function; mRNA identified as translated by ribosome profiling data; SWAT-GFP and mCherry fusion proteins localize to the cytosol; partially overlaps the verified ORF YDL010W; YDL009C is not an essential gene	0.71254	-1.11034	-0.623034	0.09622	0.29487	0.46099	1.14874	-1.29512	-0.523231	0.53242	0.1101	0.56079
YDL007C-A		IV	258	Putative protein of unknown function	0.16048	-0.216494	-2.13301	-0.011176	-0.067485	-0.320508	0.24487	0.12125	0.22503	0.07322	0.27026	2.03754
tS(AGA)D1		IV	82	Serine tRNA (tRNA-Ser) predicted by tRNAscan-SE analysis	0.56818	-0.623848	-0.016572	0.61155	0.33175	0.43627	0.55594	0.58894	0.32201	0.59931	1.54454	0.77486
YDR008C		IV	351	Dubious open reading frame; unlikely to encode a functional protein based on available experimental and comparative sequence data; partially overlaps TRP1/YDR007W on opposite strand	-0.134109	-0.658642	-0.383656	-0.004063	0.21156	0.23043	-0.497547	-0.648484	-0.55027	-0.367501	0.22171	0.06382
YDR010C		IV	333	Dubious open reading frame; unlikely to encode a functional protein based on available experimental and comparative sequence data	0.87588	-1.59812	0.02576	0.35996	0.01135	0.17671	1.00159	-0.292083	-0.224986	0.48568	1.31738	-0.074035
YDR018C		IV	1191	Probable membrane protein with three predicted transmembrane domains; similar to C. elegans F55A11.5 and maize 1-acyl-glycerol-3-phosphate acyltransferase; YDR018C has a paralog CST26	-0.691107	-2.8665	-1.8202	0.29445	0.04109	-0.062907	1.27857	0.61366	1.61895	2.26413	3.52124	3.37625
tV(UAC)D		IV	74	Valine tRNA (tRNA-Val) predicted by tRNAscan-SE analysis	-0.741068	0.07777	0.09529	-0.053672	0.61388	0.0058	-0.313588	-0.534174	0.07537	0.37381	0.00194	-0.014116
YDR029W		IV	315	Dubious open reading frame; unlikely to encode a functional protein based on available experimental and comparative sequence data	0.02228	-0.72033	-0.730906	-0.276298	-1.20135	-0.270886	0.1538	-0.481405	-0.417286	-0.144783	-0.962422	0.04273
YDR034C-D		IV	5314	Retrotransposon TYA Gag and TYB Pol genes; transcribed/translated as one unit; polyprotein is processed to make a nucleocapsid-like protein (Gag) reverse transcriptase (RT)	-0.846334	-2.32863	-1.98178	0.22555	-0.218272	-1.05072	1.47484	-0.048953	-1.73229	2.54672	2.0614	-0.801228
YDR034C-C		IV	1317	Retrotransposon TYA Gag gene co-transcribed with TYB Pol; translated as TYA or TYA-TYB polyprotein; Gag is a nucleocapsid protein that is the structural constituent of virus-like particles (VLPs); similar to retroviral Gag	-0.16856	0.10595	-0.041019	0.00714	-0.010756	-0.073587	-0.094814	0.06082	-0.039764	0.08088	-0.05589	-0.072331
YDR034C-A		IV	177	Putative protein of unknown function; contained within the solo Ty1 LTR element YDRWdelta7	-0.383753	0.10075	0.07704	-0.975415	-0.550542	0.56076	1.09189	-0.133037	-0.722414	0.50022	-0.784333	-0.2387
YDR034W-B		IV	156	Predicted tail-anchored plasma membrane protein; contains conserved CYSTM module; related proteins in other organisms may be involved in response to stress; N- and C-terminal fusion proteins localize to the cell periphery; YDR034W-B has a paralog YBR056W-A	-0.711858	-3.01438	-3.04699	-0.182395	-0.984624	-0.448687	-0.653623	-2.49891	-0.182554	-0.124161	-0.469159	2.41575
YDR042C		IV	603	Putative protein of unknown function; expression is increased in ssu72-ts69 mutant	0.38452	0.78994	-4.09102	0.19442	0.41632	-0.313095	0.12745	0.97705	1.081	-0.062652	0.60343	4.85892
snR47		IV	99	C/D box small nucleolar RNA (snoRNA); guides 2'-O-methylation of large subunit (LSU) rRNA at position A2220 and small subunit (SSU) rRNA at position A619	1.44826	-2.00134	-0.549011	-0.156461	-0.821622	1.45311	1.52902	-0.436545	-0.287529	-0.075692	0.74317	1.71459
YDR048C		IV	315	Dubious open reading frame; unlikely to encode a functional protein based on available experimental and comparative sequence data; partially overlaps ORF VMS1/YDR049W	-0.311964	1.43314	1.48251	-0.027693	-0.31346	-0.095801	-0.517999	0.84969	0.72549	-0.233727	-0.896911	-0.852821
YDR053W		IV	396	Putative protein of unknown function; open reading frame overlaps 5' end of essential DBF4 gene encoding the regulatory subunit of the Cdc7p-Dbf4p kinase complex	0.84332	1.32102	1.05956	-0.385586	0.14659	0.10345	1.07358	1.02828	0.89656	-0.155323	-0.146152	-0.059554
YDR056C		IV	618	Putative protein of unknown function; subunit of evolutionarily conserved EMC (Endoplasmic Reticulum Membrane Complex) implicated in ERAD (ER-associated degradation) and proper assembly of multi-pass transmembrane (TM) proteins; EMC acts in yeast as an ER-mitochondria tether that interacts with outer membrane protein Tom5p of TOM (Translocase of the Mitochondrial Outer Membrane) complex; YDR056C …	-1.05972	-0.845104	-0.721422	-0.153221	0.05127	0.31774	-0.25233	-0.028856	-0.093968	0.65417	0.86752	0.94519
YDR061W		IV	1620	Protein with similarity to ABC transporter family members; lacks predicted membrane-spanning regions; transcriptionally activated by Yrm1p along with genes involved in multidrug resistance	0.056	0.29306	0.37508	-0.055571	-0.171017	-0.175724	0.07705	0.31493	0.16936	-0.034523	-0.149154	-0.381443
YDR089W		IV	2610	Protein of unknown function; deletion confers resistance to nickel; contains an SPX domain which is found in proteins involved in phosphate homeostasis; relocalizes from vacuole to cytoplasm upon DNA replication stress	2.20613	1.77137	0.35904	0.47059	0.67044	0.43433	1.76753	0.37492	-0.76767	0.03199	-0.726014	-0.692382
YDR090C		IV	933	Putative protein of unknown function	1.58845	1.16568	-0.029508	0.27722	0.60136	0.35488	1.18102	0.18939	-0.531421	-0.130208	-0.374936	-0.147035
YDR094W		IV	336	Dubious open reading frame; unlikely to encode a functional protein based on available experimental and comparative sequence data; partially overlaps verified ORF DNF2/YDR093W	-0.807009	1.2974	0.13362	-0.490118	0.85855	0.27381	0.2709	0.93221	0.22701	0.58779	0.49336	0.3672
YDR098C-B		IV	5269	Retrotransposon TYA Gag and TYB Pol genes; transcribed/translated as one unit; polyprotein is processed to make a nucleocapsid-like protein (Gag) reverse transcriptase (RT)	-0.382163	-0.154309	0.11662	0.27878	0.11971	-0.914307	-2.57479	-2.54528	-2.95931	-1.91385	-2.27126	-3.99024
YDR102C		IV	333	Dubious open reading frame; unlikely to encode a functional protein based on available experimental and comparative sequence data; homozygous diploid deletion strain exhibits high budding index	-0.423439	0.53432	0.23689	0.05181	-0.349365	-0.135332	-1.43292	-1.50903	-1.44942	-0.957675	-2.39272	-1.82165
YDR109C		IV	2148	Putative kinase	0.02179	0.17997	0.2285	0.09998	0.27848	0.20577	-0.247131	0.27264	0.22418	-0.168938	0.37116	0.20145
YDR114C		IV	303	Putative protein of unknown function; deletion mutant exhibits poor growth at elevated pH and calcium	0.38441	-0.128474	0.2565	0.0386	-0.032287	-0.533199	0.30825	-0.347367	-0.458332	-0.037553	-0.25118	-1.24803
YDR115W		IV	318	Putative mitochondrial ribosomal protein of the large subunit; similar to E. coli L34 ribosomal protein; required for respiratory growth as are most mitochondrial ribosomal proteins; protein increases in abundance and relocalizes to the plasma membrane upon DNA replication stress	-0.532811	-0.715164	-0.437869	0.12612	0.09956	0.23563	-0.055814	-0.56958	-0.762561	0.60312	0.24514	-0.089059
YDR124W		IV	975	Putative protein of unknown function; non-essential gene; expression is strongly induced by alpha factor	-0.206944	-1.25161	-0.71259	0.07704	0.24204	0.05982	-0.819245	-1.28754	-0.944898	-0.535257	0.20611	-0.172485
YDR131C		IV	1671	F-box protein subunit of SCF ubiquitin ligase complex; substrate-specific adaptor subunit that recruits substrates to a core ubiquitination complex	1.20345	0.46741	0.81985	-0.067458	-0.064464	-0.133743	1.0072	0.49349	0.30481	-0.263708	-0.038384	-0.64879
YDR132C		IV	1488	Protein of unknown function; protein increases in abundance and relative distribution to the nucleus increases upon DNA replication stress; YDR132C has a paralog YLR108C	0.67865	0.8875	0.11605	0.12649	-0.191764	-0.539694	0.51609	0.14397	-0.415367	-0.036069	-0.935298	-1.07111
YDR133C		IV	336	Dubious open reading frame; unlikely to encode a functional protein based on available experimental and comparative sequence data; partially overlaps YDR134C	0.89692	1.65064	-1.42919	0.2657	1.21338	-0.031665	0.83002	2.10549	1.90206	0.19881	1.66823	3.29958
YDR134C		IV	411	Cell wall protein; YDR134C has a paralog CCW12	1.22207	1.0971	-1.90258	0.44082	1.33	0.03367	1.44142	2.44414	2.30367	0.66018	2.67703	4.23992
YDR149C		IV	708	Dubious open reading frame; unlikely to encode a functional protein based on available experimental and comparative sequence data; overlaps the verified gene NUM1/YDR150W; null mutation blocks anaerobic growth	-0.268815	-0.921765	-1.30874	0.05699	0.08196	0.05576	0.10951	0.13978	0.23575	0.43531	1.1435	1.60025
YDR154C		IV	351	Dubious open reading frame; unlikely to encode a functional protein based on available experimental and comparative sequence data; null mutant exhibits synthetic phenotype with alpha-synuclein	-1.81008	-2.34367	-1.22959	0.44889	0.34959	0.18536	-0.753462	-0.325006	0.36922	1.50551	2.36826	1.78416
YDR157W		IV	402	Dubious open reading frame; unlikely to encode a functional protein based on available experimental and comparative sequence data	-0.633359	0.68732	0.9135	-0.14962	0.17522	0.35193	-0.895022	0.18133	0.51816	-0.411283	-0.330764	-0.043415
YDR161W		IV	1164	Specific assembly chaperone for ribosomal protein Rpl4p; binds to an evolutionarily conserved surface extension of nascent Rpl4p and chaperones Rpl4p until its assembly into the pre-ribosome; transcriptionally co-regulated with rRNA and ribosome biosynthesis genesACL4	-0.414642	1.56318	0.87017	-0.310775	-0.226777	0.17342	-0.382225	1.54082	0.94077	-0.278357	-0.249139	0.24402
YDR169C-A		IV	150	Putative protein of unknown function; identified by fungal homology and RT-PCR	0.15824	-0.107122	0.23375	-0.684082	0.1447	0.33965	0.60568	-1.68642	-0.874445	-0.236647	-1.4346	-0.768548
YDR170W-A		IV	1323	Retrotransposon TYA Gag gene; Gag is a nucleocapsid protein that is the structural constituent of virus-like particles (VLPs); similar to retroviral Gag; YDR170W-A is part of a mutant retrotransposon; distribution in the cytoplasm becomes irregular rather than punctate upon DNA replication stress	1.04635	0.28836	-0.238254	-0.102128	-0.386254	-0.250937	-2.91599	-3.65206	-4.46716	-4.06447	-4.32667	-4.47985
YDR179W-A		IV	1392	Protein with a potential role in tethering ER and vacuoles; localizes to nucleus-vacuole junctions in an Mdm1p-dependent manner; contains a lipid-binding PXA domainNVJ3	0.90141	1.32028	1.12359	-0.009236	0.03789	-0.112389	0.1992	0.10164	0.07248	-0.711447	-1.18076	-1.1635
YDR182W-A		IV	204	Putative protein of unknown function; identified by fungal homology and RT-PCR	0.45202	-0.928908	-0.197691	0.31075	-0.096944	-0.192494	1.2426	0.34213	0.24543	1.10133	1.17409	0.25063
YDR183C-A		IV	258	Dubious open reading frame unlikely to encode a functional protein; identified by fungal homology and RT-PCR	-1.08444	3.76929	2.80971	-0.543737	0.12901	0.0629	-0.610213	2.73366	1.73656	-0.069513	-0.906623	-1.01024
YDR186C		IV	2634	Protein of unknown function; may interact with ribosomes based on co-purification experiments; green fluorescent protein (GFP)-fusion protein localizes to the cytoplasm	0.55286	0.5291	-0.140647	0.07922	-0.088294	-0.356612	-0.041474	0.43493	0.04195	-0.515111	-0.182459	-0.17402
YDR187C		IV	519	Dubious open reading frame; unlikely to encode a functional protein based on available experimental and comparative sequence data; partially overlaps the verified	-0.930267	0.864	0.42204	0.23321	0.62806	0.81277	-0.594025	0.09187	-0.158523	0.56946	-0.144077	0.23221
YDR193W		IV	399	Dubious open reading frame; unlikely to encode a functional protein based on available experimental and comparative sequence data	-0.738741	0.01187	-0.345449	-0.030758	0.36035	0.89661	-0.51865	0.48822	0.26278	0.18933	0.83669	1.50484
YDR199W		IV	366	Dubious open reading frame; unlikely to encode a functional protein based on available experimental and comparative sequence data; partially overlaps the verified gene VPS64/YDR200C; computationally predicted to have thiol-disulfide oxidoreductase activity	0.0062	-0.70317	-0.498929	0.25151	0.13845	0.28792	-0.13053	-0.664417	-0.383909	0.11478	0.1772	0.40294
YDR203W		IV	318	Dubious open reading frame; unlikely to encode a functional protein based on available experimental and comparative sequence data; almost completely overlaps ORF RAV2/YDR202C	0.38849	-1.2565	-0.544291	0.25142	0.04193	-0.011423	-0.251365	-0.854305	0.36083	-0.388438	0.44412	0.8937
YDR209C		IV	414	Dubious open reading frame; unlikely to encode a functional protein based on available experimental and comparative sequence data; partially overlaps uncharacterized gene YDR210W	-1.16533	-0.012698	0.91011	-0.103179	-0.143157	-0.059941	1.39574	-0.382209	-0.915328	2.45789	-0.512668	-1.88538
YDR210W-A		IV	1317	Retrotransposon TYA Gag gene co-transcribed with TYB Pol; translated as TYA or TYA-TYB polyprotein; Gag is a nucleocapsid protein that is the structural constituent of virus-like particles (VLPs); similar to retroviral Gag	-0.08153	-0.048097	-0.19471	0.13248	0.13621	0.01234	0.09208	0.11871	-0.002377	0.30609	0.30301	0.20467
YDR210W-B		IV	5314	Retrotransposon TYA Gag and TYB Pol genes; transcribed/translated as one unit; polyprotein is processed to make a nucleocapsid-like protein (Gag) reverse transcriptase (RT)	-0.943051	-1.94667	-1.97411	0.40061	-0.382041	-1.16805	0.72868	-0.225569	-1.93529	2.07234	1.33906	-1.12923
YDR210C-D		IV	5269	Retrotransposon TYA Gag and TYB Pol genes; transcribed/translated as one unit; polyprotein is processed to make a nucleocapsid-like protein (Gag) reverse transcriptase (RT)	-0.479981	0.49169	0.32292	0.17925	0.0491	-0.968023	-5.14384	-4.34345	-4.42605	-4.48461	-4.78604	-5.71699
YDR210C-C		IV	1323	Retrotransposon TYA Gag gene co-transcribed with TYB Pol; translated as TYA or TYA-TYB polyprotein; Gag is a nucleocapsid protein that is the structural constituent of virus-like particles (VLPs); similar to retroviral Gag	-0.001846	0.00752	0.02354	-0.018802	0.00982	-0.080436	-0.024526	-0.047596	-0.045572	-0.041482	-0.045298	-0.149547
tI(UAU)D		IV	133	Isoleucine tRNA (tRNA-Ile) predicted by tRNAscan-SE analysis	-0.04204	-0.345041	0.0431	-0.035084	0.00505	-0.008246	0.01649	0.0278	0.04294	0.02344	0.37789	-0.008404
YDR215C		IV	414	Dubious open reading frame; unlikely to encode a functional protein based on available experimental and comparative sequence data; null mutant displays elevated sensitivity to expression of a mutant huntingtin fragment or of alpha-synuclein	-0.643195	-2.00958	-1.42569	0.47786	0.32435	0.28029	-2.18273	-2.28296	-1.76093	-1.06167	0.05098	-0.054955
YDR220C		IV	294	Dubious open reading frame; unlikely to encode a functional protein based on available experimental and comparative sequence data; null mutant exhibits synthetic phenotype with alpha-synuclein	-0.091744	0.17688	0.00136	-0.502827	-0.207617	0.23079	-0.128388	-0.349459	-0.382182	-0.539471	-0.733955	-0.152753
YDR222W		IV	1248	Protein of unknown function; green fluorescent protein (GFP)-fusion protein localizes to the cytoplasm in a punctate pattern; YDR222W has a paralog YLR225C	-0.635598	2.01531	2.19709	-0.149084	-1.12734	-1.13759	-0.597367	0.94883	0.85675	-0.110853	-2.19382	-2.47794
YDR230W		IV	348	Dubious open reading frame; unlikely to encode a functional protein based on available experimental and comparative sequence data; partially overlaps the verified gene COX20/YDR231C	-1.01109	-1.78194	-0.870739	-0.232521	-0.11697	-0.063091	-0.024271	-0.321083	0.07375	0.7543	1.34389	0.8814
YDR239C		IV	2364	Protein of unknown function; may interact with ribosomes based on co-purification experiments	0.08764	-0.273864	-0.401736	-0.069911	0.24509	-0.275297	-0.4808	-0.256487	0.15152	-0.638351	0.26247	0.27796
YDR246W-A		IV	201	Putative protein of unknown function; identified by fungal homology and RT-PCR	0.23473	-0.837655	-0.153982	0.38689	-0.161917	-0.147859	0.44384	-0.198514	0.2193	0.59601	0.47722	0.22542
YDR248C		IV	582	Putative gluconokinase; sequence similarity to bacterial and human gluconokinase; green fluorescent protein (GFP)-fusion protein localizes to the cytoplasm; upregulated by deletion of the RNAP-II associated factor PAF1	-0.614091	0.15576	0.16789	0.1191	-0.493059	-0.012921	0.45629	0.75906	0.41649	1.18948	0.11024	0.23569
YDR249C		IV	1122	Putative protein of unknown function	0.12275	0.25458	0.07715	0.01073	0.03812	-0.12076	-1.24267	-0.73811	-0.513158	-1.35469	-0.954567	-0.711066
YDR250C		IV	276	Dubious open reading frame; unlikely to encode a functional protein based on available experimental and comparative sequence data	0.00554	-0.284636	-0.380624	-0.275835	-1.15847	-1.1271	-1.03392	-0.833516	-1.00271	-1.31529	-1.70735	-1.74919
tS(AGA)D2		IV	82	Serine tRNA (tRNA-Ser) predicted by tRNAscan-SE analysis	0.54926	-1.38343	0.2821	0.30093	0.1783	0.00105	0.62055	0.05362	0.01931	0.37221	1.61535	-0.261743
YDR261W-A		IV	1317	Retrotransposon TYA Gag gene co-transcribed with TYB Pol; translated as TYA or TYA-TYB polyprotein; Gag is a nucleocapsid protein that is the structural constituent of virus-like particles (VLPs); similar to retroviral Gag	0.02281	0.27773	0.11692	0.01941	-0.113236	0.11189	0.60978	0.7607	0.31592	0.60638	0.36973	0.31089
YDR261W-B		IV	5314	Retrotransposon TYA Gag and TYB Pol genes; transcribed/translated as one unit; polyprotein is processed to make a nucleocapsid-like protein (Gag) reverse transcriptase (RT)	-1.42393	-2.53026	-1.91024	0.36951	-0.324592	-0.960281	-0.907152	-2.21237	-3.37396	0.88629	-0.006701	-2.424
YDR261C-D		IV	4816	Retrotransposon TYA Gag and TYB Pol genes; Gag processing produces capsid proteins Pol is cleaved to produce protease	-0.58894	0.41897	0.02803	0.40226	-0.309928	-0.864482	-6.37251	-5.60844	-5.98078	-5.38132	-6.33734	-6.87329
YDR261C-C		IV	1323	Retrotransposon TYA Gag gene co-transcribed with TYB Pol; Gag processing produces capsid proteins; in YDRCTy1-3 TYB is mutant and probably non-functional	-0.107158	0.11027	0.14669	0.19572	-0.12353	-0.090216	-0.696338	-0.494726	-0.822858	-0.393457	-0.728525	-1.05976
YDR262W		IV	819	Putative protein of unknown function; green fluorescent protein (GFP)-fusion protein localizes to the vacuole and is induced in response to the DNA-damaging agent MMS; gene expression increases in response to Zymoliase treatment	1.14496	-1.46261	-1.01504	-0.299789	0.14057	-0.068299	-0.088582	-0.235188	0.59231	-1.53333	1.368	1.53906
YDR269C		IV	324	Dubious open reading frame; unlikely to encode a functional protein based on available experimental and comparative sequence data	-0.332128	-0.799196	-0.066526	-0.307627	-0.130577	-0.012311	0.35675	-0.873581	0.15025	0.38125	-0.204961	0.20447
YDR271C		IV	372	Dubious open reading frame; unlikely to encode a functional protein based on available experimental and comparative sequence data; partially overlaps the verified ORF CCC2/YDR270W	1.07586	-1.90564	-1.00479	0.46608	0.31172	1.23055	0.29703	-1.74398	-1.84049	-0.312748	0.47338	0.39484
YDR274C		IV	372	Dubious open reading frame; unlikely to encode a functional protein based on available experimental and comparative sequence data	-0.229491	-0.287507	-0.24208	-0.274299	-0.215477	0.10799	-1.28296	-0.460888	-1.03908	-1.32777	-0.388858	-0.689011
YDR278C		IV	318	Dubious open reading frame; unlikely to encode a functional protein based on available experimental and comparative sequence data	0.26337	0.33908	1.15147	-0.495605	-0.412535	0.15856	0.97635	1.08821	0.83432	0.21737	0.33659	-0.15859
YDR282C		IV	1245	Mitochondrial inner membrane protein of unknown function; associates with mitochondrial ribosome; localizes to the inner membrane with the C terminus facing the intermembrane space; ortholog of human RMND1 mutation in which is implicated in infantile encephaloneuromyopathy and defective mitochondrial translation	0.01756	-0.567932	-0.481295	0.02542	0.11299	0.34112	0.03802	0.05787	0.36245	0.04589	0.7388	1.18486
YDR286C		IV	345	Putative protein of unknown function; predicted to have thiol-disulfide oxidoreductase active site	0.3274	-0.550346	-0.084277	0.00056	0.30446	0.0663	0.18743	-0.73008	-0.401621	-0.139413	0.12473	-0.251049
YDR290W		IV	330	Dubious open reading frame; unlikely to encode a functional protein based on available experimental and comparative sequence data; partially overlaps the verified ORF RTT103	-0.34429	-0.318472	0.23793	-0.395774	0.28439	-0.018946	0.71221	-0.012126	0.54313	0.66073	0.59074	0.28626
YDR306C		IV	1437	F-box protein of unknown function; interacts with Sgt1p via a Leucine-Rich Repeat (LRR) domain	0.04669	-1.1073	-1.29025	-0.095381	-0.05039	-0.050009	-0.278839	-0.456142	-0.286982	-0.420913	0.60077	0.95326
tV(CAC)D		IV	73	Valine tRNA (tRNA-Val) predicted by tRNAscan-SE analysis	-0.462014	0.07139	0.45148	-0.455535	0.00408	0.54843	0.03305	0.06772	-0.110103	0.03953	0.00041	-0.013153
YDR320W-B		IV	138	Dubious open reading frame; unlikely to encode a functional protein based on available experimental and comparative sequence data; overlaps the verified gene DAD4/YDR320C-A	-1.40468	0.65427	0.41133	-1.04858	0.01073	0.05209	0.03845	0.54443	-0.067157	0.39455	-0.099114	-0.426393
YDR327W		IV	327	Dubious open reading frame; unlikely to encode a functional protein based on available experimental and comparative sequence data; partially overlaps the verified gene SKP1	0.3926	-0.849207	-0.977964	-0.103086	-0.351434	-0.00557	0.83568	-0.360366	-0.011782	0.33999	0.13741	0.96061
YDR336W		IV	945	Protein that associates with mitochondrial ribosome; sumoylated under stress conditions in a genome wide study; YDR336W is not an essential geneMRX8	-0.098699	0.0601	-0.271573	0.00578	0.04779	0.25762	-0.720795	0.17151	0.21734	-0.616316	0.1592	0.74653
YDR338C		IV	2088	Putative protein of unknown function; member of the multi-drug and toxin extrusion (MATE) family of the multidrug/oligosaccharidyl-lipid/polysaccharide (MOP) exporter superfamily	0.91349	-0.308219	-0.464609	-0.013531	0.26105	0.13867	0.64962	-0.047629	-0.121259	-0.277399	0.52164	0.48202
YDR340W		IV	303	Putative protein of unknown function	1.12465	0.57246	1.02614	0.10684	-0.776926	0.11218	1.20889	-0.093384	-0.555621	0.19108	-1.44277	-1.46958
YDR341C		IV	1824	Arginyl-tRNA synthetase; the authentic non-tagged protein is detected in highly purified mitochondria in high-throughput studies; YDR341C has a paralog	0.17575	2.38506	1.55809	-0.099603	0.16009	-0.080061	-1.13046	0.37209	0.04469	-1.40582	-1.85288	-1.59346
YDR344C		IV	444	Dubious open reading frame; unlikely to encode a functional protein based on available experimental and comparative sequence data	0.32275	1.06542	1.61689	0.06906	0.05784	-0.161836	0.80518	0.10469	-0.231604	0.55149	-0.902894	-2.01033
YDR355C		IV	303	Dubious open reading frame; unlikely to encode a functional protein based on available experimental and comparative sequence data; partially overlaps the verified essential ORF SPC110/YDR356W	-0.282839	0.11224	-0.757699	0.32353	-0.014837	0.79248	0.74331	0.62194	0.41657	1.34969	0.49487	1.96675
YDR365W-B		IV	5269	Retrotransposon TYA Gag and TYB Pol genes; transcribed/translated as one unit; polyprotein is processed to make a nucleocapsid-like protein (Gag) reverse transcriptase (RT)	-0.006944	-0.980699	0.04653	0.59363	-0.252389	-0.91679	-5.36039	-5.66538	-6.43086	-4.75982	-4.93707	-7.39418
YDR366C		IV	399	Putative protein of unknown function	-0.067721	-1.07024	-1.13279	-0.416219	-0.251242	0.29374	-4.21241	-4.99031	-4.97672	-4.5609	-4.17131	-3.55019
YDR381C-A		IV	539	Protein of unknown function; localized to the mitochondrial outer membrane	-0.165633	-1.86517	-1.28431	-0.119159	-0.661051	-0.04489	-1.00503	-1.97616	-1.9215	-0.958561	-0.772035	-0.682081
YDR387C		IV	1668	Putative transporter; member of the sugar porter family; YDR387C is not an essential gene	0.36077	-0.743858	-0.380457	0.02395	-0.019073	-0.124629	0.2974	-0.462489	0.01954	-0.039421	0.2623	0.27537
YDR391C		IV	699	Putative protein of unknown function; possibly involved in zinc homeostasis; Bdf1p-dependent transcription induced by salt stress; green fluorescent protein (GFP)-fusion protein localizes to both the cytoplasm and the nucleus	1.03648	-0.266741	0.13052	0.27897	0.34561	0.21069	0.69475	-0.862761	-0.787763	-0.062766	-0.250406	-0.707595
YDR396W		IV	501	Dubious open reading frame unlikely to encode a functional protein; extensively overlaps essential NCB2 gene encoding the beta subunit of the NC2 dimeric histone-fold complex	0.19277	1.06034	1.01064	-0.101614	0.11891	0.41598	0.43485	0.72875	0.88879	0.14047	-0.212677	0.29413
YDR401W		IV	564	Dubious open reading frame; unlikely to encode a functional protein based on available experimental and comparative sequence data	-0.178218	-0.076233	-0.315091	0.03593	-0.16152	-0.280021	-0.167871	0.08981	0.05959	0.04628	0.00452	0.09466
YDR406W-A		IV	246	Dubious open reading frame unlikely to encode a functional protein; identified by fungal homology and RT-PCR	-1.08698	-0.344601	0.48736	-0.567568	0.04907	0.29754	0.85883	1.40743	0.89587	1.37824	1.8011	0.70605
YDR413C		IV	576	Dubious open reading frame; unlikely to encode a functional protein based on available experimental and comparative sequence data; overlaps the essential uncharacterized ORF YDR412W that is implicated in rRNA processing	-0.881093	1.52253	0.91859	-1.23547	0.11775	-0.26697	-0.205665	1.32574	0.85242	-0.560038	-0.079046	-0.333135
YDR415C		IV	1125	Putative aminopeptidase; SWAT-GFP fusion protein localizes to the endoplasmic reticulum and vacuole while mCherry fusion localizes to the vacuole	0.24067	0.66845	0.46906	0.01186	-0.02741	0.20618	0.33971	0.20332	-0.151721	0.1109	-0.492548	-0.4146
YDR417C		IV	372	Dubious open reading frame; unlikely to encode a functional protein based on available experimental and comparative sequence data; partially overlaps the verified ORF RPL12B/YDR418W	-1.47643	1.98643	1.49725	-0.183406	0.8483	1.15283	-1.42725	0.81138	0.20074	-0.134224	-0.326752	-0.143684
YDR426C		IV	378	Dubious open reading frame; unlikely to encode a functional protein based on available experimental and comparative sequence data; partially overlaps the verified ORF SNX41	1.00949	-0.526086	-0.482377	0.29984	-0.516909	-0.30652	-0.584049	-1.73121	-1.01387	-1.2937	-1.72203	-0.838013
YDR431W		IV	312	Dubious open reading frame; unlikely to encode a functional protein based on available experimental and comparative sequence data	-0.5586	0.00356	0.36084	-0.079542	-0.151523	0.33747	-0.066581	0.02562	0.33137	0.41248	-0.129463	0.308
YDR433W		IV	441	Dubious open reading frame; unlikely to encode a functional protein based on available experimental and comparative sequence data	-0.869207	1.24203	0.23391	-0.30192	-1.01084	-0.648257	-0.3849	0.7128	0.51945	0.18239	-1.54007	-0.362714
YDR442W		IV	393	Dubious open reading frame; unlikely to encode a functional protein based on available experimental and comparative sequence data	0.17645	0.23554	-0.113471	0.40704	0.22116	0.09388	-0.005569	1.23904	0.88231	0.22501	1.22466	1.08967
YDR444W		IV	2064	Putative hydrolase acting on ester bonds	-0.619605	-0.6357	-0.824513	-0.01195	0.12424	0.07357	0.21003	0.40303	0.01285	0.81769	1.16297	0.91092
YDR445C		IV	408	Dubious open reading frame; unlikely to encode a functional protein based on available experimental and comparative sequence data	-0.671066	0.11847	0.60531	-0.44223	-0.464506	0.50438	0.68038	0.74299	0.86363	0.90922	0.16001	0.76269
YDR455C		IV	309	Dubious open reading frame; unlikely to encode a functional protein based on available experimental and comparative sequence data; partially overlaps the verified gene YDR456W	0.6992	-0.402889	0.21127	0.31493	0.00308	0.42888	0.06127	0.35713	0.45481	-0.323002	0.7631	0.67242
YDR461C-A		IV	243	Putative protein of unknown function	0.20804	-1.71966	-2.08948	0.10415	0.53204	0.54879	0.62804	-0.74498	-0.250435	0.52415	1.50672	2.38784
YDR467C		IV	327	Dubious open reading frame; unlikely to encode a functional protein based on available experimental and comparative sequence data	0.39085	-0.212717	-0.596077	-0.200578	-0.016838	0.31162	0.22449	0.75651	0.23226	-0.366946	0.95239	1.13996
snR13		IV	124	C/D box small nucleolar RNA (snoRNA); guides 2'-O-methylation of large subunit (LSU) rRNA at positions A2280 and A2281	0.51726	-2.03323	-0.141867	-0.392125	-0.395245	1.13354	0.43502	-1.49748	-0.736818	-0.474363	0.14051	0.53859
YDR476C		IV	675	Putative protein of unknown function; green fluorescent protein (GFP)-fusion protein localizes to the endoplasmic reticulum; YDR476C is not an essential gene	-0.308283	-0.627093	-0.291613	0.01338	-0.245324	-0.131677	0.0642	-1.59826	-1.40186	0.38586	-1.21649	-1.24193
YDR491C		IV	492	Dubious open reading frame; unlikely to encode a functional protein based on available experimental and comparative sequence data	-0.28285	-0.722994	-1.97982	-0.071009	0.42896	0.4078	0.96859	0.9119	0.1539	1.18043	2.06385	2.54152
YDR509W		IV	348	Dubious open reading frame; unlikely to encode a functional protein based on available experimental and comparative sequence data	-0.11154	1.03762	-1.61789	-0.271248	-0.34687	0.51862	-2.27246	-0.120327	-2.01217	-2.43217	-1.50482	0.12433
YDR510C-A		IV	117	Dubious open reading frame unlikely to encode a functional protein; identified by gene-trapping microarray-based expression analysis	-0.634176	0.06999	0.39231	0.37349	0.87585	0.64401	0.1245	-0.0666	0.22761	1.13216	0.73927	0.47931
YDR514C		IV	1452	Protein of unknown function that localizes to mitochondria; overexpression affects endocytic protein trafficking; YDR514C has a paralog GFD2	-0.487877	2.52154	1.9719	-0.095226	0.01264	0.16376	-0.476272	2.04494	1.61953	-0.08362	-0.463973	-0.188605
YDR521W		IV	336	Dubious ORF that overlaps YDR520C; mutant increases expression of PIS1 and RPL3 in glycerol	-0.474266	0.19402	0.19403	-0.218732	-0.23117	0.5364	-0.972035	-0.059267	0.02196	-0.716502	-0.484453	0.36433
YDR524W-C		IV	90	Putative protein of unknown function; small ORF identified by SAGE; deletion strains are moderately sensitive to the radiomimetic drug bleomycin	-1.85059	3.4777	2.41906	-0.87181	-0.231604	0.19862	-1.04492	-0.298117	-2.06836	-0.066135	-4.00742	-4.2888
YDR524C-B		IV	201	Putative protein of unknown function; SWAT-GFP and mCherry fusion proteins localize to the endoplasmic reticulum; YDR524C-B has a paralog YCL048W-A	0.5405	1.82872	2.76733	-0.115179	-0.373908	-0.446515	0.43911	-0.11674	-0.589052	-0.216568	-2.31936	-3.8029
YDR524C-A		IV	120	Dubious open reading frame unlikely to encode a functional protein; identified by gene-trapping microarray-based expression analysis	-0.217403	0.08753	0.1083	0.32654	-0.141472	-0.325497	-0.468508	-0.271767	-0.13143	0.07543	-0.500768	-0.565232
YDR526C		IV	471	Dubious open reading frame; unlikely to encode a functional protein based on available experimental and comparative sequence data	-0.51955	2.01447	1.96441	-0.120297	0.06687	-0.024569	-1.51896	0.75935	1.24707	-1.11971	-1.18825	-0.741916
snR84		IV	550	H/ACA box small nucleolar RNA (snoRNA); guides pseudouridylation of large subunit (LSU) rRNA at position U2266; overexpression confers resistance to baking-associated stress	0.87362	0.02133	-0.940032	0.04711	-0.521159	-0.526995	1.08085	-0.549599	-1.68707	0.25434	-1.09209	-1.27403
YDR535C		IV	757	Dubious open reading frame; unlikely to encode a functional protein based on available experimental and comparative sequence data; YDR535C is not an essential gene	0.79814	-1.50287	0.3662	0.53258	0.03921	-0.065138	0.37464	-0.704283	-0.047229	0.10908	0.8378	-0.478567
YDR537C		IV	606	Dubious open reading frame; unlikely to encode a functional protein based on available experimental and comparative sequence data; almost completely overlaps verified ORF PAD1/YDR538W	0.82486	-0.580327	-0.490883	0.68954	-0.298476	-0.808202	-0.06757	0.70676	0.96098	-0.202891	0.98861	0.64366
YDR541C		IV	1035	Aldehyde reductase; substrates include both aromatic and aliphatic aldehydes; uses NADPH as cofactor; SWAT-GFP and mCherry fusion proteins localize to the endoplasmic reticulum and vacuole respectively	-0.247136	0.60579	0.95813	0.19273	-0.532017	-0.784939	-0.281077	-0.304119	-0.286971	0.15879	-1.44192	-2.03004
YDR543C		IV	300	Dubious open reading frame; unlikely to encode a functional protein based on available experimental and comparative sequence data	-1.11759	-1.86653	-1.56841	-0.321311	0.3184	0.28565	2.46722	1.78193	1.69657	3.26349	3.96686	3.55063
YDL243C	AAD4	IV	990	Putative aryl-alcohol dehydrogenase; involved in oxidative stress response; similar to P. chrysosporium aryl-alcohol dehydrogenase; expression induced in cells treated with the mycotoxin patulin; members of the AAD gene family comprise three pairs (AAD3 + AAD15 AAD6/AAD16 + AAD4	-0.180302	-1.04782	-0.507239	-0.148797	0.02718	-0.355239	-0.160439	-0.486462	-0.440074	-0.128934	0.58853	-0.288074
YDL203C	ACK1	IV	1872	Protein that functions in the cell wall integrity pathway; functions upstream of Pkc1p; GFP-fusion protein expression is induced in response to the DNA-damaging agent MMS; non-tagged Ack1p is detected in purified mitochondria	0.21585	-0.426186	-0.935093	0.05112	0.02176	-0.119419	-0.493088	-0.554115	-0.720556	-0.657816	-0.106169	0.09512
YDR448W	ADA2	IV	1305	Transcription coactivator; component of the ADA and SAGA transcriptional adaptor/HAT (histone acetyltransferase) complexes	-0.398781	0.72709	0.31619	0.08009	-0.171571	-0.029444	-1.17721	-0.023875	-0.451861	-0.698338	-0.922533	-0.797493
YDR408C	ADE8	IV	645	Phosphoribosyl-glycinamide transformylase; catalyzes a step in the 'de novo' purine nucleotide biosynthetic pathway	0.16378	-0.814154	-1.29699	-0.230574	0.40012	0.44707	-1.42149	-2.91143	-3.17092	-1.81584	-1.69715	-1.42686
YDR226W	ADK1	IV	669	Adenylate kinase required for purine metabolism; localized to the cytoplasm and the mitochondria; lacks cleavable signal sequence; protein abundance increases in response to DNA replication stress; mutations affecting Adk1p catalytic activity deregulate expression of phosphate utilization genes PHO5 and PHO84; human homolog AK1 can complement yeast adk1 mutant	-0.447739	0.84978	0.71729	-0.093676	0.03451	-0.015096	0.77378	0.645	0.36695	1.12785	-0.170269	-0.365434
YDR216W	ADR1	IV	3972	Carbon source-responsive zinc-finger transcription factor; required for transcription of the glucose-repressed gene ADH2 of peroxisomal protein genes	-0.907392	-3.22346	-2.23664	-0.031747	-0.081222	-0.264366	-0.126362	-0.275621	0.11479	0.74928	2.86662	2.08706
YDL239C	ADY3	IV	2373	Protein required for spore wall formation; thought to mediate assembly of a Don1p-containing structure at the leading edge of the prospore membrane via interaction with spindle pole body components; potentially phosphorylated by Cdc28p; ADY3 has a paralog CNM67	3.46858	-0.44371	-0.227961	0.66527	0.47216	0.49195	2.69305	0.81978	1.14191	-0.110253	1.73565	1.86182
YDR085C	AFR1	IV	1863	Protein required for pheromone-induced projection (shmoo) formation; regulates septin architecture during mating; has an RVXF motif that mediates targeting of Glc7p to mating projections; interacts with Cdc12p; AFR1 has a paralog YER158C	-0.109338	-2.66933	-0.628282	0.16908	-0.530605	-0.709542	-0.317467	-1.01929	0.69491	-0.039044	1.11944	0.61365
YDR524C	AGE1	IV	1449	ADP-ribosylation factor (ARF) GTPase activating protein (GAP) effector; involved in the secretory and endocytic pathways; contains C2C2H2 cysteine/histidine motif	0.68252	0.34476	0.41469	0.14298	-0.206321	-0.184887	0.56819	0.13317	0.24749	0.02864	-0.417912	-0.352087
YDR214W	AHA1	IV	1053	Co-chaperone that binds Hsp82p and activates its ATPase activity; plays a role in determining prion variants; similar to Hch1p; expression is regulated by stresses such as heat shock; protein abundance increases in response to DNA replication stress	-0.626594	-1.86281	-1.03223	0.15648	0.14361	0.18178	-1.53995	-2.00052	-1.68779	-0.756876	0.00591	-0.473776
YDL237W	AIM6	IV	1173	Protein of unknown function; required for respiratory growth; YDL237W is not an essential gene	0.33987	-0.30692	0.09039	0.06791	0.29677	0.33082	0.27506	-0.427555	-0.328865	0.0031	0.17613	-0.088432
YDR063W	AIM7	IV	450	Protein that interacts with Arp2/3 complex; interacts with Arp2/3 complex to stimulate actin filament debranching and inhibit actin nucleation; has similarity to Cof1p and also to human glia maturation factor (GMF); null mutant displays elevated mitochondrial genome loss	-0.544258	-1.10792	-0.454554	0.14697	0.08211	0.27412	0.19089	-0.785415	-0.187131	0.88212	0.40461	0.54155
YDL175C	AIR2	IV	1035	RNA-binding subunit of the TRAMP nuclear RNA surveillance complex; involved in nuclear RNA processing and degradation; involved in TRAMP complex assembly as a bridge between Mtr4p and Trf4p; stimulates the poly(A) polymerase activity of Pap2p in vitro; has 5 zinc knuckle motifs; AIR2 has a paralog AIR1	0.70178	-0.353075	0.43426	0.2289	0.32491	-0.255052	-0.301073	-1.03873	-0.372366	-0.773961	-0.360749	-1.06168
YDR264C	AKR1	IV	2295	Palmitoyl transferase involved in protein palmitoylation; acts as a negative regulator of pheromone response pathway; required for endocytosis of pheromone receptors; involved in cell shape control; contains ankyrin repeats; AKR1 has a paralog AKR2	0.19146	-0.170805	-0.183087	-0.03833	0.21414	0.28617	-0.97614	-2.25082	-2.25365	-1.20593	-1.86588	-1.78439
YDR111C	ALT2	IV	1524	Catalytically inactive alanine transaminase; expression is repressed in the presence of alanine and repression is mediated by Nrg1p; ALT2 has a paralog ALT1	0.14089	-1.34846	-2.52355	0.08092	-0.273458	-0.289576	-0.017508	-0.903439	-1.66025	-0.077478	0.17156	0.57373
YDR242W	AMD2	IV	1650	Putative amidase	3.05758	1.69069	0.85822	0.19826	-0.831312	-0.993793	1.02821	-0.612502	-0.207079	-1.8311	-3.13451	-2.05909
YDR530C	APA2	IV	978	Diadenosine 5'5'''-P1	0.45171	-2.61037	-1.35771	-0.076884	0.1572	-0.137529	-0.992894	-1.47784	-0.673871	-1.52149	1.28973	0.54631
YDL008W	APC11	IV	498	Catalytic core subunit Anaphase-Promoting Complex/Cyclosome (APC/C); which is a ubiquitin-protein ligase required for degradation of anaphase inhibitors	0.01568	0.414	-0.255635	-0.008179	0.07755	0.06115	0.51482	0.60345	0.24834	0.49097	0.267	0.56512
YDR118W	APC4	IV	1959	Subunit of the Anaphase-Promoting Complex/Cyclosome (APC/C); APC/C is a ubiquitin-protein ligase required for degradation of anaphase inhibitors including mitotic cyclins	0.04354	-0.239187	-1.1196	-0.139501	0.10578	0.15441	-0.270841	-0.20795	-0.272901	-0.453883	0.13701	1.00111
YDR525W	API2	IV	330	Dubious open reading frame; unlikely to encode a functional protein based on available experimental and comparative sequence data; not conserved in closely related Saccharomyces species; 26% of ORF overlaps the dubious ORF YDR524C-A; insertion mutation in a cdc34-2 mutant background causes altered bud morphology	-0.508546	0.53553	0.225	-0.306138	-1.05536	-0.915726	-1.60711	-1.15307	-1.02923	-1.4047	-2.74396	-2.16996
YDR441C	APT2	IV	546	Potential adenine phosphoribosyltransferase; encodes a protein with similarity to adenine phosphoribosyltransferase but artificially expressed protein exhibits no enzymatic activity; APT2 has a paralog	-0.610755	1.07156	1.428	0.21242	0.73532	0.973	0.34402	0.71334	0.35494	1.1672	0.37711	-0.100059
YDL192W	ARF1	IV	546	ADP-ribosylation factor; GTPase of the Ras superfamily involved in regulation of coated vesicle formation in intracellular trafficking within the Golgi; ARF1 has a paralog ARF2	-1.49913	1.75006	1.15565	-0.226209	0.25542	0.27757	0.52329	0.79146	0.16452	1.79621	-0.70318	-0.713552
YDL137W	ARF2	IV	546	ADP-ribosylation factor; GTPase of the Ras superfamily involved in regulation of coated formation vesicles in intracellular trafficking within the Golgi; ARF2 has a paralog ARF1	-0.055973	-1.01579	-0.926297	0.28417	0.33231	0.18362	1.43645	0.17135	0.65783	1.77659	1.51945	1.76774
YDR173C	ARG82	IV	1068	Inositol polyphosphate multikinase (IPMK); sequentially phosphorylates Ins(14	0.10206	-2.30618	-1.03047	0.12936	0.18547	0.42186	0.45303	-1.07316	0.14355	0.48033	1.41849	1.59588
YDR376W	ARH1	IV	1482	Oxidoreductase of the mitochondrial inner membrane; involved in cytoplasmic and mitochondrial iron homeostasis and required for activity of Fe-S cluster-containing enzymes; one of the few mitochondrial proteins essential for viability	-0.191575	-0.896876	0.19661	0.12659	-0.008764	-0.071201	-0.28045	-0.676813	-0.455848	0.03771	0.2113	-0.72366
YDR127W	ARO1	IV	4767	Pentafunctional arom protein; catalyzes steps 2 through 6 in the biosynthesis of chorismate which is a precursor to aromatic amino acids	1.00364	0.05421	-0.812972	0.03744	0.01714	-0.434443	-0.057441	-0.901563	-1.33223	-1.02364	-0.938635	-0.953698
YDR380W	ARO10	IV	1908	Phenylpyruvate decarboxylase; catalyzes decarboxylation of phenylpyruvate to phenylacetaldehyde which is the first specific step in the Ehrlich pathway; involved in protein N-terminal Met and Ala catabolism	3.91949	2.56273	-2.76768	0.42298	0.19692	-0.423332	-1.13016	-1.77381	-2.28004	-4.62667	-4.13962	0.06431
YDR035W	ARO3	IV	1113	3-deoxy-D-arabino-heptulosonate-7-phosphate (DAHP) synthase; catalyzes the first step in aromatic amino acid biosynthesis and is feedback-inhibited by phenylalanine or high concentration of tyrosine or tryptophan	2.59885	1.06116	0.26545	0.37701	0.22716	-0.066307	0.08159	-1.29689	-1.33909	-2.14025	-2.13088	-1.67085
YDR421W	ARO80	IV	2853	Zinc finger transcriptional activator of the Zn2Cys6 family; activates transcription of aromatic amino acid catabolic genes in the presence of aromatic amino acids	1.79101	-0.711917	-0.749858	0.29546	-0.208982	-0.359953	0.72888	0.28818	0.26549	-0.766668	0.79112	0.65539
YDR106W	ARP10	IV	855	Component of the dynactin complex; localized to the pointed end of the Arp1p filament; may regulate membrane association of the complex	-0.21364	-0.255478	0.62717	0.32521	-0.674152	-0.473215	-0.029221	-0.520461	0.27408	0.50962	-0.939135	-0.826305
YDL029W	ARP2	IV	1299	Essential component of the Arp2/3 complex; Arp2/3 is a highly conserved actin nucleation center required for the motility and integrity of actin patches; involved in endocytosis and membrane growth and polarity; required for efficient Golgi-to-ER trafficking in COPI mutants	-0.379979	-1.20178	-0.39539	-0.11712	-0.183293	-0.24452	0.46515	-0.767051	-0.048397	0.728	0.25143	0.10247
YDR101C	ARX1	IV	1782	Nuclear export factor for the ribosomal pre-60S subunit; shuttling factor which directly binds FG rich nucleoporins and facilities translocation through the nuclear pore complex; interacts directly with Alb1p; responsible for Tif6p recycling defects in the absence of Rei1; associated with the ribosomal export complex	-1.4504	3.60489	3.13963	-0.377908	0.2558	0.04763	-1.52857	2.29706	1.9552	-0.456077	-1.05203	-1.13679
YDL197C	ASF2	IV	1578	Anti-silencing protein; causes derepression of silent loci when overexpressed	0.34592	-1.97701	-1.56773	0.17582	0.03143	-0.06966	0.0278	-0.798078	0.09491	-0.142298	1.21035	1.59299
YDL088C	ASM4	IV	1587	FG-nucleoporin component of central core of nuclear pore complex (NPC); contributes directly to nucleocytoplasmic transport; induces membrane tubulation which may contribute to nuclear pore assembly; ASM4 has a paralog	0.33031	0.0699	-0.251332	0.02681	0.34134	-0.072179	0.26275	0.54122	0.26611	-0.040748	0.81266	0.44526
YDR321W	ASP1	IV	1146	Cytosolic L-asparaginase involved in asparagine catabolism; catalyzes hydrolysis of L-asparagine to aspartic acid and ammonia	-1.72432	2.56747	1.80078	-0.478039	0.05709	0.06407	-1.0988	0.68001	0.29816	0.14748	-1.83037	-1.43856
YDR184C	ATC1	IV	885	Nuclear protein; possibly involved in regulation of cation stress responses and/or in the establishment of bipolar budding pattern; relative distribution to the nucleus decreases upon DNA replication stress	-1.28194	3.67839	3.10241	-0.292956	-0.327961	-0.220177	-1.71924	2.26746	1.7251	-0.730257	-1.73889	-1.59749
YDL113C	ATG20	IV	1923	Sorting nexin family member; required for the cytoplasm-to-vacuole targeting (Cvt) pathway and for endosomal sorting; has a Phox homology domain that binds phosphatidylinositol-3-phosphate; interacts with Snx4p; potential Cdc28p substrate	0.65435	-2.20307	-1.95195	0.00236	-0.194516	0.09309	0.09926	-1.74632	-1.25492	-0.552733	0.26224	0.79012
YDR022C	ATG31	IV	591	Autophagy-specific protein required for autophagosome formation; forms a complex with Atg17p and Atg29p that localizes other proteins to the pre-autophagosomal structure; constitutively phosphorylated and phosphorylation of residue S174 is required for function; high-copy suppressor of CIK1 deletion	1.35476	-0.467043	-0.044548	0.27181	0.26182	0.35826	1.61557	0.12598	0.87224	0.53263	0.85484	1.27504
YDL149W	ATG9	IV	2994	Transmembrane protein involved in forming Cvt and autophagic vesicles; cycles between the phagophore assembly site (PAS) and other cytosolic punctate structures not found in autophagosomes; may be involved in membrane delivery to the PAS	1.08005	-1.6488	-1.55158	0.16266	0.10336	-0.017086	0.43026	-0.78854	-0.276343	-0.487126	0.96362	1.25815
YDR384C	ATO3	IV	828	Plasma membrane protein putative ammonium transporter; regulation pattern suggests a possible role in export of ammonia from the cell; phosphorylated in mitochondria; member of the TC 9.B.33 YaaH family of putative transporters	-0.469131	-0.610387	-2.31855	-0.280575	0.66514	0.13005	-1.96861	-0.722707	-0.604509	-1.78006	0.55282	1.84409
YDL004W	ATP16	IV	483	Delta subunit of the central stalk of mitochondrial F1F0 ATP synthase; F1F0 ATP synthase is a large evolutionarily conserved enzyme complex required for ATP synthesis; F1 translationally regulates ATP6 and ATP8 expression to achieve a balanced output of ATP synthase genes encoded in nucleus and mitochondria; phosphorylated	-1.02866	-2.49112	-0.999339	-0.086571	0.50511	0.28425	0.23243	0.01201	0.43383	1.17452	3.00824	1.71742
YDR377W	ATP17	IV	306	Subunit f of the F0 sector of mitochondrial F1F0 ATP synthase; F1F0 ATP synthase is a large evolutionarily conserved enzyme complex required for ATP synthesis	-0.498883	-1.60612	0.02366	-0.063266	0.50928	0.56193	0.67366	-0.041957	-0.249701	1.10928	2.07345	0.28857
YDR350C	ATP22	IV	2055	Specific translational activator for the mitochondrial ATP6 mRNA; Atp6p encodes a subunit of F1F0 ATP synthase; localized to the mitochondrial inner membrane	1.03519	-0.382098	-0.162326	-0.007729	-0.223616	-0.351864	0.09881	-0.719679	-0.342315	-0.944111	-0.561197	-0.531854
YDR298C	ATP5	IV	639	Subunit 5 of the stator stalk of mitochondrial F1F0 ATP synthase; F1F0 ATP synthase is a large evolutionarily conserved enzyme complex required for ATP synthesis; homologous to bovine subunit OSCP (oligomycin sensitivity-conferring protein); phosphorylated	0.42456	-1.59658	-0.058742	0.10366	0.73713	0.66859	1.52919	0.34496	0.19877	1.20829	2.67868	0.9261
YDR046C	BAP3	IV	1815	Amino acid permease; involved in uptake of cysteine leucine	-2.02745	-1.87229	-1.42322	-0.586095	-1.30675	-1.7057	-2.93734	-3.49388	-2.3201	-1.49599	-2.92834	-2.60258
YDR361C	BCP1	IV	852	Essential protein involved in nuclear export of Mss4p; Mss4p is a lipid kinase that generates phosphatidylinositol 45-biphosphate and plays a role in actin cytoskeleton organization and vesicular transport	0.58911	1.51066	0.88207	-0.179311	0.32248	0.42725	0.39278	1.35917	0.78681	-0.375641	0.17099	0.33198
YDR375C	BCS1	IV	1371	Protein translocase and chaperone required for Complex III assembly; member of the AAA ATPase family; forms a homo-oligomeric complex in the mitochondrial inner membrane that translocates the C-terminal domain of Rip1p from the matrix across the inner membrane and delivers it to an assembly intermediate of respiratory Complex III; also required for assembly of the Qcr10p subunit; mutation is func…	-0.072673	-0.677129	-0.40088	0.03882	0.12965	0.27627	-0.561676	-0.991774	-0.96827	-0.450179	-0.184993	-0.291125
YDL070W	BDF2	IV	1917	Protein involved in transcription initiation; acts at TATA-containing promoters; associates with the basal transcription factor TFIID; contains two bromodomains; corresponds to the C-terminal region of mammalian TAF1; redundant with Bdf1p; protein abundance increases in response to DNA replication stress; BDF2 has a paralog BDF1	-1.48853	-1.73649	-0.983893	0.16451	-0.846352	-1.15018	0.1462	-0.83577	-0.022337	1.79924	0.05437	-0.188623
YDR299W	BFR2	IV	1605	Component of the SSU and 90S preribosomes; involved in pre-18S rRNA processing; binds to U3 snoRNA and Mpp10p; multicopy suppressor of sensitivity to Brefeldin A; expression is induced during lag phase and also by cold shock	-0.643465	3.2489	2.28269	-0.160895	-0.121099	-0.172428	-1.55149	1.81527	1.55278	-1.06892	-1.55473	-0.902338
YDR099W	BMH2	IV	822	14-3-3 protein minor isoform; controls proteome at post-transcriptional level	0.61148	-1.74271	-1.51913	0.31903	0.01482	-0.584313	1.15238	-0.143692	0.81861	0.85994	1.61383	1.75343
YDR428C	BNA7	IV	786	Formylkynurenine formamidase; involved in the de novo biosynthesis of NAD from tryptophan via kynurenine	-0.518878	1.78075	1.37089	-0.035023	0.19712	0.38894	-0.203947	1.39714	0.87686	0.27991	-0.186493	-0.105084
YDL141W	BPL1	IV	2073	Biotin:apoprotein ligase; covalently modifies proteins with the addition of biotin required for acetyl-CoA carboxylase (Acc1p) holoenzyme formation; comparative analysis suggests that a mitochondrially targeted form may result from translation starting at a non-canonical codon upstream of the annotated start codon; human homolog HLCS can complement yeast BPL1 mutant	0.11897	0.5298	0.13442	-0.074569	0.17793	0.02896	0.92878	0.51284	-0.762612	0.73525	0.16097	-0.868075
YDL074C	BRE1	IV	2103	E3 ubiquitin ligase; forms heterodimer with Rad6p to regulate K63 polyubiquitination in response to oxidative stress and to monoubiquinate histone H2B-K123 which is required for the subsequent methylation of histone H3-K4 and H3-K79; required for DSBR	0.08841	1.1063	0.30491	-0.170045	0.07172	0.08663	-0.291566	0.29698	-0.11456	-0.550024	-0.737602	-0.33284
YDL231C	BRE4	IV	3378	Zinc finger protein containing five transmembrane domains; null mutant exhibits strongly fragmented vacuoles and sensitivity to brefeldin A a drug which is known to affect intracellular transport	1.25238	0.7412	0.35441	0.20329	0.40892	0.25669	1.37229	1.38502	1.10567	0.3232	1.05274	1.00796
YDL037C	BSC1	IV	987	Protein of unconfirmed function; similar to cell surface flocculin Flo11p; ORF exhibits genomic organization compatible with a translational readthrough-dependent mode of expression; in W303 strain one continuous open reading frame comprising of YDL037C the intergenic region and YDL039C encodes the gene IMI1	-0.728976	5.24336	3.98029	-0.216966	-1.16072	-1.0683	0.37072	4.7896	3.11622	0.88273	-1.61449	-1.93237
YDR275W	BSC2	IV	708	Protein of unknown function; ORF exhibits genomic organization compatible with a translational readthrough-dependent mode of expression; null mutant displays increased translation rate and increased readthrough of premature stop codons; BSC2 has a paralog IRC23	1.81577	-0.013504	0.15618	0.03029	0.00444	0.15978	1.09954	1.49939	1.64447	-0.685936	1.51733	1.64807
YDR252W	BTT1	IV	450	Heterotrimeric nascent polypeptide-associated complex beta3 subunit; complex binds ribosomes via its beta-subunits in close proximity to nascent polypeptides; interacts with Caf130p of the CCR4-NOT complex; similar to human BTF3; BTT1 has a paralog EGD1	0.16451	0.33345	0.35682	-0.213668	-0.397196	-0.406876	-0.231248	0.33716	0.54933	-0.609428	-0.393487	-0.214369
YDR241W	BUD26	IV	288	Dubious open reading frame; unlikely to encode a functional protein based on available experimental and comparative sequence data; not conserved in closely related Saccharomyces species; 1% of ORF overlaps the verified gene SNU56; diploid mutant displays a weak budding pattern phenotype in a systematic assay	-0.775999	0.9385	-0.038941	-0.485275	-0.753794	0.55346	-0.467242	-0.580267	-0.719388	-0.176518	-2.27256	-0.126983
YDL151C	BUD30	IV	582	Dubious open reading frame; unlikely to encode a functional protein based on available experimental and comparative sequence data; not conserved in closely related Saccharomyces species; 96% of ORF overlaps the verified gene RPC53; diploid mutant displays a weak budding pattern phenotype in a systematic assay	-0.647438	2.45304	1.93615	0.05343	0.60739	0.30871	-0.927743	1.7248	1.88735	-0.226871	-0.120851	0.25991
YDL099W	BUG1	IV	1026	Cis-golgi localized protein involved in ER to Golgi transport; forms a complex with the mammalian GRASP65 homolog Grh1p; mutants are compromised for the fusion of ER-derived vesicles with Golgi membranes	-1.13031	-0.064183	-0.202785	0.14441	0.01462	0.05022	-0.688538	0.25161	0.59543	0.58618	0.33041	0.84843
YDR531W	CAB1	IV	1104	Pantothenate kinase ATP:D-pantothenate 4'-phosphotransferase; catalyzes the first committed step in the universal biosynthetic pathway for synthesis of coenzyme A (CoA); transcriptionally regulated by Upc2p via a sterol response element	0.5846	0.75195	1.05644	-0.031726	0.05675	-0.263074	-0.902399	-1.80499	-1.21629	-1.51872	-2.50018	-2.5358
YDR196C	CAB5	IV	726	Subunit of the CoA-Synthesizing Protein Complex (CoA-SPC); subunits of this complex are: Cab2p Cab3p	0.09897	-1.67368	-1.18431	0.26039	-0.219726	0.30787	0.09882	-0.82389	-0.458416	0.26025	0.63006	1.03377
YDR423C	CAD1	IV	1230	AP-1-like basic leucine zipper (bZIP) transcriptional activator; involved in stress responses iron metabolism	0.41683	-0.295704	-0.368414	0.16001	-0.276905	-0.486825	0.68647	-0.632532	-0.73174	0.42965	-0.613734	-0.850151
YDL069C	CBS1	IV	690	Mitochondrial translational activator of the COB mRNA; membrane protein that interacts with translating ribosomes acts on the COB mRNA 5'-untranslated leader	0.22516	0.60915	0.78339	0.01157	-0.131078	0.25338	0.46398	0.76279	0.29532	0.25039	0.02256	-0.234691
YDR197W	CBS2	IV	1170	Mitochondrial translational activator of the COB mRNA; interacts with translating ribosomes acts on the COB mRNA 5'-untranslated leader	-0.059695	-0.137302	-0.077283	0.16433	-0.001209	0.15211	-0.446659	0.462	0.41555	-0.222631	0.59809	0.64494
YDR270W	CCC2	IV	3015	Cu(+2)-transporting P-type ATPase; required for export of copper from the cytosol into an extracytosolic compartment; similar to human proteins involved in Menkes and Wilsons diseases; protein abundance increases in response to DNA replication stress; affects TBSV model (+)RNA virus replication by regulating copper metabolism; human homologs ATP7A and ATP7B both complement yeast null mutant	0.87138	-2.14089	-1.27602	0.29616	0.1636	0.39486	0.77884	-2.19467	-1.94224	0.20362	0.10982	-0.271358
YDL143W	CCT4	IV	1587	Subunit of the cytosolic chaperonin Cct ring complex; related to Tcp1p required for the assembly of actin and tubulins in vivo	-0.259588	1.53125	0.66619	-0.091448	0.26117	0.10152	0.17813	1.1255	0.68836	0.34627	-0.144578	0.12368
YDR188W	CCT6	IV	1641	Subunit of the cytosolic chaperonin Cct ring complex; related to Tcp1p essential protein that is required for the assembly of actin and tubulins in vivo; contains an ATP-binding motif	-1.06507	0.8668	0.23465	0.03896	0.33891	0.25879	-0.433338	0.48263	0.17967	0.6707	-0.04526	0.2038
YDR182W	CDC1	IV	1476	Putative mannose-ethanolamine phosphate phosphodiesterase; involved in GPI-anchor remodeling prior to the attachment of cell wall proteins to beta 13-glucan	0.37009	-0.017994	0.16644	-0.014268	0.03637	0.04382	1.02832	0.20726	0.02128	0.64396	0.26163	-0.101345
YDL220C	CDC13	IV	2775	Single stranded DNA-binding protein found at TG1-3 telomere G-tails; key roles in regulation of telomerase telomere end protection	0.15346	0.37639	0.2649	0.12653	0.19814	0.01034	0.73558	0.55247	0.34316	0.70865	0.37422	0.0886
YDR054C	CDC34	IV	888	Ubiquitin-conjugating enzyme (E2); catalytic subunit of SCF ubiquitin-protein ligase complex (together with Skp1p Rbx1p	-0.214392	-0.101596	-0.668757	0.02183	0.09448	-0.151936	0.23837	0.83636	0.43874	0.47459	1.03244	0.95556
YDL165W	CDC36	IV	576	Component of the CCR4-NOT core complex involved in mRNA decapping; this complex has multiple roles in regulating mRNA levels including regulation of transcription and destabilizing mRNAs through deadenylation; basal transcription factor	0.90698	-0.019944	-0.00374	-0.128769	-0.14983	-0.12454	0.85893	0.048	0.23423	-0.176819	-0.081884	0.11343
YDR168W	CDC37	IV	1521	Essential Hsp90p co-chaperone; necessary for passage through the START phase of the cell cycle; stabilizes protein kinase nascent chains and participates along with Hsp90p in their folding	-0.490728	-0.768352	-1.18199	-0.002591	-0.019637	0.16802	0.58908	-0.071574	-0.185021	1.07721	0.67714	1.16499
YDR364C	CDC40	IV	1368	Pre-mRNA splicing factor; important for catalytic step II of pre-mRNA splicing and plays a role in cell cycle progression particularly at the G1/S phase transition; required for DNA synthesis during mitosis and meiosis; has WD repeats; thermosensitivity of the cdc40 null mutant is functionally complemented by a chimeric construct containing the N-terminal 156 amino acids of yeast Cdc40p fused to …	-0.533934	0.83974	0.05476	-0.075494	0.04041	0.01472	-0.357152	0.96264	0.63104	0.10129	0.1633	0.591
YDL126C	CDC48	IV	2508	AAA ATPase; subunit of polyubiquitin-selective segregase complex involved in ERAD cell wall integrity during heat stress	0.24886	-1.64885	-0.878096	0.32208	-0.017359	-0.345826	1.13049	-0.187588	0.6245	1.20371	1.44391	1.15677
YDL132W	CDC53	IV	2448	Cullin; structural protein of SCF complexes (which also contain Skp1p Cdc34p	-0.164368	-0.716227	-0.268656	0.02957	0.31978	0.15985	0.11085	-0.358484	-0.019822	0.30479	0.67752	0.40868
YDL017W	CDC7	IV	1524	DDK (Dbf4-dependent kinase) catalytic subunit; required for origin firing and replication fork progression in mitotic S phase through phosphorylation of Mcm2-7p complexes and Cdc45p; kinase activity correlates with cyclical DBF4 expression; required for pre-meiotic DNA replication meiotic DSB formation	-0.396513	0.06328	-0.523686	-0.031993	0.02585	-0.385353	-0.136565	-0.572406	-0.067823	0.22795	-0.609834	0.07051
YDL164C	CDC9	IV	2268	DNA ligase found in the nucleus and mitochondria; an essential enzyme that joins Okazaki fragments during DNA replication; also acts in ribonucleotide excision repair base excision repair	-1.12446	-0.461604	-0.192072	-0.108751	-0.021324	-0.017329	-0.096131	-0.221377	-0.272177	0.91958	0.2189	-0.097434
YDR301W	CFT1	IV	4074	RNA-binding subunit of the mRNA cleavage and polyadenylation factor; involved in poly(A) site recognition and required for both pre-mRNA cleavage and polyadenylation 51% sequence similarity with mammalian AAUAA-binding subunit of CPSF	0.23093	-0.006279	-0.222321	0.08077	0.08637	-0.229701	-0.332044	-0.672898	-0.580004	-0.482208	-0.580252	-0.587385
YDR254W	CHL4	IV	1377	Outer kinetochore protein required for chromosome stability; involved in new kinetochore assembly and sister chromatid cohesion; forms a stable complex with Iml3p; peripheral component of the Ctf19 kinetochore complex that interacts with Ctf19p Ctf3p	1.02205	-1.34077	-0.691228	0.21718	-0.007513	0.26527	0.23964	-0.843938	-0.467953	-0.56523	0.48931	0.48855
YDR267C	CIA1	IV	993	Component of cytosolic iron-sulfur protein assembly (CIA) machinery; acts at late step of Fe-S cluster assembly; forms CIA targeting complex with Cia2p and Met18p that directs Fe-S cluster incorporation into subset of proteins involved in methionine biosynthesis DNA replication and repair	0.21181	0.57017	0.34503	-0.147532	0.18635	0.0444	-0.129724	0.35032	0.23774	-0.489069	-0.033496	-0.062895
YDL155W	CLB3	IV	1284	B-type cyclin involved in cell cycle progression; activates Cdc28p to promote the G2/M transition; may be involved in DNA replication and spindle assembly; accumulates during S phase and G2 then targeted for ubiquitin-mediated degradation; relative distribution to the nucleus increases upon DNA replication stress; CLB3 has a paralog	-0.173983	0.29863	-0.91455	-0.029584	0.10097	0.10002	0.104	0.47832	0.18055	0.2484	0.28066	1.19511
YDL156W	CMR1	IV	1569	Nuclear protein with a role in protein quality control; localizes to the intranuclear quality control compartment (INQ) in response to proteasome inhibition or DNA replication stress; INQ likely sequesters proteins involved in DNA metabolism for degradation or re-folding; DNA-binding protein with preference for UV-damaged DNA; contains three WD domains (WD-40 repeat); human ortholog WDR76 also ex…	-0.628975	0.07623	0.27186	-0.012662	0.09631	0.14957	-0.110479	0.09815	0.08973	0.50583	0.11823	-0.032563
YDR357C	CNL1	IV	369	Subunit of the BLOC-1 complex involved in endosomal maturation; interacts with Msb3p; null mutant is sensitive to drug inducing secretion of vacuolar cargo; green fluorescent protein (GFP)-fusion protein localizes to the cytoplasm	-0.602199	-0.952789	-0.293013	-0.155333	-0.158308	0.44651	0.47844	-0.314339	-0.557931	0.92531	0.48014	0.1816
YDL145C	COP1	IV	3606	Alpha subunit of COPI vesicle coatomer complex; complex surrounds transport vesicles in the early secretory pathway	-0.802867	1.00847	0.51504	-0.100558	0.26697	-0.04111	0.04738	0.89712	0.4171	0.74969	0.15562	-0.139047
YDR204W	COQ4	IV	1008	Protein with a role in ubiquinone (Coenzyme Q) biosynthesis; possibly functioning in stabilization of Coq7p; located on matrix face of mitochondrial inner membrane; component of a mitochondrial ubiquinone-synthesizing complex; human homolog COQ4 can complement yeast coq4 null mutant	-0.135966	-1.95919	-1.5021	0.23255	0.1	0.29281	-0.64646	-1.08735	-0.025334	-0.277944	0.97184	1.76958
YDL248W	COS7	IV	1152	Endosomal protein involved in turnover of plasma membrane proteins; member of the DUP380 subfamily of conserved often subtelomeric COS genes; required for the multivesicular vesicle body sorting pathway that internalizes plasma membrane proteins for degradation; Cos proteins provide ubiquitin in trans for nonubiquitinated cargo proteins; the authentic	-0.471661	-1.48987	0.02824	0.04991	-0.265968	-0.473472	0.96171	-1.98116	-1.08049	1.48329	-0.757257	-1.58221
YDR231C	COX20	IV	618	Mitochondrial inner membrane protein; required for proteolytic processing of Cox2p and its assembly into cytochrome c oxidase	-1.43879	-1.86024	-0.883734	-0.046072	0.06734	0.28383	-0.065031	-0.441867	-0.14718	1.32769	1.48571	1.02039
YDR119W-A	COX26	IV	201	Stabilizes or regulates formation of respiratory chain supercomplexes composed of Complex III (ubiquinol-cytochrome c reductase) and Complex IV (cytochrome c oxidase)	2.35982	-2.50891	-1.91946	0.47417	0.35379	1.4528	2.76144	2.06641	3.12726	0.8758	4.92911	6.49953
YDL067C	COX9	IV	180	Subunit VIIa of cytochrome c oxidase (Complex IV); Complex IV is the terminal member of the mitochondrial inner membrane electron transport chain	0.12202	-1.41692	-0.346783	-0.386265	0.00687	0.84694	0.1824	-0.004921	-0.050715	-0.325891	1.41887	1.14301
YDR155C	CPR1	IV	489	Cytoplasmic peptidyl-prolyl cis-trans isomerase (cyclophilin); catalyzes the cis-trans isomerization of peptide bonds N-terminal to proline residues; binds the drug cyclosporin A; N-terminally propionylated in vivo; protein abundance increases in response to DNA replication stress	-2.01838	-2.40875	-1.25359	0.35251	0.29169	0.15671	-0.866354	-0.481765	0.28059	1.50453	2.21868	1.69089
YDR304C	CPR5	IV	678	Peptidyl-prolyl cis-trans isomerase (cyclophilin) of the ER; catalyzes the cis-trans isomerization of peptide bonds N-terminal to proline residues; transcriptionally induced in response to unfolded proteins in the ER; CPR5 has a paralog CPR2	-1.2487	-0.481031	0.38087	-0.116566	0.23015	0.05934	-0.437733	-0.048418	-0.046563	0.6944	0.66276	-0.368092
YDL142C	CRD1	IV	852	Cardiolipin synthase; produces cardiolipin which is a phospholipid of the mitochondrial inner membrane that is required for normal mitochondrial membrane potential and function and for correct integration of membrane-multispanning proteins into the mitochondrial outer membrane; required to maintain tubular mitochondrial morphology and functions in mitochondrial fusion; also required for normal va…	1.55523	-0.594267	-0.088061	0.11423	0.29449	0.32035	1.13706	-0.218892	-0.209859	-0.303945	0.66987	0.19855
YDR223W	CRF1	IV	1404	Transcriptional corepressor; involved in repression of ribosomal protein (RP) gene transcription via the TOR signaling pathway which promotes accumulation of Crf1p in the nucleus; role in repression of RP genes varies by strain; CRF1 has a paralog IFH1	-0.364338	-2.23314	-0.907044	0.26375	-0.213892	-0.029402	-1.19601	-1.55579	-2.52098	-0.567924	0.46346	-1.64334
YDR179C	CSN9	IV	489	Subunit of the Cop9 signalosome; Cop9 signalosome is required for deneddylation or removal of the ubiquitin-like protein Rub1p from Cdc53p (cullin); involved in adaptation to pheromone signaling	0.39461	0.9964	-0.103257	-0.318867	-0.518014	-0.06029	1.43937	1.57267	0.79397	0.72589	0.05826	0.83694
YDR256C	CTA1	IV	1548	Catalase A; breaks down hydrogen peroxide in the peroxisomal matrix formed by acyl-CoA oxidase (Pox1p) during fatty acid beta-oxidation	1.91603	-1.74468	-3.17158	0.05782	0.13865	-0.076224	1.71057	1.12507	2.18929	-0.147636	3.0084	5.28465
YDR151C	CTH1	IV	978	Member of the CCCH zinc finger family; similar to mammalian Tis11 protein which activates transcription and also has a role in mRNA degradation; may function with Tis11p in iron homeostasis; CTH1 has a paralog	0.13634	-0.453708	0.11667	0.02914	-0.134131	-0.234532	-0.512539	-0.876153	-0.738883	-0.619739	-0.556577	-1.09009
YDR371W	CTS2	IV	1536	Putative chitinase; functionally complements A. gossypii cts2 mutant sporulation defect	0.69753	0.09706	-4.13569	-0.037271	0.04506	0.16643	-0.37527	-1.48371	-1.05227	-1.11007	-1.53571	3.24984
YDR163W	CWC15	IV	528	Non-essential protein involved in pre-mRNA splicing; component of a complex containing Cef1p; has similarity to S. pombe Cwf15p	0.29018	-0.304585	-0.337247	0.17768	-0.066598	0.02803	-0.400365	-0.974392	-0.411925	-0.512861	-0.736405	-0.046649
YDL209C	CWC2	IV	1020	Member of the NineTeen Complex (NTC); this complex contains Prp19p and stabilizes U6 snRNA in catalytic forms of the spliceosome containing U2 U5	0.16407	1.30198	0.48875	0.03844	0.24333	0.73723	-0.023961	1.63967	1.0067	-0.149583	0.58102	1.25517
YDR482C	CWC21	IV	408	Protein involved in RNA splicing by the spliceosome; component of a complex containing Cef1p; interacts genetically with ISY1 and BUD13; may bind RNA; has similarity to S. pombe Cwf21p	1.01145	0.55461	1.09148	0.17785	0.11155	0.43173	-0.248655	-0.72849	-0.249584	-1.08225	-1.17155	-0.909327
YDL117W	CYK3	IV	2658	SH3-domain protein located in the bud neck and cytokinetic actin ring; relocalizes from bud neck to nucleus upon DNA replication stress; activates the chitin synthase activity of Chs2p during cytokinesis; suppressor of growth and cytokinesis defects of chs2 phospho-mutants	0.02709	1.80385	1.86013	-0.294334	-0.365711	-0.50381	0.36731	1.11439	0.91779	0.04588	-1.05517	-1.44615
YDR430C	CYM1	IV	2970	Lysine-specific metalloprotease of the pitrilysin family; metalloprotease of the intermembrane space; degrades proteins and presequence peptides cleaved from imported proteins; required for normal mitochondrial morphology	0.10617	-0.451167	-0.633768	0.17471	0.20022	0.12948	0.26121	0.07088	0.19158	0.32974	0.72227	0.95483
YDR016C	DAD1	IV	285	Essential subunit of the Dam1 complex (aka DASH complex); complex couples kinetochores to the force produced by MT depolymerization thereby aiding in chromosome segregation; is transferred to the kinetochore prior to mitosis	0.00512	-0.58925	-1.68301	-0.360736	-0.435481	0.21532	0.24694	-2.02379	-2.8848	-0.11892	-1.87002	-0.986473
YDR320C-A	DAD4	IV	219	Essential subunit of the Dam1 complex (aka DASH complex); complex couples kinetochores to the force produced by MT depolymerization thereby aiding in chromosome segregation; is transferred to the kinetochore prior to mitosis	-1.16016	-0.075089	0.05947	-0.73247	-0.701085	0.64164	0.59018	-0.648102	-0.745372	1.01787	-1.2741	-0.163204
YDR020C	DAS2	IV	699	Putative protein of unknown function; non-essential gene identified in a screen for mutants with increased levels of rDNA transcription; weak similarity with uridine kinases and with phosphoribokinases	1.32333	2.12272	2.15972	-0.100302	0.13862	-0.078645	0.43808	0.69674	0.35197	-0.985554	-1.28737	-1.8864
YDR052C	DBF4	IV	2115	Regulatory subunit of Cdc7p-Dbf4p kinase complex; required for Cdc7p kinase activity and initiation of DNA replication; phosphorylates the Mcm2-7 family of proteins; cell cycle regulated; relative distribution to the nucleus increases upon DNA replication stress; co-expression of human CDC7 and DBF4 complements single cdc7 or dbf4 null mutations or the cdc7 dbf4 double null mutation	0.42559	0.94106	0.69546	0.09861	0.14124	0.19077	0.66515	0.65046	0.46363	0.33817	-0.149358	-0.04106
YDL031W	DBP10	IV	2988	Putative ATP-dependent RNA helicase of the DEAD-box protein family; constituent of 66S pre-ribosomal particles; essential protein involved in ribosome biogenesis	-0.161612	2.24921	1.34156	-0.233551	0.08564	-0.028136	-0.092336	2.05858	1.30513	-0.164275	-0.104993	-0.064566
YDR051C	DET1	IV	1005	Acid phosphatase; involved in the non-vesicular transport of sterols in both directions between the endoplasmic reticulum and plasma membrane; deletion confers sensitivity to nickel	-0.535437	-0.385272	-0.225541	0.03208	0.01077	0.44761	-0.023705	0.33688	0.30506	0.54381	0.73292	0.97821
YDR411C	DFM1	IV	1026	Endoplasmic reticulum (ER) localized protein; involved in ER-associated protein degradation (ERAD) ER stress	-1.4872	-1.40529	-0.76928	-0.025771	0.17996	0.29559	0.45032	-0.630111	-0.30586	1.91175	0.95514	0.75901
YDL160C	DHH1	IV	1521	Cytoplasmic DExD/H-box helicase stimulates mRNA decapping; coordinates distinct steps in mRNA function and decay	-0.911386	-0.61849	-0.994184	0.07397	-0.207922	-0.311278	-0.016539	0.41685	0.19112	0.96881	0.82742	0.87402
YDL024C	DIA3	IV	1407	Protein of unknown function; involved in invasive and pseudohyphal growth	-0.22182	-2.30538	-2.00823	0.20859	0.09768	0.31325	-0.585343	-1.44516	-0.550625	-0.154935	0.95789	1.77086
YDR480W	DIG2	IV	972	MAP kinase-responsive inhibitor of the Ste12p transcription factor; involved in the regulation of mating-specific genes and the invasive growth pathway; related regulators Dig1p and Dig2p bind to Ste12p; DIG2 has a paralog DIG1	0.85959	-0.036114	-1.10039	0.10539	0.18328	-0.100061	-0.002426	-0.7982	-0.63481	-0.75663	-0.578802	0.36552
YDR263C	DIN7	IV	1293	Mitochondrial nuclease functioning in DNA repair and replication; modulates the stability of the mitochondrial genome induced by exposure to mutagens	0.21408	-1.80816	-1.60916	0.17073	1.14087	0.75442	0.00824	-1.21737	-0.541555	-0.03512	1.73166	1.82203
YDR403W	DIT1	IV	1611	Sporulation-specific enzyme required for spore wall maturation; involved in the production of a soluble LL-dityrosine-containing precursor of the spore wall; transcripts accumulate at the time of prospore enclosure	0.2612	0.44165	-2.39927	-0.066745	-0.851333	-1.04266	-0.923432	-1.15714	-1.55548	-1.25137	-2.45013	-0.198865
YDR402C	DIT2	IV	1470	N-formyltyrosine oxidase; sporulation-specific microsomal enzyme involved in the production of NN-bisformyl dityrosine required for spore wall maturation	0.05964	-0.004734	-1.38708	0.18518	0.18367	-0.465583	-0.929126	-0.871844	-1.1007	-0.803593	-0.68344	-0.179202
YDL174C	DLD1	IV	1764	Major mitochondrial D-lactate dehydrogenase; oxidizes D-lactate to pyruvate transcription is heme-dependent	-0.831592	-1.57702	-0.998257	-0.116092	0.11847	0.45933	0.64068	-0.258807	-1.13505	1.35618	1.43668	0.32254
YDL178W	DLD2	IV	1593	D-2-hydroxyglutarate dehydrogenase and minor D-lactate dehydrogenase; mitochondrial matrix protein that oxidizes D-2-hydroxyglutarate (D-2HG)	-0.1495	0.35831	0.65628	-0.145356	-0.065427	0.17973	0.27055	-0.303915	-0.459996	0.2747	-0.727648	-0.936548
YDR093W	DNF2	IV	4839	Aminophospholipid translocase (flippase); type 4 P-type ATPase; involved in phospholipid translocation contributing to endocytosis	-1.02511	1.22218	0.59925	-0.062364	0.47332	0.23777	0.04604	0.33253	-0.335615	1.00879	-0.416338	-0.6971
YDR069C	DOA4	IV	2781	Ubiquitin hydrolase; deubiquitinates intralumenal vesicle (ILVs) cargo proteins; required for recycling ubiquitin from proteasome-bound ubiquitinated intermediates acts at the late endosome/prevacuolar compartment to recover ubiquitin from ubiquitinated membrane proteins destined for the vacuole; DOA4 has a paralog	-0.591713	-1.67897	-1.28707	0.17987	-0.055058	-0.145135	0.01991	-0.837089	-0.663822	0.7915	0.78682	0.47811
YDR273W	DON1	IV	1098	Meiosis-specific component of the spindle pole body; part of the leading edge protein (LEP) coat forms a ring-like structure at the leading edge of the prospore membrane during meiosis II; DON1 has a paralog	0.38167	-1.74038	-2.11932	0.26666	0.37063	0.35811	0.29926	0.17472	1.04457	0.18426	2.28574	3.522
YDR141C	DOP1	IV	5097	Golgi-localized leucine-zipper domain containing protein; involved in endosome to Golgi transport	0.17498	0.23099	0.10318	-0.109481	0.05757	-0.181632	-0.213014	-0.281193	-0.193314	-0.497478	-0.454607	-0.478127
YDR068W	DOS2	IV	933	Protein of unknown function; green fluorescent protein (GFP)-fusion protein localizes to the cytoplasm	-0.223444	-0.972075	-0.794795	-0.046052	-0.049562	0.0405	0.00454	-0.678004	-0.432664	0.18194	0.24451	0.40263
YDR440W	DOT1	IV	1749	Nucleosomal histone H3-Lys79 methylase; methylation is required for telomeric silencing meiotic checkpoint control	0.09899	0.52327	0.62268	-0.017039	0.25554	0.01987	0.02032	-0.488503	-0.283784	-0.095713	-0.756241	-0.886592
YDR121W	DPB4	IV	591	Subunit of DNA pol epsilon and of ISW2 chromatin accessibility complex; involved in both chromosomal DNA replication and inheritance of telomeric silencing; stabilizes the interaction of Pol epsilon with primer-template DNA positively affecting the processivity of the polymerase and exonuclease activities of Pol epsilon; interacts with extranucleosomal DNA and acts as anchor point for ISW2 comple…	-0.539479	-0.304906	-0.725665	-0.072542	0.30326	0.08666	-0.392071	0.04124	0.38734	0.07487	0.64941	1.19966
YDR294C	DPL1	IV	1770	Dihydrosphingosine phosphate lyase; regulates intracellular levels of sphingolipid long-chain base phosphates (LCBPs) degrades phosphorylated long chain bases	0.57558	-0.174698	0.07423	-0.240062	-0.668136	-0.725934	0.60624	-0.417826	0.47791	-0.209404	-0.911265	-0.322254
YDR284C	DPP1	IV	870	Diacylglycerol pyrophosphate (DGPP) phosphatase; zinc-regulated vacuolar membrane-associated lipid phosphatase dephosphorylates DGPP to phosphatidate (PA) and Pi	0.36825	-1.62973	-1.90961	-0.047712	0.23134	0.4449	2.85087	0.88874	0.80303	2.43491	2.74982	3.15755
YDL219W	DTD1	IV	524	D-Tyr-tRNA(Tyr) deacylase; functions in protein translation may affect nonsense suppression via alteration of the protein synthesis machinery; ubiquitous among eukaryotes	-0.451882	0.98355	1.55253	-0.217977	-0.152926	0.25984	0.97578	0.65256	-0.049779	1.20968	-0.483911	-1.34246
YDL101C	DUN1	IV	1542	Cell-cycle checkpoint S/T protein kinase; required for transient G2/M arrest after DNA damage damage-induced transcription	-0.748756	-0.81888	0.15923	-0.57032	-0.154885	0.01685	1.49654	0.64137	0.8846	1.67498	1.30537	0.74222
YDR370C	DXO1	IV	1329	mRNA 5'-end-capping quality-control protein; has distributive 5'-3' exoRNase activity; similar to Rai1p;	0.43201	0.81872	0.50118	-0.149409	0.25296	0.23686	-0.74139	-0.290213	-0.115003	-1.32281	-0.855971	-0.379326
YDR424C	DYN2	IV	455	Cytoplasmic light chain dynein microtubule motor protein; required for intracellular transport and cell division; involved in mitotic spindle positioning; forms complex with dynein intermediate chain Pac11p that promotes Dyn1p homodimerization	0.61899	0.2369	0.69945	0.01713	0.11013	0.68166	1.88744	0.53604	0.50878	1.28558	0.40926	0.49099
YDR359C	EAF1	IV	2949	Component of the NuA4 histone acetyltransferase complex; acts as a platform for assembly of NuA4 subunits into the native complex; required for initiation of pre-meiotic DNA replication likely due to its requirement for expression of IME1	-0.587433	0.38469	-0.160002	-0.011005	0.27938	0.09994	-0.580359	0.62431	0.20851	-0.003931	0.519	0.46844
YDR206W	EBS1	IV	2655	Protein involved in translation inhibition and nonsense-mediated decay; interacts with cap binding protein Cdc33p and with Nam7p; localizes to P-bodies upon glucose starvation; mRNA abundance regulated by mRNA decay factors; EBS1 has a paralog EST1	-0.226083	-0.104113	-0.752938	-0.109462	0.18237	-0.007862	-0.397121	0.20439	-0.173154	-0.2805	0.49087	0.57192
YDR446W	ECM11	IV	909	Meiosis-specific protein; component of the Synaptonemal Complex (SC) along with Gmc2p; required for efficient crossover formation and for the efficient loading of the SC transverse filament protein Zip1p; is SUMOlytaed in a Gmc2p manner	-1.27958	0.07434	-2.28748	0.07073	-0.30087	-0.820949	-0.461769	0.23058	0.34275	0.88855	-0.144629	1.80928
YDR125C	ECM18	IV	1362	Protein of unknown function; ECM18 has a paralog ICT1	-0.08343	-0.924536	-0.906427	-0.023089	-0.302844	-0.329314	-0.679465	-0.872225	-0.806298	-0.619125	-0.250532	-0.229185
YDR385W	EFT2	IV	2529	Elongation factor 2 (EF-2) also encoded by EFT1; catalyzes ribosomal translocation during protein synthesis; contains diphthamide	-0.840657	0.78275	0.19676	-0.14073	0.47086	-0.035327	0.59975	2.08577	2.00975	1.29968	1.77388	1.77767
YDR036C	EHD3	IV	1503	3-hydroxyisobutyryl-CoA hydrolase; member of a family of enoyl-CoA hydratase/isomerases; non-tagged protein is detected in highly purified mitochondria in high-throughput studies; phosphorylated; mutation affects fluid-phase endocytosis	1.11589	0.52136	0.47634	0.12094	0.09656	0.18043	1.14745	1.43152	0.91973	0.1525	1.00671	0.62382
YDR147W	EKI1	IV	1605	Ethanolamine kinase; primarily responsible for phosphatidylethanolamine synthesis via the CDP-ethanolamine pathway; exhibits some choline kinase activity thus contributing to phosphatidylcholine synthesis via the CDP-choline pathway; EKI1 has a paralog	0.70688	1.09285	-0.181807	-0.010275	0.44103	0.38726	0.34283	0.22929	-0.265215	-0.37433	-0.422529	0.30385
YDR512C	EMI1	IV	564	Non-essential protein of unknown function; required for transcriptional induction of the early meiotic-specific transcription factor IME1 also required for sporulation; contains twin cysteine-x9-cysteine motifs; deletion affects mitochondrial morphology	-0.072384	-2.01609	-0.678385	0.19575	0.28811	0.15919	-0.287691	-1.61346	-0.988397	-0.019553	0.69074	-0.150822
YDR516C	EMI2	IV	1503	Non-essential protein of unknown function; required for transcriptional induction of the early meiotic-specific transcription factor IME1; required for sporulation; expression regulated by glucose-repression transcription factors Mig1/2p; EMI2 has a paralog GLK1	-1.92707	-3.96606	-3.59073	0.47732	-0.527256	-1.07395	0.37042	-0.724691	0.27312	2.77481	2.71411	2.7899
YDR040C	ENA1	IV	3276	P-type ATPase sodium pump; involved in Na+ and Li+ efflux to allow salt tolerance	1.46342	-0.853184	-2.60115	0.15225	0.42811	0.53345	-0.707619	0.10383	-0.836003	-2.01879	1.38512	2.2986
YDR039C	ENA2	IV	3276	P-type ATPase sodium pump; involved in Na+ efflux to allow salt tolerance; likely not involved in Li+ efflux	0.57845	0.52763	-1.05098	-0.082249	0.03384	0.06069	0.79836	1.3209	1.39779	0.13766	0.82711	2.50945
YDR038C	ENA5	IV	3276	Protein with similarity to P-type ATPase sodium pumps; member of the Na+ efflux ATPase family	1.48804	-0.458981	-1.8557	-0.067687	0.48551	0.17378	2.20689	2.05289	1.47585	0.65116	2.99738	3.50533
YDL161W	ENT1	IV	1365	Epsin-like protein involved in endocytosis and actin patch assembly; functionally redundant with Ent2p; binds clathrin via a clathrin-binding domain motif at C-terminus; relocalizes from bud neck to cytoplasm upon DNA replication stress; ENT1 has a paralog ENT2	-0.122846	-0.443789	-0.441487	0.06025	-0.074796	-0.030418	-0.651336	-1.10604	-0.573217	-0.46824	-0.737044	-0.162148
YDR153C	ENT5	IV	1236	Protein containing an N-terminal epsin-like domain; involved in clathrin recruitment and traffic between the Golgi and endosomes; associates with the clathrin adaptor Gga2p clathrin adaptor complex AP-1	0.87734	0.63409	0.21543	0.10896	0.12535	0.22795	0.88872	1.21775	0.84907	0.12034	0.70901	0.86159
YDR414C	ERD1	IV	1089	Predicted membrane protein required for lumenal ER protein retention; mutants secrete the endogenous ER protein BiP (Kar2p)	0.23985	0.2611	0.45927	-0.065272	-0.06689	0.30799	-0.204432	-0.359188	-0.527267	-0.50955	-0.687181	-0.678545
YDL018C	ERP3	IV	678	Protein with similarity to Emp24p and Erv25p; member of the p24 family involved in ER to Golgi transport	-1.59976	-1.70938	-0.784428	-0.179844	0.36666	0.7241	-0.056314	-0.684757	-0.544921	1.36361	1.39128	0.96361
YDR363W	ESC2	IV	1371	Sumo-like domain protein; prevents accumulation of toxic intermediates during replication-associated recombinational repair; roles in silencing lifespan	-0.405671	0.66373	-0.054716	0.03832	-0.565037	-0.54144	-0.560682	0.81106	0.60801	-0.116694	-0.417707	0.12128
YDR365C	ESF1	IV	1887	Nucleolar protein involved in pre-rRNA processing; depletion causes severely decreased 18S rRNA levels	-0.799318	2.57993	2.25484	-0.472811	-0.407714	-0.711111	-1.97615	1.63715	1.21714	-1.64964	-1.35049	-1.74881
YDR518W	EUG1	IV	1554	Protein disulfide isomerase of the endoplasmic reticulum lumen; EUG1 has a paralog PDI1	-3.20356	-0.679884	-0.886558	-0.365819	-0.373289	-0.507337	-0.216013	0.25685	0.21606	2.62173	0.56345	0.59528
YDR261C	EXG2	IV	1689	35277Exo-1	-0.95907	0.27718	0.7792	-0.320747	-1.03936	-1.60999	-0.200088	-1.16515	-0.919641	0.43823	-2.48169	-3.30882
YDL045C	FAD1	IV	921	Flavin adenine dinucleotide (FAD) synthetase; performs the second step in synthesis of FAD from riboflavin; mutation is functionally complemented by human FLAD1	-0.032605	-0.718664	0.01272	0.23869	-0.14056	-0.018888	0.2084	-0.212706	-0.35374	0.47969	0.3654	-0.385352
YDR021W	FAL1	IV	1200	Nucleolar protein required for maturation of 18S rRNA; member of the eIF4A subfamily of DEAD-box ATP-dependent RNA helicases; 18S rRNA biogenesis defect of the null mutant is functionally complemented by human EIF4A3	0.16863	3.04928	2.76172	-0.406421	-0.126694	-0.112166	-0.048488	2.15718	1.57471	-0.623535	-1.01879	-1.29917
YDL166C	FAP7	IV	594	Essential NTPase required for small ribosome subunit synthesis; mediates processing of the 20S pre-rRNA at site D in the cytoplasm but associates only transiently with 43S preribosomes via Rps14p; complex with Rps14 is conserved between humans yeast	-0.009204	1.31091	1.01827	-0.078673	-0.133007	-0.004251	0.34629	1.20016	0.79412	0.27682	-0.243749	-0.2284
YDR339C	FCF1	IV	570	Putative PINc domain nuclease; required for early cleavages of 35S pre-rRNA and maturation of 18S rRNA; component of the SSU (small subunit) processome involved in 40S ribosomal subunit biogenesis; copurifies with Faf1p	-0.090069	1.71898	0.79832	-0.267982	-0.183625	-0.101404	-0.244433	1.70558	1.15085	-0.422346	-0.197022	0.25113
YDR539W	FDC1	IV	1512	Ferulic acid decarboxylase also active on p-coumaric acid; essential for decarboxylation of aromatic carboxylic acids to corresponding vinyl derivatives; co-overproduction of Pad1p and Fdc1p greatly increases cinnamic acid decarboxylase activity; structure implicates Glu285 as the general base in the nonoxidative decarboxylation reaction catalyzed by Fdc1p; homolog of E. coli UbiD; GFP-fusion pro…	0.13706	0.14743	0.81732	-0.022163	-0.111774	-0.030277	0.02634	-0.834361	-0.599443	-0.132885	-1.09356	-1.44704
YDR130C	FIN1	IV	876	Spindle pole body-related intermediate filament protein; forms cell cycle-specific filaments between spindle pole bodies in dividing cells; localizes to poles and microtubules of spindle during anaphase and contributes to spindle stability; involved in Glc7p localization and regulation; relative distribution to the nucleus increases upon DNA replication stress	0.19716	-0.35599	-0.604752	0.14564	0.09432	0.26621	0.54734	0.50949	0.28791	0.49582	0.95981	1.15887
YDR534C	FIT1	IV	1587	Mannoprotein that is incorporated into the cell wall; incorporated via a glycosylphosphatidylinositol (GPI) anchor; involved in the retention of siderophore-iron in the cell wall	0.90995	-1.20074	0.21836	0.27751	0.15523	-0.386032	0.56643	-0.439827	0.00098	-0.066008	0.91614	-0.603412
YDR236C	FMN1	IV	657	Riboflavin kinase produces riboflavin monophosphate (FMN); FMN is a necessary cofactor for many enzymes; predominantly localizes to the microsomal fraction and also found in the mitochondrial inner membrane; human RFK functionally complements the lethality of the null mutation	-0.322279	0.14077	0.2507	0.06804	-0.381127	-0.08972	-0.761014	-0.960741	-0.446681	-0.3707	-1.48263	-0.787106
YDR070C	FMP16	IV	282	Protein of unknown function; may be involved in responding to conditions of stress; the authentic non-tagged protein is detected in highly purified mitochondria in high-throughput studies; protein abundance increases in response to DNA replication stress	-0.340068	-4.44096	-1.91872	1.30006	1.07555	1.74592	-1.06216	0.5129	2.08892	0.57797	6.02941	5.75355
YDL222C	FMP45	IV	930	Integral membrane protein localized to mitochondria; required for sporulation and maintaining sphingolipid content; similar to SUR7; FMP45 has a paralog YNL194C	-1.61269	-5.66495	-3.10501	0.72386	-0.248579	0.23357	-1.34133	0.57625	2.28666	0.99522	5.99262	5.62524
YDR110W	FOB1	IV	1701	Nucleolar protein that binds the rDNA replication fork barrier site; required for replication fork blocking recombinational hotspot activity	-0.06977	1.53073	1.33694	-0.105772	0.26449	0.27535	-0.427943	0.46111	0.28014	-0.463945	-0.805131	-0.781448
YDR519W	FPR2	IV	408	Membrane-bound peptidyl-prolyl cis-trans isomerase (PPIase); binds to the drugs FK506 and rapamycin; expression pattern suggests possible involvement in ER protein trafficking; relocalizes from nucleus to vacuole upon DNA replication stress; mutation is functionally complemented by human FKBP2	-2.70044	-0.202325	-0.456854	-0.442763	-0.189192	0.46327	0.49473	0.11938	-0.599639	2.75241	0.13251	0.32049
YDR373W	FRQ1	IV	573	N-myristoylated calcium-binding protein; may have a role in intracellular signaling through its regulation of the phosphatidylinositol 4-kinase Pik1p; member of the recoverin/frequenin branch of the EF-hand superfamily; human NCS1 functionally complements the heat sensitivity of a frq1 ts mutant	0.4188	0.04116	-0.56694	0.03871	0.00103	-0.029594	-0.077384	-0.450447	-0.379004	-0.457477	-0.490581	0.15834
YDR009W	GAL3	IV	1563	Transcriptional regulator; involved in activation of the GAL genes in response to galactose; forms a complex with Gal80p to relieve Gal80p inhibition of Gal4p; binds galactose and ATP but does not have galactokinase activity; GAL3 has a paralog GAL1	-0.001942	-0.970804	-0.513961	0.13671	0.48208	-0.040739	0.49873	-0.190195	-0.246757	0.63738	1.26269	0.22647
YDR211W	GCD6	IV	2139	Catalytic epsilon subunit of the translation initiation factor eIF2B; eIF2B is the guanine-nucleotide exchange factor for eIF2; activity subsequently regulated by phosphorylated eIF2; first identified as a negative regulator of GCN4 expression; forms cytoplasmic foci upon DNA replication stress	-0.83593	0.8672	-0.221564	-0.359577	-0.423243	-0.795761	-0.854866	0.48734	0.15881	-0.378513	-0.803106	-0.415391
YDR283C	GCN2	IV	4980	Protein kinase; phosphorylates the alpha-subunit of translation initiation factor eIF2 (Sui2p) in response to starvation; activated by uncharged tRNAs and the Gcn1p-Gcn20p complex; contributes to DNA damage checkpoint control	0.66865	0.10463	-0.174404	0.17744	0.22795	0.09168	0.23198	0.68062	0.59492	-0.259229	0.80395	0.861
YDL226C	GCS1	IV	1059	ADP-ribosylation factor GTPase activating protein (ARF GAP); involved in ER-Golgi transport; required for prospore membrane formation; regulates phospholipase Spo14p; shares functional similarity with Glo3p; GCS1 has a paralog SPS18	-0.07129	0.70478	0.15861	0.01017	-0.02772	-0.126779	-0.046978	-0.35281	-0.553325	0.03448	-1.08531	-0.838715
YDR019C	GCV1	IV	1203	T subunit of the mitochondrial glycine decarboxylase complex; glycine decarboxylase is required for the catabolism of glycine to 510-methylene-THF; expression is regulated by levels of levels of 5	1.2934	-2.41694	-2.45741	0.15573	-0.145863	0.04703	-1.48311	-3.95946	-3.68702	-2.62079	-1.68839	-1.18258
YDL215C	GDH2	IV	3279	NAD(+)-dependent glutamate dehydrogenase; degrades glutamate to ammonia and alpha-ketoglutarate; expression sensitive to nitrogen catabolite repression and intracellular ammonia levels; genetically interacts with GDH3 by suppressing stress-induced apoptosis	2.42476	1.02183	-1.57526	0.53686	0.31179	-0.005056	0.58594	1.8377	-0.385236	-1.30197	1.12765	1.18497
YDL100C	GET3	IV	1065	Guanine nucleotide exchange factor for Gpa1p; amplifies G protein signaling; functions as a chaperone under ATP-depleted oxidative stress conditions; subunit of GET complex involved in ATP dependent Golgi to ER trafficking and insertion of tail-anchored (TA) proteins into ER membrane under non-stress conditions; binds as dimer to transmembrane domain (TMD) cargo	-1.89174	0.16397	0.34419	-0.136826	0.40792	0.22456	0.08135	0.59089	0.45055	1.83627	0.83484	0.33092
YDR358W	GGA1	IV	1674	Golgi-localized protein with homology to gamma-adaptin; interacts with and regulates Arf1p and Arf2p in a GTP-dependent manner in order to facilitate traffic through the late Golgi; GGA1 has a paralog GGA2	-0.209637	-3.34174	-2.15726	0.20319	-0.113374	-0.22875	0.39854	-1.31591	-0.037482	0.81137	1.91245	1.89103
YDL198C	GGC1	IV	903	Mitochondrial GTP/GDP transporter; essential for mitochondrial genome maintenance; has a role in mitochondrial iron transport; member of the mitochondrial carrier family	2.81827	2.68019	1.44619	0.29705	0.26419	0.07859	0.34088	-0.658516	-2.11689	-2.18034	-3.07452	-3.48449
YDR309C	GIC2	IV	1152	Redundant rho-like GTPase Cdc42p effector; involved in initiation of budding and cellular polarization; interacts with Cdc42p via the Cdc42/Rac-interactive binding (CRIB) domain and with PI(45)P2 via a polybasic region; GIC2 has a paralog	0.06116	0.14143	0.02335	-0.319016	-0.29623	-0.894125	-1.02305	-0.647212	-1.04899	-1.40322	-1.08488	-1.96646
YDR507C	GIN4	IV	3429	Protein kinase involved in bud growth and assembly of the septin ring; proposed to have kinase-dependent and kinase-independent activities; undergoes autophosphorylation; similar to Hsl1p; GIN4 has a paralog KCC4	-0.296563	-0.946879	0.36085	-0.476364	-0.721704	-0.441908	1.17671	-0.03889	-0.281135	0.99691	0.18629	-1.08389
YDR152W	GIR2	IV	798	Highly-acidic RWD domain-containing cytoplasmic protein; forms a highly conserved complex with Rbg2p that is responsible for efficient cell growth under amino acid starvation and binds translational activator Gcn1p in dose-dependent manner according to stress level; associates with translating ribosomes; intrinsically unstructured protein whose stability is enhanced upon binding Rbg2p	-0.161517	0.97327	0.78636	-0.187596	-0.138923	-0.223698	-0.176833	0.90129	0.92893	-0.202913	-0.210908	-0.081131
YDR096W	GIS1	IV	2685	Histone demethylase and transcription factor; regulates genes during nutrient limitation; activity modulated by proteasome-mediated proteolysis; has JmjC and JmjN domain in N-terminus that interact promoting stability and proper transcriptional activity; contains two transactivating domains downstream of Jmj domains and a C-terminal DNA binding domain; relocalizes to the cytosol in response to hy…	0.04329	-2.39897	-2.10707	0.56487	0.05994	-0.110135	0.02491	0.29291	0.38618	0.5465	2.75182	2.38311
YDL207W	GLE1	IV	1617	Cytoplasmic nucleoporin required for polyadenylated mRNA export; contains a nuclear export signal; when bound to inositol hexakisphosphate (IP6) functions as an activator for the Dbp5p ATPase activity at the nuclear pore complex during mRNA export; mediates translation initiation; required for efficient translation termination	1.0884	0.14181	0.38894	0.15008	0.25614	0.38174	0.389	-0.233756	-0.58026	-0.549312	-0.119426	-0.587457
YDR272W	GLO2	IV	825	Cytoplasmic glyoxalase II; catalyzes the hydrolysis of S-D-lactoylglutathione into glutathione and D-lactate; GLO2 has a paralog GLO4	0.38705	-0.452957	-0.878629	0.13333	-0.02071	0.1725	0.04576	0.04094	0.26195	-0.207958	0.47319	1.31308
YDL171C	GLT1	IV	6438	NAD(+)-dependent glutamate synthase (GOGAT); synthesizes glutamate from glutamine and alpha-ketoglutarate; with Gln1p forms the secondary pathway for glutamate biosynthesis from ammonia; expression regulated by nitrogen source; assembles into filaments as cells approach stationary phase and under cytosolic acidification and starvation conditions	1.20903	2.07921	1.47193	0.14171	0.68005	0.21886	1.0259	1.8835	1.91712	-0.041428	0.48434	0.66405
YDR506C	GMC1	IV	1827	Protein involved in meiotic progression; mutants are delayed in meiotic nuclear division and are defective in synaptonemal complex assembly; possible membrane-localized protein; SWAT-GFP and mCherry fusion proteins localize to the endoplasmic reticulum and vacuole respectively	0.18155	-1.39347	-0.857878	0.01921	0.3382	0.45067	0.20874	-1.00957	-0.494626	0.04641	0.72209	0.81392
YDR508C	GNP1	IV	1992	High-affinity glutamine permease; also transports Leu Ser	-0.508932	1.13415	-2.80727	-0.555691	0.1015	0.04754	-2.19116	-0.488789	-1.98464	-2.23792	-1.52144	0.87016
YDL022W	GPD1	IV	1176	NAD-dependent glycerol-3-phosphate dehydrogenase; key enzyme of glycerol synthesis essential for growth under osmotic stress; expression regulated by high-osmolarity glycerol response pathway; protein abundance increases in response to DNA replication stress; constitutively inactivated via phosphorylation by the protein kinases Ypk1p and Ypk2p	-1.28475	-2.81965	-1.80436	0.60114	0.77383	0.88634	0.08899	0.7048	1.61816	1.97488	4.29827	4.30886
YDR302W	GPI11	IV	660	ER membrane protein involved in a late step of GPI anchor assembly; involved in the addition of phosphoethanolamine to the multiply mannosylated glycosylphosphatidylinositol (GPI) intermediate; human PIG-Fp is a functional homolog	-0.855893	1.22155	0.87026	-0.318907	-0.349076	-0.317252	0.57432	0.87896	0.60965	1.1113	-0.691661	-0.577862
YDR434W	GPI17	IV	1605	Transmembrane protein; subunit of the glycosylphosphatidylinositol transamidase complex that adds GPIs to newly synthesized proteins; human PIG-S homolog	-0.750405	-0.2055	-0.286094	-0.204417	-0.444112	-0.276598	-0.018667	-0.405451	-0.390792	0.52732	-0.644063	-0.381296
YDR437W	GPI19	IV	423	Subunit of GPI-GlcNAc transferase involved in synthesis of GlcNAc-PI; N-acetylglucosaminyl phosphatidylinositol (GlcNAc-PI) is the first intermediate in glycosylphosphatidylinositol (GPI) anchor synthesis; shares similarity with mammalian PIG-P	-0.181724	0.24815	0.23787	-0.456028	0.02478	-0.223251	-0.167757	0.31775	0.12747	-0.44206	0.09437	-0.333651
YDR331W	GPI8	IV	1236	ER membrane glycoprotein subunit of the GPI transamidase complex; adds glycosylphosphatidylinositol (GPI) anchors to newly synthesized proteins; human PIG-K protein is a functional homolog	-0.799476	0.96028	0.29944	-0.217555	-0.031755	-0.028351	0.36797	0.31129	-0.152641	0.94989	-0.680743	-0.48043
YDL021W	GPM2	IV	936	Homolog of Gpm1p phosphoglycerate mutase; converts 3-phosphoglycerate to 2-phosphoglycerate in glycolysis; may be non-functional; GPM2 has a paralog GPM3	-0.56021	-0.536247	0.2618	0.5432	0.52792	0.49763	1.58082	1.21169	1.10155	2.68423	2.27586	1.33738
YDL035C	GPR1	IV	2886	Plasma membrane G protein coupled receptor (GPCR); interacts with the heterotrimeric G protein alpha subunit Gpa2p	0.48084	0.1819	-0.054899	-0.276022	-0.340417	-0.702394	0.15824	0.38067	-0.037376	-0.59863	-0.141645	-0.684871
YDR517W	GRH1	IV	1119	Acetylated cis-Golgi protein involved in ER to Golgi transport; homolog of human GRASP65; forms a complex with the coiled-coil protein Bug1p; mutants are compromised for the fusion of ER-derived vesicles with Golgi membranes; protein abundance increases in response to DNA replication stress	-0.664171	-0.540451	-0.320988	0.25902	0.31701	0.03646	0.20162	0.01869	-0.007232	1.12481	0.87615	0.35022
YDR513W	GRX2	IV	432	Cytoplasmic glutaredoxin; thioltransferase glutathione-dependent disulfide oxidoreductase involved in maintaining redox state of target proteins	0.76805	-2.13684	-0.731398	0.2793	0.1966	0.23816	1.53893	0.69474	1.47213	1.05018	3.02818	2.44168
YDR098C	GRX3	IV	858	Glutathione-dependent oxidoreductase; hydroperoxide and superoxide-radical responsive; monothiol glutaredoxin subfamily member along with Grx4p and Grx5p; protects cells from oxidative damage; with Grx4p binds to Aft1p in iron-replete conditions	-1.94839	-0.611828	-0.435993	-0.461608	-0.335206	-0.456423	-0.776286	-0.204547	-0.80804	0.71049	0.07208	-0.82847
YDL010W	GRX6	IV	696	Cis-golgi localized monothiol glutaredoxin binds Fe-S cluster; more similar in activity to dithiol than other monothiol glutaredoxins; involved in the oxidative stress response; GRX6 has a paralog	0.78311	-1.08989	-0.702481	-0.25532	0.35345	0.29587	1.50104	-1.45174	-0.626126	0.46261	-0.008396	0.37223
YDR221W	GTB1	IV	2109	Glucosidase II beta subunit forms a complex with alpha subunit Rot2p; involved in removal of two glucose residues from N-linked glycans during glycoprotein biogenesis in the ER; relocalizes from ER to cytoplasm upon DNA replication stress	0.06812	-0.162228	-0.207265	-0.126846	-0.035739	0.03561	-0.259428	-0.448569	-0.435024	-0.45439	-0.32208	-0.192146
YDL238C	GUD1	IV	1470	Guanine deaminase; a catabolic enzyme of the guanine salvage pathway producing xanthine and ammonia from guanine; activity is low in exponentially-growing cultures but expression is increased in post-diauxic and stationary-phase cultures	3.05919	-0.028207	0.03583	0.36895	0.1863	0.13837	2.66432	0.75032	1.16086	-0.025923	0.96482	1.2634
YDR454C	GUK1	IV	564	Guanylate kinase; converts GMP to GDP; required for growth and mannose outer chain elongation of cell wall N-linked glycoproteins	-0.507773	1.3666	0.99034	-0.191689	0.31409	0.25707	0.31657	0.70809	-0.076091	0.63265	-0.344419	-0.809354
YDL234C	GYP7	IV	2241	GTPase-activating protein for yeast Rab family members; members include Ypt7p (most effective) Ypt1p	-0.215219	-1.53184	-1.61643	-0.016601	-0.348901	-0.299705	-0.571669	-2.77733	-1.41636	-0.373051	-1.5944	-0.099635
YDL223C	HBT1	IV	3141	Shmoo tip protein substrate of Hub1p ubiquitin-like protein; mutants are defective for mating projection formation	-0.775259	-4.23204	-2.94397	0.41293	-0.288182	-0.383898	-0.720016	2.86703	3.81074	0.46818	6.81088	6.37081
YDR295C	HDA2	IV	2025	Subunit of the HDA1 histone deacetylase complex; possibly tetrameric trichostatin A-sensitive class II histone deacetylase complex contains Hda1p homodimer and an Hda2p-Hda3p heterodimer; involved in telomere maintenance; relocalizes to the cytosol in response to hypoxia	-0.57418	0.11351	0.20725	-0.155607	-0.063635	-0.167548	-0.186252	-0.054216	-0.240118	0.23232	-0.231357	-0.614921
YDR014W-A	HED1	IV	489	Meiosis-specific protein; down-regulates Rad51p-mediated mitotic recombination when the meiotic recombination machinery is impaired; promotes synapsis and required for the normal morphogenesis of synaptonemal complex; prevents the recruitment of Rad54p to site-specific DNA double-strand breaks in vivo; early meiotic gene transcribed specifically during meiotic prophase	-0.270766	-0.16075	-2.21111	-0.045083	0.31041	0.60133	0.68706	0.16843	0.11946	0.91274	0.63959	2.93191
YDR458C	HEH2	IV	1992	Inner nuclear membrane (INM) protein; contains helix-extension-helix (HEH) motif nuclear localization signal sequence; targeting to the INM requires the Srp1p-Kap95p karyopherins and the Ran cycle; HEH2 has a paralog	0.21029	0.28982	-0.037218	-0.028102	-0.118029	0.07372	0.25307	0.49257	0.32991	0.01469	0.08472	0.44084
YDR266C	HEL2	IV	1920	RING finger ubiquitin ligase (E3); involved in ubiquitylation and degradation of excess histones; interacts with Ubc4p and Rad53p; null mutant sensitive to hydroxyurea (HU); green fluorescent protein (GFP)-fusion protein localizes to the cytoplasm; computational analysis suggests a role as a transcription factor	-0.229708	1.40083	0.77803	-0.129397	-0.137148	-0.316314	-0.383407	0.82833	0.36109	-0.283096	-0.709642	-0.733258
YDR232W	HEM1	IV	1647	5-aminolevulinate synthase; catalyzes the first step in the heme biosynthetic pathway; an N-terminal signal sequence is required for localization to the mitochondrial matrix; expression is regulated by Hap2p-Hap3p; has a pyridoxal phosphate cofactor whose insertion is mediated by Mcx1p	-0.975755	0.14445	-0.001815	-0.064878	0.33819	-0.166214	-0.765641	1.25312	1.06293	0.14524	1.44686	0.89853
YDR047W	HEM12	IV	1089	Uroporphyrinogen decarboxylase; catalyzes the fifth step in the heme biosynthetic pathway; localizes to both the cytoplasm and nucleus; a hem12 mutant has phenotypes similar to patients with porphyria cutanea tarda	-2.14358	-0.389451	0.19133	-0.006166	-1.08078	-0.949354	-0.491633	0.28501	0.31951	1.64578	-0.406323	-0.821178
YDR044W	HEM13	IV	987	Coproporphyrinogen III oxidase; oxygen-requiring enzyme that catalyzes sixth step in heme biosynthetic pathway; transcription is repressed by oxygen and heme (via Rox1p and Hap1p); human homolog CPOX can complement yeast mutant and allow growth of haploid null after sporulation of a heterozygous diploid	-1.98387	0.23517	1.26915	0.18495	-0.01955	-0.285361	0.08539	1.73494	1.41128	2.25421	1.48022	-0.143223
YDL205C	HEM3	IV	984	Porphobilinogen deaminase; catalyzes the conversion of 4-porphobilinogen to hydroxymethylbilane the third step in heme biosynthesis; localizes to the cytoplasm and nucleus; expression is regulated by Hap2p-Hap3p	-0.354818	0.12625	0.82647	-0.091272	0.1021	0.05725	-0.832694	0.36935	0.61359	-0.569148	0.3452	-0.155634
YDR317W	HIM1	IV	1245	Protein of unknown function involved in DNA repair	1.68832	-0.388138	-2.00552	-0.32212	-0.244498	-0.245444	1.12308	-0.388969	-0.274539	-0.88736	-0.245329	1.48554
YDR420W	HKR1	IV	5409	Mucin family member that functions as an osmosensor in the HOG pathway; large highly glycosylated protein that functions redundantly with Msb2p in Sho1p-mediated osmostresss induction of the HOG signaling pathway; cytoplasmic domain interacts with Ahk1p a scaffold protein that prevents cross talk with the Kss1p MAPK of the filamentous growth pathway; mutant displays defects in beta-1	-0.059063	0.8568	-0.746032	0.03927	-0.804369	-0.760001	0.40981	1.73973	0.57039	0.50813	0.07856	0.55642
YDR528W	HLR1	IV	1272	Protein involved in regulation of cell wall composition and integrity; also involved in cell wall response to osmotic stress; overproduction suppresses a lysis sensitive PKC mutation; HLR1 has a paralog LRE1	-1.53421	0.96162	0.52998	-0.077953	-0.005507	-0.299634	1.2919	1.27896	0.48636	2.74816	0.31184	-0.34325
YDR174W	HMO1	IV	741	Chromatin associated high mobility group (HMG) family member; involved in compacting bending	-0.236649	0.28519	0.71133	-0.174647	-0.052997	0.05471	-0.171221	0.30426	0.02292	-0.109219	-0.033921	-0.633697
YDL125C	HNT1	IV	588	Adenosine 5'-monophosphoramidase; interacts physically and genetically with Kin28p a CDK and TFIIK subunit	-1.40153	-3.06348	-3.28816	-0.015449	0.00084	-0.174956	0.57855	-1.27098	-0.602633	1.96463	1.79334	2.51057
YDR305C	HNT2	IV	743	Dinucleoside triphosphate hydrolase; has similarity to the tumor suppressor FHIT and belongs to the histidine triad (HIT) superfamily of nucleotide-binding proteins	0.25555	-0.693271	0.17026	0.15234	0.28813	0.44157	0.41828	-0.218352	0.27252	0.31507	0.76305	0.54383
YDL227C	HO	IV	1761	Site-specific endonuclease; required for gene conversion at the MAT locus (homothallic switching) through the generation of a ds DNA break; expression restricted to mother cells in late G1 as controlled by Swi4p-Swi6p Swi5p	0.26572	0.396	0.45862	-1.14678	-1.19182	-0.991653	-0.863139	-0.642623	-0.719675	-2.27564	-2.23044	-2.16994
YDR158W	HOM2	IV	1098	Aspartic beta semi-aldehyde dehydrogenase; catalyzes the second step in the common pathway for methionine and threonine biosynthesis; expression regulated by Gcn4p and the general control of amino acid synthesis	1.34393	2.41787	0.83788	0.29019	-0.086074	0.04562	-0.96251	-1.07301	-2.25167	-2.01625	-3.57695	-3.04393
YDR138W	HPR1	IV	2259	Subunit of THO/TREX complexes; this complex couple transcription elongation with mitotic recombination and with mRNA metabolism and export subunit of an RNA Pol II complex; regulates lifespan; involved in telomere maintenance; similar to Top1p	0.3246	0.50459	0.58259	-0.156755	0.24336	0.04809	-0.618666	-0.847705	-0.588696	-1.10002	-1.10893	-1.12319
YDR399W	HPT1	IV	666	Dimeric hypoxanthine-guanine phosphoribosyltransferase; catalyzes the transfer of the phosphoribosyl portion of 5-phosphoribosyl-alpha-1-pyrophosphate to a purine base (either guanine or hypoxanthine) to form pyrophosphate and a purine nucleotide (either guanosine monophosphate or inosine monophosphate); mutations in the human homolog HPRT1 can cause Lesch-Nyhan syndrome and Kelley-Seegmiller syn…	1.17064	3.0831	3.29885	-0.188259	1.0996	0.98185	1.50291	2.07962	1.43559	0.14401	0.09613	-0.881407
YDR291W	HRQ1	IV	3234	3'-5' DNA helicase that has DNA strand annealing activity; helicase activity is stimulated by fork structure and 3'-tail length of substrates; acts with Rad4p in nucleotide-excision repair; belongs to the widely conserved RecQ family of proteins which are involved in maintaining genomic integrity; similar to the human RecQ4p implicated in Rothmund-Thomson syndrome (RTS)	-0.263712	0.22628	-0.019593	0.00094	0.13288	0.0086	-0.282836	0.38745	0.3989	-0.018187	0.29406	0.42709
YDR533C	HSP31	IV	714	Methylglyoxalase that converts methylglyoxal to D-lactate; involved in oxidative stress resistance diauxic shift	0.79702	-2.49214	-0.917266	0.50409	-1.31921	-1.20943	-0.287502	-0.290418	1.23735	-0.580436	0.88251	0.94519
YDR171W	HSP42	IV	1128	Small heat shock protein (sHSP) with chaperone activity; forms barrel-shaped oligomers that suppress unfolded protein aggregation; involved in cytoskeleton reorganization after heat shock; protein abundance increases and forms cytoplasmic foci in response to DNA replication stress	-2.07848	-5.64858	-2.65388	0.84938	-0.466346	-0.568831	-2.74626	-3.37683	-1.3787	0.18161	1.8054	0.70635
YDR258C	HSP78	IV	2436	Oligomeric mitochondrial matrix chaperone; cooperates with Ssc1p in mitochondrial thermotolerance after heat shock; able to prevent the aggregation of misfolded proteins as well as resolubilize protein aggregates	-0.571548	-4.09575	-2.20202	0.28422	-0.314998	-0.422028	-2.26628	-4.24062	-2.8066	-1.41051	-0.459861	-1.0266
YDR191W	HST4	IV	1113	NAD(+)-dependent protein deacetylase; deacetylation targets are primarily mitochondrial proteins; involved along with Hst3p in silencing at telomeres cell cycle progression	-0.113852	0.44944	-0.128463	-0.35671	-0.006636	-0.08014	-0.399171	-0.180941	0.34146	-0.642029	-0.637018	0.38978
YDR225W	HTA1	IV	399	Histone H2A; core histone protein required for chromatin assembly and chromosome function; one of two nearly identical subtypes (see also HTA2); DNA damage-dependent phosphorylation by Mec1p facilitates DNA repair; acetylated by Nat4p; N-terminally propionylated in vivo	-0.536969	-1.14558	-1.0192	0.37304	-0.271255	-0.103148	-0.339831	-0.825841	-0.635159	0.57018	0.04849	0.28089
YDR224C	HTB1	IV	396	Histone H2B; core histone protein required for chromatin assembly and chromosome function; nearly identical to HTB2; Rad6p-Bre1p-Lge1p mediated ubiquitination regulates reassembly after DNA replication transcriptional activation	-0.403725	-1.09252	-1.41577	0.6215	0.65255	0.851	0.25168	-0.001463	0.0429	1.27691	1.7436	2.30968
YDL245C	HXT15	IV	1704	Putative transmembrane polyol transporter; supports growth on and uptake of mannitol sorbitol and xylitol with moderate affinity when overexpressed in a strain deleted for hexose family members; minor hexose transport activity when overexpressed in a similar strain; similarity to hexose transporters; expression is induced by low levels of glucose and repressed by high levels of glucose	0.82887	-2.46757	-0.092449	0.4039	0.37347	0.52858	-1.06233	-1.96039	-2.29196	-1.4873	0.88066	-1.67093
YDR345C	HXT3	IV	1704	Low affinity glucose transporter of the major facilitator superfamily; expression is induced in low or high glucose conditions; HXT3 has a paralog HXT5	0.55351	2.38745	4.60203	0.39153	0.01671	-0.25037	1.7777	2.81514	2.65587	1.61572	0.4444	-2.19653
YDR343C	HXT6	IV	1713	High-affinity glucose transporter; member of the major facilitator superfamily nearly identical to Hxt7p	-2.60664	-3.0163	1.55857	0.64316	0.3728	-0.280698	2.20183	5.05718	6.04673	5.45163	8.44628	4.20746
YDR342C	HXT7	IV	1713	High-affinity glucose transporter; member of the major facilitator superfamily nearly identical to Hxt6p	-2.74863	-1.44053	1.52276	0.52763	-0.00883	0.35748	-0.119076	3.7724	4.07074	3.15718	5.20409	2.90546
YDL066W	IDP1	IV	1287	Mitochondrial NADP-specific isocitrate dehydrogenase; catalyzes the oxidation of isocitrate to alpha-ketoglutarate; not required for mitochondrial respiration and may function to divert alpha-ketoglutarate to biosynthetic processes	0.26496	-1.27309	-0.655984	-0.232012	0.23622	-0.324995	-1.21621	-2.21556	-1.81095	-1.71319	-0.70625	-1.47996
YDL181W	INH1	IV	258	Protein that inhibits ATP hydrolysis by the F1F0-ATP synthase; inhibitory function is enhanced by stabilizing proteins Stf1p and Stf2p; has a calmodulin-binding motif and binds calmodulin in vitro; INH1 has a paralog STF1	-1.19816	-3.18509	-1.41463	-0.097462	0.19598	0.32144	-0.658805	-1.24105	-0.292815	0.44189	2.14002	1.44325
YDR287W	INM2	IV	879	Inositol monophosphatase; involved in biosynthesis of inositol; enzymatic activity requires magnesium ions and is inhibited by lithium and sodium ions; inm1 inm2 double mutant lacks inositol auxotrophy	0.73629	-0.80125	-0.63792	0.16286	0.34873	0.55901	0.72932	-0.411637	-0.061874	0.15589	0.73834	1.13505
YDR123C	INO2	IV	915	Transcription factor; component of the heteromeric Ino2p/Ino4p basic helix-loop-helix transcription activator that binds inositol/choline-responsive elements (ICREs) required for derepression of phospholipid biosynthetic genes in response to inositol depletion; involved in diauxic shift	0.07724	1.01306	-0.667229	0.11221	0.06754	-0.139556	-0.396301	-0.215216	-1.02883	-0.361332	-1.16073	-0.501153
YDR315C	IPK1	IV	846	Inositol 13	1.71127	-0.039276	0.38175	0.11792	-0.260014	-0.251487	1.40499	0.27905	0.11892	-0.188362	0.05831	-0.514317
YDR072C	IPT1	IV	1584	Inositolphosphotransferase; involved in synthesis of mannose-(inositol-P)2-ceramide (M(IP)2C) the most abundant sphingolipid; can mutate to resistance to the antifungals syringomycin E and DmAMP1 and to K. lactis zymocin	-0.393503	1.01168	1.07947	0.11285	0.49122	0.4001	0.07459	-0.046848	-0.031709	0.58094	-0.567309	-0.711079
YDR112W	IRC2	IV	309	Dubious open reading frame; unlikely to encode a functional protein based on available experimental and comparative sequence data; partially overlaps ALT2/YDR111C; null mutant displays increased levels of spontaneous Rad52p foci	0.79588	-0.923116	-0.929244	0.03496	0.65135	-0.318293	1.09159	0.70292	0.47001	0.33068	2.27738	1.08096
YDR332W	IRC3	IV	2070	Double-stranded DNA-dependent helicase of the DExH/D-box family; required for maintenance of the mitochondrial (mt) genome; null mutant accumulates double-stranded breaks in mt DNA; localizes to the mt matrix	-0.28628	0.77397	0.04147	-0.027512	0.35568	0.08621	-0.27208	0.23559	0.08687	-0.013312	-0.182705	0.13161
YDR540C	IRC4	IV	540	Protein of unknown function; null mutant displays increased levels of spontaneous Rad52p foci; green fluorescent protein (GFP)-fusion protein localizes to the cytoplasm and nucleus	-0.695671	-1.73127	-0.564716	-0.056684	-0.335037	-0.48144	1.06432	-1.08894	-1.06699	1.70331	0.30729	-0.983716
YDR497C	ITR1	IV	1755	Myo-inositol transporter; member of the sugar transporter superfamily; expression is repressed by inositol and choline via Opi1p and derepressed via Ino2p and Ino4p; relative distribution to the vacuole increases upon DNA replication stress; ITR1 has a paralog ITR2	0.23324	-1.40072	0.11939	0.52039	-0.560477	-0.908128	0.38109	-0.27855	-0.356151	0.66825	0.56169	-1.38366
YDR229W	IVY1	IV	1362	Phospholipid-binding protein that interacts with both Ypt7p and Vps33p; may partially counteract the action of Vps33p and vice versa localizes to the rim of the vacuole as cells approach stationary phase	-0.043644	-1.05526	-0.510989	0.0958	0.12267	0.24344	0.07724	-0.308483	0.20843	0.21668	0.86945	0.96286
YDL115C	IWR1	IV	1132	RNA polymerase II transport factor conserved from yeast to humans; also has a role in transporting RNA polymerase III into the nucleus; interacts with most of the RNAP II subunits; nucleo-cytoplasmic shuttling protein; deletion causes hypersensitivity to K1 killer toxin; protein increases in abundance and relocalizes from nucleus to cytoplasm upon DNA replication stress	0.32996	-0.773219	-0.870549	0.26685	-0.023124	-0.026566	0.00964	-0.165301	0.18636	-0.053477	0.58479	1.03034
YDR492W	IZH1	IV	951	Membrane protein involved in zinc ion homeostasis; member of the four-protein IZH family; transcription is regulated directly by Zap1p expression induced by zinc deficiency and fatty acids; deletion increases sensitivity to elevated zinc; IZH1 has a paralog	-0.090574	-0.632319	-2.194	-0.108089	0.21643	0.10477	1.01673	1.1225	-0.033777	0.99922	1.97125	2.26499
YDR475C	JIP4	IV	2631	Protein of unknown function; previously annotated as two separate ORFs YDR474C and YDR475C	-0.777299	-1.07622	-0.105415	-0.089623	-0.619374	-0.883989	-0.608175	-0.150355	0.0395	0.0795	0.30649	-0.739073
YDR017C	KCS1	IV	3153	Inositol hexakisphosphate and inositol heptakisphosphate kinase; generation of high energy inositol pyrophosphates by Kcs1p is required for many processes such as vacuolar biogenesis stress response	0.68717	0.76796	0.03194	0.16418	0.43131	0.25616	0.90376	0.74638	0.38719	0.38077	0.40973	0.61141
YDR367W	KEI1	IV	767	Component of inositol phosphorylceramide (IPC) synthase; forms a complex with Aur1p and regulates its activity; required for IPC synthase complex localization to the Golgi; post-translationally processed by Kex2p; KEI1 is an essential gene	-0.344473	0.21546	0.77454	-0.072568	0.44823	0.80664	0.94301	1.25133	0.56738	1.21491	1.48411	0.59948
YDR148C	KGD2	IV	1392	Dihydrolipoyl transsuccinylase; component of the mitochondrial alpha-ketoglutarate dehydrogenase complex which catalyzes the oxidative decarboxylation of alpha-ketoglutarate to succinyl-CoA in the TCA cycle; phosphorylated	0.1311	-2.62114	-0.851277	0.20674	0.06928	0.18696	0.87365	0.623	1.57026	0.94929	3.31342	2.6085
YDR122W	KIN1	IV	3195	Serine/threonine protein kinase involved in regulation of exocytosis; localizes to the cytoplasmic face of the plasma membrane; KIN1 has a paralog KIN2	0.13925	-1.36218	-1.16885	0.28376	0.52712	0.24865	0.87393	-0.26611	0.16285	1.01844	1.62319	1.58035
YDL108W	KIN28	IV	1002	Serine/threonine protein kinase subunit of transcription factor TFIIH; involved in transcription initiation at RNA polymerase II promoters; phosphorylates Ser5 residue of the PolII C-terminal domain (CTD) at gene promoters; relocalizes to the cytosol in response to hypoxia	-0.006542	0.93459	0.40732	-0.116491	0.12102	0.02087	-0.235588	0.09093	0.24482	-0.345537	-0.722639	-0.141633
YDL049C	KNH1	IV	807	Protein with similarity to Kre9p; Kre9p is involved in cell wall beta 16-glucan synthesis; overproduction suppresses growth defects of a kre9 null mutant; required for propionic acid resistance	-0.449397	-0.085181	0.757	0.13212	0.53788	1.09139	0.33393	1.08241	0.30287	0.91545	1.70548	0.63725
YDR483W	KRE2	IV	1329	35277Alpha1	0.04854	-0.235218	-0.603209	-0.146343	0.03666	-0.214535	0.1816	0.12134	0.13033	-0.013285	0.39322	0.51901
YDR532C	KRE28	IV	1158	Subunit of a kinetochore-microtubule binding complex; complex bridges centromeric heterochromatin and kinetochore MAPs and motors; required for sister chromatid bi-orientation and kinetochore binding of SAC components; complex also includes Spc105p; modified by sumoylation	-0.031844	-0.761417	-0.796908	-0.064423	-0.114424	-0.150518	0.19813	-0.100949	-0.030852	0.16555	0.54604	0.61554
YDR037W	KRS1	IV	1776	Lysyl-tRNA synthetase	1.41409	3.56058	4.00339	0.13048	0.12201	-0.25959	0.09815	0.74496	0.85586	-1.18545	-2.69361	-3.40712
YDR062W	LCB2	IV	1686	Component of serine palmitoyltransferase; responsible along with Lcb1p for the first committed step in sphingolipid synthesis which is the condensation of serine with palmitoyl-CoA to form 3-ketosphinganine	-1.04236	0.57403	0.18507	-0.197518	0.1463	0.11997	-0.604574	0.31181	-0.358609	0.24027	-0.115918	-0.423709
YDR499W	LCD1	IV	2244	Essential protein required for the DNA integrity checkpoint pathways; interacts physically with Mec1p; putative homolog of S. pombe Rad26 and human ATRIP; forms nuclear foci upon DNA replication stress	0.54027	0.57032	-0.350274	0.14664	0.16265	0.15298	0.50952	0.3195	-0.305052	0.11589	-0.088165	0.1982
YDL146W	LDB17	IV	1476	Protein involved in the regulation of endocytosis; transiently recruited to actin cortical patches in a SLA1-dependent manner after late coat component assembly; GFP-fusion protein localizes to the periphery cytoplasm	-0.636582	-0.522653	0.31268	0.15016	-0.561965	-0.700058	-0.287899	-0.87726	-0.448682	0.49884	-0.916571	-1.46142
YDL051W	LHP1	IV	828	RNA binding protein required for maturation of tRNA and U6 snRNA; acts as a molecular chaperone for RNAs transcribed by polymerase III; homologous to human La (SS-B) autoantigen	-1.22053	2.54503	1.3654	-0.40567	0.36834	0.28255	-0.734182	1.94043	1.05183	0.08068	-0.236262	-0.031012
YDR503C	LPP1	IV	825	Lipid phosphate phosphatase; catalyzes Mg(2+)-independent dephosphorylation of phosphatidic acid (PA) lysophosphatidic acid	-1.61429	-1.25397	-0.889641	-0.003422	-0.511974	-0.462049	-0.715504	-1.60499	-1.59451	0.89537	-0.862993	-1.16692
YDL240W	LRG1	IV	3054	GTPase-activating protein (GAP); contains Rho1p-specific GAP activity interacting with activated forms of Rho1p; functions along with Sac7p as a negative regulator of the Pkc1p-mediated cell wall integrity signaling pathway; negative regulator of cell wall 1	0.587	0.7519	0.94116	0.00081	0.21498	0.12969	0.43004	1.01006	0.7103	-0.156146	0.47314	-0.101168
YDR439W	LRS4	IV	1044	Nucleolar protein that forms a complex with Csm1p; and then Mam1p at kinetochores during meiosis I to mediate accurate homolog segregation; required for condensin recruitment to the replication fork barrier site and rDNA repeat segregation	0.28784	1.19196	0.10939	0.04793	0.0728	-0.278316	0.35286	0.44903	0.19173	0.11294	-0.670124	-0.195973
YDR378C	LSM6	IV	261	Lsm (Like Sm) protein; part of heteroheptameric complexes (Lsm2p-7p and either Lsm1p or 8p): cytoplasmic Lsm1p complex involved in mRNA decay; nuclear Lsm8p complex part of U6 snRNP and possibly involved in processing tRNA snoRNA	-0.839661	0.73352	0.25799	-0.32218	-0.27842	0.20977	0.03533	-0.081003	-0.367421	0.55281	-1.09294	-0.415643
YDL087C	LUC7	IV	786	Essential protein associated with the U1 snRNP complex; splicing factor involved in recognition of 5' splice site; contains two zinc finger motifs; N-terminal zinc finger binds pre-mRNA; relocalizes to the cytosol in response to hypoxia	-0.189581	-0.39979	-0.634081	-0.096703	0.04153	-0.223871	-0.41731	-0.621819	-0.512203	-0.324432	-0.180499	-0.101994
YDR034C	LYS14	IV	2373	Transcriptional activator involved in regulating lysine biosynthesis; involved in the regulation of genes of the lysine biosynthesis pathway; requires 2-aminoadipate semialdehyde as co-inducer	1.32269	0.9857	-0.18896	-0.112622	0.11064	-0.105459	-0.208313	-0.723242	-1.4302	-1.64363	-1.5983	-1.3467
YDL182W	LYS20	IV	1287	Homocitrate synthase isozyme and functions in DNA repair; catalyzes the condensation of acetyl-CoA and alpha-ketoglutarate to form homocitrate which is the first step in the lysine biosynthesis pathway; LYS20 has a paralog	0.92688	-0.668081	-1.27584	-0.260907	0.71935	0.47006	-0.091222	-0.843151	-1.84997	-1.279	0.54428	-0.104076
YDL131W	LYS21	IV	1323	Homocitrate synthase isozyme; catalyzes the condensation of acetyl-CoA and alpha-ketoglutarate to form homocitrate which is the first step in the lysine biosynthesis pathway; LYS21 has a paralog	2.33784	2.0871	0.099	0.04682	0.68808	0.41503	1.96865	0.85211	-0.666931	-0.322379	-0.546903	-0.350899
YDR234W	LYS4	IV	2082	Homoaconitase; catalyzes the conversion of homocitrate to homoisocitrate which is a step in the lysine biosynthesis pathway	2.31053	4.63309	2.48673	0.07717	0.67636	0.59402	1.89254	2.27694	0.8055	-0.340819	-1.67979	-1.08721
YDR005C	MAF1	IV	1268	Highly conserved negative regulator of RNA polymerase III; involved in tRNA processing and stability; inhibits tRNA degradation via rapid tRNA decay (RTD) pathway; binds N-terminal domain of Rpc160p subunit of Pol III to prevent closed-complex formation; regulated by phosphorylation mediated by TORC1 protein kinase A	0.55885	-0.640212	-0.450938	0.05531	-0.037357	-0.081368	0.62344	-0.267451	-0.092929	0.1199	0.3354	0.27664
YDR060W	MAK21	IV	3078	Constituent of 66S pre-ribosomal particles; required for large (60S) ribosomal subunit biogenesis; acts as part of a Mak21p-Noc2p-Rrp5p module that associates with nascent pre-rRNA during transcription and has a role in bigenesis of the large ribosomal subunit; involved in nuclear export of pre-ribosomes; required for maintenance of dsRNA virus; homolog of human CAATT-binding protein	-0.584042	3.20033	2.40653	-0.400667	0.12257	-0.027314	-0.553088	2.32846	1.81843	-0.369713	-0.749301	-0.615407
YDL056W	MBP1	IV	2502	Transcription factor; involved in regulation of cell cycle progression from G1 to S phase forms a complex with Swi6p that binds to MluI cell cycle box regulatory element in promoters of DNA synthesis genes	0.5955	0.09601	-0.036584	0.09344	-0.043603	-0.324038	0.60153	0.32193	0.25318	0.09947	0.18232	-0.034274
YDL003W	MCD1	IV	1701	Essential alpha-kleisin subunit of the cohesin complex; required for sister chromatid cohesion in mitosis and meiosis; apoptosis induces cleavage and translocation of a C-terminal fragment to mitochondria; expression peaks in S phase	-1.40042	0.65412	1.23728	-0.626156	-0.273352	-0.059993	1.07315	-0.013352	-0.179471	1.84742	-0.940822	-1.47674
YDL054C	MCH1	IV	1461	Protein with similarity to mammalian monocarboxylate permeases; monocarboxylate permeases are involved in transport of monocarboxylic acids across the plasma membrane but mutant is not deficient in monocarboxylate transport	1.61282	-0.834927	-0.973229	0.21823	0.15341	-0.119386	-1.34566	-2.78449	-2.29434	-2.74025	-1.79615	-1.4405
YDR318W	MCM21	IV	1190	Component of the kinetochore sub-complex COMA; COMA (Ctf19p Okp1p	0.74018	-0.006541	-0.06479	-0.091795	-0.506163	-0.483144	0.52345	-0.227001	0.05473	-0.308518	-0.726623	-0.363623
YDL078C	MDH3	IV	1032	Peroxisomal malate dehydrogenase; catalyzes interconversion of malate and oxaloacetate; involved in the glyoxylate cycle	0.77183	-1.77637	-1.79448	0.14055	0.28277	0.33418	1.64479	0.69104	1.45181	1.01352	2.75018	3.58048
YDL005C	MED2	IV	1296	Subunit of the RNA polymerase II mediator complex; associates with core polymerase subunits to form the RNA polymerase II holoenzyme; essential for transcriptional regulation; relocalizes to the cytosol in response to hypoxia	0.10367	-0.438328	-0.811193	0.08016	0.00639	0.10202	-0.886344	-0.524172	-0.580782	-0.909852	-0.079457	0.33243
YDR253C	MET32	IV	576	Zinc-finger DNA-binding transcription factor; involved in transcriptional regulation of the methionine biosynthetic genes; targets strong transcriptional activator Met4p to promoters of sulfur metabolic genes; feedforward loop exists in the regulation of genes controlled by Met4p and Met32p; lack of such a loop for MET31 may account for the differential actions of Met32p and Met31p; MET32 has a p…	0.29684	-0.696993	-0.667512	0.08388	-0.724771	-0.379882	-1.89821	-1.55403	-1.66173	-2.11117	-1.58181	-1.3741
YDR461W	MFA1	IV	111	Mating pheromone a-factor; made by a cells; interacts with alpha cells to induce cell cycle arrest and other responses leading to mating; biogenesis involves C-terminal modification N-terminal proteolysis	1.62174	0.5524	0.54073	-0.800582	-0.778815	0.1668	-4.69848	-2.48631	-2.24147	-7.12081	-3.81752	-2.6154
YDR219C	MFB1	IV	1398	Mitochondria-associated F-box protein; involved in maintenance of normal mitochondrial morphology; interacts with Skp1p through the F-box motif; preferentially localizes to the mother cell during budding	0.64593	-0.74801	-1.30592	-0.045741	-0.044363	-0.239993	0.57486	-0.03521	-0.009624	-0.116816	0.66844	1.0563
YDL233W	MFG1	IV	1377	Regulator of filamentous growth; interacts with FLO11 promoter and regulates FLO11 expression; binds to transcription factors Flo8p and Mss11p; green fluorescent protein (GFP)-fusion protein localizes to the nucleus; YDL233W is not an essential gene	0.30742	-0.364239	-0.792799	-0.076366	-0.34064	-0.458945	0.38343	-0.538056	-0.108916	-0.000358	-0.514457	0.22494
YDL200C	MGT1	IV	567	DNA repair methyltransferase (6-O-methylguanine-DNA methylase); involved in protection against DNA alkylation damage	1.49122	0.32497	-0.183442	0.08775	0.37366	0.73045	1.50046	0.68852	-0.026354	0.09698	0.73721	0.88754
YDL160C-A	MHF2	IV	243	Component of the heterotetrameric MHF histone-fold complex; in humans the MHF complex interacts with both DNA and Mph1p ortholog FANCM to stabilize and remodel blocked replication forks and repair damaged DNA; mhf2 srs2 double mutants are MMS hypersensitive; orthologous to human centromere constitutive-associated network (CCAN) subunit CENP-X also known as MHF2	-0.004185	0.112	0.54888	-0.468751	-0.178094	0.45569	-0.603475	-1.10957	-1.11076	-1.06804	-1.39966	-1.20396
YDR296W	MHR1	IV	681	Mitochondrial ribosomal protein of the large subunit; also involved in homologous recombination in mitochondria; required for recombination-dependent mtDNA partitioning; involved in stimulation of mitochondrial DNA replication in response to oxidative stress	0.22289	-0.583398	-0.303449	0.12808	0.14403	0.02542	0.02465	-0.389836	-0.340991	-0.070154	0.3376	-0.012123
YDR031W	MIX14	IV	366	Mitochondrial intermembrane space protein of unknown function; required for normal oxygen consumption; contains twin cysteine-x9-cysteine motifs; protein abundance increases in response to DNA replication stress	-0.713208	-2.18712	-1.01812	-0.136122	-0.473443	1.02586	0.71847	-1.22469	-2.22829	1.29556	0.48899	-0.184309
YDR144C	MKC7	IV	1791	GPI-anchored aspartyl protease; member of the yapsin family of proteases involved in cell wall growth and maintenance; shares functions with Yap3p and Kex2p; MKC7 has a paralog YPS1	-1.69224	0.94699	0.54317	-0.277556	0.18431	-0.070757	-0.073125	-0.299353	-0.740447	1.34156	-1.06204	-1.35437
YDR245W	MNN10	IV	1182	35277Subunit of a Golgi mannosyltransferase complex; complex mediates elongation of the polysaccharide mannan backbone; membrane protein of the mannosyltransferase family; other members of the complex are Anp1p	0.02095	1.70489	1.28149	-0.085622	-0.069738	0.00012	0.52157	0.95755	0.4806	0.415	-0.817079	-0.800771
YDL247W	MPH2	IV	1830	Alpha-glucoside permease; transports maltose maltotriose	-0.038122	-0.867575	-0.029017	0.22175	0.61467	-0.326698	-0.639829	-1.14316	-0.569499	-0.379957	0.33909	-0.867181
YDL028C	MPS1	IV	2295	Dual-specificity kinase; autophosphorylation required for function; required for spindle pole body (SPB) duplication and spindle checkpoint function; contributes to bi-orientation by promoting formation of force-generating kinetochore-microtubule attachments in meiosis I; substrates include SPB proteins Spc42p Spc110p	0.52955	-0.60775	-1.15974	-0.008465	0.05787	-0.284672	0.61133	-0.059985	0.08794	0.07332	0.60564	0.96301
YDR033W	MRH1	IV	963	Protein that localizes primarily to the plasma membrane; also found at the nuclear envelope; long-lived protein that is asymmetrically retained in the plasma membrane of mother cells; the authentic non-tagged protein is detected in mitochondria in a phosphorylated state; null mutation confers sensitivity to acetic acid	-1.24995	1.66763	4.44256	-0.015667	-1.10113	-1.82601	-0.537915	2.17085	2.56389	0.69637	-0.597913	-3.70467
YDL079C	MRK1	IV	1798	Glycogen synthase kinase 3 (GSK-3) homolog; one of four GSK-3 homologs in S. cerevisiae that function to activate Msn2p-dependent transcription of stress responsive genes and that function in protein degradation; MRK1 has a paralog RIM11	0.12082	-1.96241	-1.52187	0.13281	-0.329206	-0.195935	-0.370107	-0.441382	0.35585	-0.358119	1.19182	1.68178
YDR347W	MRP1	IV	966	Mitochondrial ribosomal protein of the small subunit; MRP1 exhibits genetic interactions with PET122 encoding a COX3-specific translational activator	-0.385832	-0.272277	0.16743	0.00196	-0.029618	-0.192728	-0.130291	0.33971	0.2984	0.2575	0.58237	-0.061752
YDL045W-A	MRP10	IV	288	Mitochondrial ribosomal protein of the small subunit; contains twin cysteine-x9-cysteine motifs; oxidized by Mia40p during import into mitochondria	-0.849389	-0.31714	-0.038886	0.01695	-0.117933	-0.155992	-0.278489	-0.634563	-0.536549	0.58785	-0.435356	-0.653655
YDR405W	MRP20	IV	792	Mitochondrial ribosomal protein of the large subunit	-0.331811	-0.902627	-0.582068	0.08236	-0.01718	0.37128	0.44917	0.2936	0.13695	0.86334	1.17905	1.0903
YDR116C	MRPL1	IV	858	Mitochondrial ribosomal protein of the large subunit	-0.593517	-0.131584	0.45725	0.04504	0.00345	0.06566	0.01283	0.69683	0.54362	0.65139	0.83186	0.15202
YDL202W	MRPL11	IV	750	Mitochondrial ribosomal protein of the large subunit; localizes to vacuole in response to H2O2	-0.524824	-0.221056	0.38017	0.00308	0.18905	0.05858	-0.569957	-0.032225	0.00758	-0.042052	0.37788	-0.314014
YDR462W	MRPL28	IV	444	Mitochondrial ribosomal protein of the large subunit; protein abundance increases in response to DNA replication stress	-0.378035	-1.51244	-1.42538	0.09969	-0.030146	0.22527	-0.509183	-0.766558	-0.777504	-0.031454	0.71574	0.87315
YDR322W	MRPL35	IV	1104	Mitochondrial ribosomal protein of the large subunit	-0.105714	-0.062665	0.18337	0.08545	0.21326	0.26982	0.50753	0.80598	0.55463	0.69869	1.0819	0.64109
YDR237W	MRPL7	IV	879	Mitochondrial ribosomal protein of the large subunit; MRPL7 produces both YmL5 and YmL7 which are two different modified forms of the same protein	-0.486496	-0.451389	0.28543	-0.095334	-0.046369	0.11142	0.1931	-0.127797	-0.202715	0.58426	0.27722	-0.376724
YDR337W	MRPS28	IV	861	Mitochondrial ribosomal protein of the small subunit	1.15371	-0.008348	0.32879	0.00017	0.11642	0.19706	1.36861	0.33077	0.30414	0.21507	0.45554	0.17241
YDR205W	MSC2	IV	2175	Endoplasmic reticulum zinc transporter; part of a heterodimeric transporter with Zrg17p that transfers zinc from the cytosol to the ER lumen; member of the cation diffusion facilitator family of efflux pumps; localizes to ER and nucleus; mutations affect the cellular distribution of zinc and also confer defects in meiotic recombination between homologous chromatids	-0.094505	-1.16898	-1.71158	0.07344	0.2114	0.04096	0.55153	0.06693	-0.08682	0.71947	1.44732	1.66573
YDL154W	MSH5	IV	2706	Protein of the MutS family; forms a dimer with Msh4p that facilitates crossovers between homologs during meiosis; msh5-Y823H mutation confers tolerance to DNA alkylating agents; homologs present in C. elegans and humans	0.46006	-0.027377	-1.07996	0.11487	-0.051042	0.20897	0.41566	0.89727	0.83975	0.07046	0.87361	2.12868
YDR097C	MSH6	IV	3729	Protein required for mismatch repair in mitosis and meiosis; forms a complex with Msh2p to repair both single-base & insertion-deletion mispairs; also involved in interstrand cross-link repair; potentially phosphorylated by Cdc28p	-0.311897	-1.01459	-0.868775	-0.384742	0.17302	0.22037	0.44244	-0.19904	-0.115097	0.36959	0.98856	0.97405
YDR335W	MSN5	IV	3675	Karyopherin; involved in nuclear import and export of proteins including import of replication protein A and export of Far1p and transcription factors Swi5p	-0.143519	-0.50539	-0.818434	-0.022119	-0.313378	-0.533186	-0.29357	-0.493418	-0.519504	-0.17217	-0.301406	-0.234256
YDR194C	MSS116	IV	1995	Mitochondrial transcription elongation factor; DEAD-box protein; required for efficient splicing of mitochondrial Group I and II introns; non-polar RNA helicase that also facilities strand annealing; promotes RNA folding by stabilizing an early assembly intermediate	-0.114129	0.87659	0.50228	-0.181115	-0.180268	-0.170103	-0.193524	0.45462	-0.092665	-0.26051	-0.602237	-0.765046
YDL107W	MSS2	IV	1056	Peripherally bound inner membrane protein of the mitochondrial matrix; involved in membrane insertion of C-terminus of Cox2p interacts genetically and physically with Cox18p	0.01354	0.57875	0.19192	-0.016951	0.09597	0.15468	0.63855	0.69311	0.56775	0.60806	0.21033	0.5305
YDR208W	MSS4	IV	2340	Phosphatidylinositol-4-phosphate 5-kinase; involved in actin cytoskeleton organization and cell morphogenesis; multicopy suppressor of stt4 mutation	-0.195848	-0.032387	-0.473902	-0.066205	0.01712	-0.166339	-0.171145	0.09357	-0.042426	-0.041502	0.14307	0.26514
YDR268W	MSW1	IV	1140	Mitochondrial tryptophanyl-tRNA synthetase	-0.05447	-0.395555	0.41233	-0.302879	-0.288384	-0.459124	-0.267244	-0.805321	-0.949263	-0.515653	-0.698149	-1.82072
YDR128W	MTC5	IV	3447	Subunit of SEACAT a subcomplex of the SEA complex; Mtc1p	0.41142	-0.081491	-0.199243	-0.071021	0.26575	0.11583	0.0849	0.10242	-0.322838	-0.397542	0.44966	-0.007767
YDL044C	MTF2	IV	1323	Mitochondrial protein that interacts with mitochondrial RNA polymerase; interacts with an N-terminal region of mitochondrial RNA polymerase (Rpo41p) and couples RNA processing and translation to transcription	-0.232845	0.45779	0.44208	-0.14422	0.18006	0.00466	-0.134545	0.30125	0.00648	-0.04592	0.02352	-0.43094
YDR277C	MTH1	IV	1302	Negative regulator of the glucose-sensing signal transduction pathway; required for repression of transcription by Rgt1p; interacts with Rgt1p and the Snf3p and Rgt2p glucose sensors; phosphorylated by Yck1p triggering Mth1p degradation; MTH1 has a paralog	1.87048	-0.585967	0.65894	0.45903	-0.263172	0.03638	1.1865	0.7532	1.35743	-0.224948	1.076	0.73487
YDR140W	MTQ2	IV	666	S-adenosylmethionine-dependent methyltransferase; subunit of complex with Trm112p that methylates translation release factor Sup45p (eRF1) in the ternary complex eRF1-eRF3-GTP; similar to E.coli PrmC; member of the seven beta-strand family	1.60891	1.03479	0.44924	0.03537	0.03779	0.0188	0.83361	0.21769	-0.272771	-0.739925	-0.779311	-0.703217
YDR386W	MUS81	IV	1899	Subunit of structure-specific Mms4p-Mus81p endonuclease; cleaves branched DNA; involved in DNA repair replication fork stability	0.01419	-0.24222	0.00706	-0.01419	0.2861	0.10448	0.37847	0.00868	-0.005411	0.35009	0.53699	0.09201
YDR493W	MZM1	IV	372	Protein required for assembly of the cytochrome bc(1) complex; acts as a chaperone for Rip1p and facilitates its insertion into the complex at a late stage of assembly; localized to the mitochondrial matrix; null mutant exhibits a respiratory growth defect and reduced mitochondrial zinc levels which is characteristic of mutations affecting bc(1) complex assembly; member of the LYR protein family;…	-0.398781	-0.717913	-0.393812	-0.109912	0.14843	0.33556	-0.732207	-0.793875	-0.926861	-0.443338	0.07247	-0.197493
YDL040C	NAT1	IV	2565	Subunit of protein N-terminal acetyltransferase NatA; NatA comprised of Nat1p Ard1p	-0.704516	1.21941	1.5692	-0.28764	0.11667	-0.056614	-0.545003	0.36195	-0.016072	-0.128128	-0.740781	-1.64188
YDR162C	NBP2	IV	711	Protein involved in the HOG (high osmolarity glycerol) pathway; negatively regulates Hog1p by recruitment of phosphatase Ptc1p the Pbs2p-Hog1p complex; interacts with Bck1p and down regulates the cell wall integrity pathway; found in the nucleus and cytoplasm contains an SH3 domain and a Ptc1p binding domain (PBM)	-0.169111	0.16947	-0.274439	-0.000825	-0.194285	-0.179895	-0.404453	-0.494473	0.00515	-0.236167	-0.858226	0.09969
YDR397C	NCB2	IV	533	Subunit of a heterodimeric NC2 transcription regulator complex; complex binds to TBP and can repress transcription by preventing preinitiation complex assembly or stimulate activated transcription; homologous to human NC2beta; complex also includes Bur6p	0.02728	0.97228	1.07939	0.03563	0.35998	0.76064	0.18587	0.85326	0.76394	0.19422	0.24096	0.4452
YDL085W	NDE2	IV	1638	Mitochondrial external NADH dehydrogenase; catalyzes the oxidation of cytosolic NADH; Nde1p and Nde2p are involved in providing the cytosolic NADH to the mitochondrial respiratory chain; NDE2 has a paralog NDE1	0.44304	-3.29561	-2.36327	0.07135	0.60033	0.91151	-0.481894	0.32911	1.4308	-0.85358	4.22505	4.70558
YDR176W	NGG1	IV	2109	Subunit of chromatin modifying histone acetyltransferase complexes; member of the ADA complex the SAGA complex	-0.06549	0.31662	-0.225134	-0.003872	0.26081	0.28892	0.09575	0.35142	0.16319	0.15737	0.29561	0.67725
YDL002C	NHP10	IV	612	Non-essential INO80 chromatin remodeling complex subunit; preferentially binds DNA ends protecting them from exonucleatic cleavage; deletion affects telomere maintenance via recombination; related to mammalian high mobility group proteins	0.18737	0.71727	0.5871	0.01723	0.36258	0.33056	0.28807	0.69393	0.44559	0.11793	0.33924	0.18905
YDL208W	NHP2	IV	471	Protein related to mammalian high mobility group (HMG) proteins; nuclear protein; essential for function of H/ACA-type snoRNPs which are involved in 18S rRNA processing	-0.778908	3.43385	2.09379	-0.408261	0.24929	0.29699	-0.801353	2.12296	1.46522	-0.430706	-1.0616	-0.331577
YDR456W	NHX1	IV	1902	Na+/H+ and K+/H+ exchanger; required for intracellular sequestration of Na+ and K+; located in the vacuole and late endosome compartments; required for osmotolerance to acute hypertonic shock and for vacuolar fusion; ortholog of human NHE9 which is linked to autism	1.14008	-0.386216	-0.09627	0.1033	0.59112	0.54526	1.03855	0.10864	0.22446	0.00177	1.08597	0.86599
YDR383C	NKP1	IV	717	Central kinetochore protein and subunit of the Ctf19 complex; mutants have elevated rates of chromosome loss; orthologous to fission yeast kinetochore protein fta4	-0.226355	0.54696	0.28398	-0.106451	-0.135417	-0.046671	-0.550945	-0.220114	0.13671	-0.431041	-0.90249	-0.193941
YDL014W	NOP1	IV	984	Histone glutamine methyltransferase modifies H2A at Q105 in nucleolus; component of the small subunit processome complex	-1.64992	4.21453	4.09794	-0.315044	0.1344	0.31052	-1.74879	2.19729	1.72532	-0.413912	-1.88284	-2.0621
YDL148C	NOP14	IV	2433	Nucleolar protein; forms a complex with Noc4p that mediates maturation and nuclear export of 40S ribosomal subunits; also present in the small subunit processome complex which is required for processing of pre-18S rRNA	-0.817911	3.21559	1.928	-0.326175	-0.1058	-0.235793	-1.32189	1.8353	1.53303	-0.830157	-1.48609	-0.63076
YDL213C	NOP6	IV	678	rRNA-binding protein required for 40S ribosomal subunit biogenesis; contains an RNA recognition motif (RRM); hydrophilin essential to overcome the stress of the desiccation-rehydration process; NOP6 may be a fungal-specific gene as no homologs have been yet identified in higher eukaryotes	0.45472	2.24816	1.57509	0.03761	-0.121731	0.24763	0.09182	2.04359	1.27511	-0.32529	-0.3263	-0.05235
YDL046W	NPC2	IV	522	Sterol transport protein and functional homolog of human NPC2/He1; human NPC2 is a cholesterol-binding protein whose deficiency causes Niemann-Pick type C2 disease involving retention of cholesterol in lysosomes; yeast NPC2 can complement mutations in human NPC2	0.89798	-0.46335	-1.25191	0.2905	0.07422	0.18355	1.7489	0.70966	0.30657	1.14142	1.24723	1.74204
YDR432W	NPL3	IV	1245	RNA-binding protein; promotes elongation regulates termination	-0.695589	0.56253	-0.338363	-0.064324	-1.096	-0.915619	0.02802	0.80804	0.32034	0.65928	-0.850492	-0.256913
YDR043C	NRG1	IV	696	Transcriptional repressor; recruits the Cyc8p-Tup1p complex to promoters; mediates glucose repression and negatively regulates a variety of processes including filamentous growth and alkaline pH response; activated in stochastic pulses of nuclear localization in response to low glucose	-1.00966	-0.836484	-1.132	-0.03718	-0.62842	-0.675227	-2.02967	-0.991003	-1.37242	-1.05719	-0.782939	-0.915643
YDL167C	NRP1	IV	2160	Putative RNA binding protein of unknown function; localizes to stress granules induced by glucose deprivation; predicted to be involved in ribosome biogenesis	-0.571928	2.76607	2.56304	-5.48e-05	-0.120008	-0.335189	-1.60532	1.14811	0.98629	-1.03345	-1.73796	-1.91194
YDR288W	NSE3	IV	912	Component of the SMC5-SMC6 complex; this complex plays a key role in the removal of X-shaped DNA structures that arise between sister chromatids during DNA replication and repair; protein abundance increases in response to DNA replication stress	0.5976	0.1809	0.12094	-0.23273	-0.152351	0.10076	0.30198	-0.34756	-0.395427	-0.528352	-0.680813	-0.415602
YDL105W	NSE4	IV	1209	Component of the SMC5-SMC6 complex; this complex plays a key role in the removal of X-shaped DNA structures that arise between sister chromatids during DNA replication and repair	0.86061	0.36002	0.2116	0.02355	0.29833	0.1405	1.19088	0.52806	0.17871	0.35382	0.46638	0.1076
YDR026C	NSI1	IV	1713	RNA polymerase I termination factor; binds to rDNA terminator element required for efficient Pol I termination; required for rDNA silencing at NTS1; facilities association of Sir2p with NTS1	0.00091	1.05158	0.9464	-0.072511	0.23709	0.29375	0.43672	0.3793	0.15572	0.36329	-0.435179	-0.496926
YDR001C	NTH1	IV	2256	35277Neutral trehalase	1.31232	-1.50849	-0.958186	0.20937	-0.374681	-0.504131	0.76188	0.10528	0.9522	-0.341071	1.23909	1.40626
[truncated: 5,436 more rows]
