# Supplementary material for: Oleaginicity of the yeast strain Saccharomyces cerevisiae D5A
Source: Biotechnol Biofuels. 2018 Sep 24;11:258. doi: 10.1186/s13068-018-1256-z (PMC6151946; doi:10.1186/s13068-018-1256-z)
Supplement: Supplementary file 5 — Additional file 5: Table S4. Differentially expressed genes involved in the different pathway including EMP, PPP, FA biosynthesis, TAG biosynthesis, phospholipid biosynthesis, TCA cycle, N and AA metabolism in two strains, and two nitrogen concentrations at different time points (T1, T2, and T3). The ratio is a log2-based value. All transcriptional differences are shown as the mean of duplicate log2-based values. [file 13068_2018_1256_MOESM5_ESM.xlsx]

## Sheet: EMP
Table S4. Differential expression (log2-based) values for genes involved in the EMP pathway during nitrogen depletion and as a strain comparison in N deplete or replete conditions.
					D5A			BY4741			5 mM N			35 mM N
					5 mM N / 35 mM N			5 mM N / 35 mM N			D5A/BY4741			D5A/BY4741
GeneID	Name	Chromosome	Gene length	Function	T1	T2	T3	T1	T2	T3	T1	T2	T3	T1	T2	T3
YAL054C	ACS1	I	2142	Acetyl-coA synthetase isoform; along with Acs2p acetyl-coA synthetase isoform is the nuclear source of acetyl-coA for histone acetylation; expressed during growth on nonfermentable carbon sources and under aerobic conditions	0.17052	-5.95532	-4.80238	0.12349	0.08135	0.32591	-0.248845	-0.688463	1.7983	-0.295879	5.34821	6.92659
YAL038W	CDC19	I	1503	Pyruvate kinase; functions as a homotetramer in glycolysis to convert phosphoenolpyruvate to pyruvate the input for aerobic (TCA cycle) or anaerobic (glucose fermentation) respiration; regulated via allosteric activation by fructose bisphosphate; CDC19 has a paralog	-3.42251	0.50942	-0.325707	0.29628	-0.285615	-1.19645	-2.45661	0.19342	1.07467	1.26217	-0.601619	0.20393
YBR145W	ADH5	II	1056	Alcohol dehydrogenase isoenzyme V; involved in ethanol production; ADH5 has a paralog ADH1	2.25197	-0.332359	-0.337749	0.06183	0.27999	-0.034599	-1.0037	-2.85429	-3.01364	-3.19385	-2.24194	-2.71049
YBR019C	GAL10	II	2100	UDP-glucose-4-epimerase; catalyzes interconversion of UDP-galactose and UDP-D-glucose in galactose metabolism; also catalyzes conversion of alpha-D-glucose or alpha-D-galactose to their beta-anomers; human homolog GALE implicated in galactosemia can complement yeast null mutant	0.36104	-0.354518	-0.987348	-0.016293	0.19408	-0.239329	-0.783967	-0.746517	-0.860629	-1.1613	-0.197924	-0.112609
YBR221C	PDB1	II	1101	E1 beta subunit of the pyruvate dehydrogenase (PDH) complex; PDH is an evolutionarily conserved multi-protein complex found in mitochondria	0.17762	-1.64588	-1.14307	0.01676	0.11931	-0.159799	-0.287365	-1.3343	-0.758317	-0.448223	0.43089	0.22495
YBR196C	PGI1	II	1665	Glycolytic enzyme phosphoglucose isomerase; catalyzes the interconversion of glucose-6-phosphate and fructose-6-phosphate; required for cell cycle progression and completion of the gluconeogenic events of sporulation	-2.01012	-1.01505	-0.996112	0.16589	-0.477125	-0.823072	-1.32488	-0.622249	0.51664	0.85114	-0.084321	0.68968
YCR105W	ADH7	III	1086	NADPH-dependent medium chain alcohol dehydrogenase; has broad substrate specificity; member of the cinnamyl family of alcohol dehydrogenases; may be involved in fusel alcohol synthesis or in aldehyde tolerance	0.60515	0.37435	-0.341153	0.03542	-0.076248	-0.357211	0.15126	0.03564	0.16711	-0.418466	-0.414958	0.15105
YCL040W	GLK1	III	1503	Glucokinase; catalyzes the phosphorylation of glucose at C6 in the first irreversible step of glucose metabolism; one of three glucose phosphorylating enzymes; expression regulated by non-fermentable carbon sources; GLK1 has a paralog EMI2	-0.45418	-5.73924	-2.75843	0.50166	-0.148912	-0.303502	1.3858	-0.818953	0.67901	2.34163	4.77138	3.13393
YCR012W	PGK1	III	1251	3-phosphoglycerate kinase; catalyzes transfer of high-energy phosphoryl groups from the acyl phosphate of 13-bisphosphoglycerate to ADP to produce ATP; key enzyme in glycolysis and gluconeogenesis	-4.23545	-1.33479	-0.130472	0.22019	0.13903	-0.138328	-3.01204	-0.414905	0.3298	1.4436	1.05892	0.32194
YDR516C	EMI2	IV	1503	Non-essential protein of unknown function; required for transcriptional induction of the early meiotic-specific transcription factor IME1; required for sporulation; expression regulated by glucose-repression transcription factors Mig1/2p; EMI2 has a paralog GLK1	-1.92707	-3.96606	-3.59073	0.47732	-0.527256	-1.07395	0.37042	-0.724691	0.27312	2.77481	2.71411	2.7899
YDL021W	GPM2	IV	936	Homolog of Gpm1p phosphoglycerate mutase; converts 3-phosphoglycerate to 2-phosphoglycerate in glycolysis; may be non-functional; GPM2 has a paralog GPM3	-0.56021	-0.536247	0.2618	0.5432	0.52792	0.49763	1.58082	1.21169	1.10155	2.68423	2.27586	1.33738
YDL168W	SFA1	IV	1161	Bifunctional alcohol dehydrogenase and formaldehyde dehydrogenase; formaldehyde dehydrogenase activity is glutathione-dependent; functions in formaldehyde detoxification and formation of long chain and complex alcohols regulated by Hog1p-Sko1p; protein abundance increases in response to DNA replication stress	-0.199348	-3.08392	-1.79698	0.25005	-0.347899	-0.46876	1.02	0.39361	1.56703	1.4694	3.12963	2.89526
YDL080C	THI3	IV	1830	Regulatory protein that binds Pdc2p and Thi2p transcription factors; activates thiamine biosynthesis transcription factors Pdc2p and Thi2p by binding to them but releases and de-activates them upon binding to thiamine pyrophosphate (TPP)	-0.001573	0.93919	0.52154	0.18146	-0.054325	-0.178096	-0.287385	-0.106482	0.05506	-0.104352	-1.1	-0.644583
YDR050C	TPI1	IV	747	Triose phosphate isomerase abundant glycolytic enzyme; mRNA half-life is regulated by iron availability; transcription is controlled by activators Reb1p	-2.25723	-0.64541	-0.126337	0.25635	-0.11208	-0.665437	-1.29754	-0.082509	0.75645	1.21603	0.45082	0.21735
YIL107C	PFK26	IX	2484	6-phosphofructo-2-kinase; inhibited by phosphoenolpyruvate and sn-glycerol 3-phosphate; has negligible fructose-26-bisphosphatase activity; transcriptional regulation involves protein kinase A	0.2917	-2.14981	-1.31026	0.28122	-0.432043	-0.359816	0.42479	-0.428866	0.45805	0.41431	1.2889	1.40849
YER073W	ALD5	V	1563	Mitochondrial aldehyde dehydrogenase; involved in regulation or biosynthesis of electron transport chain components and acetate formation; activated by K+; utilizes NADP+ as the preferred coenzyme; constitutively expressed	3.00484	5.18595	2.11013	0.3156	0.228	0.12522	-1.14658	-1.18684	-2.95539	-3.83582	-6.1448	-4.9403
YER178W	PDA1	V	1263	E1 alpha subunit of the pyruvate dehydrogenase (PDH) complex; catalyzes the direct oxidative decarboxylation of pyruvate to acetyl-CoA; phosphorylated; regulated by glucose; PDH complex is concentrated in spots within the mitochondrial matrix often near the ERMES complex and near peroxisomes	0.55125	-1.875	-1.49206	0.13013	0.17046	-0.13234	0.2436	-1.24648	-0.48462	-0.17752	0.79898	0.87511
YFR053C	HXK1	VI	1458	Hexokinase isoenzyme 1; a cytosolic protein that catalyzes phosphorylation of glucose during glucose metabolism; expression is highest during growth on non-glucose carbon sources; glucose-induced repression involves hexokinase Hxk2p; HXK1 has a paralog HXK2	-4.05369	-4.19346	-1.41301	1.02131	-0.448439	-0.290447	-2.16189	-0.381477	1.67133	2.91311	3.36354	2.79389
YFL018C	LPD1	VI	1500	Dihydrolipoamide dehydrogenase; the lipoamide dehydrogenase component (E3) of the pyruvate dehydrogenase and 2-oxoglutarate dehydrogenase multi-enzyme complexes; PDH complex is concentrated in spots within the mitochondrial matrix often near the ERMES complex and near peroxisomes; LPD1 has a paralog	-0.264947	-2.49938	-1.65827	0.15265	0.32637	-0.031617	0.08418	-1.17016	-0.444669	0.50177	1.65559	1.18199
YGL256W	ADH4	VII	1149	Alcohol dehydrogenase isoenzyme type IV; dimeric enzyme demonstrated to be zinc-dependent despite sequence similarity to iron-activated alcohol dehydrogenases; transcription is induced in response to zinc deficiency	-3.97444	-1.54244	-4.45996	-0.327692	-0.182055	-0.475644	2.11004	4.24267	1.22866	5.75678	5.60305	5.21298
YGR254W	ENO1	VII	1314	Enolase I a phosphopyruvate hydratase; catalyzes conversion of 2-phosphoglycerate to phosphoenolpyruvate during glycolysis and the reverse reaction during gluconeogenesis; expression repressed in response to glucose; protein abundance increases in response to DNA replication stress; N-terminally propionylated in vivo; ENO1 has a paralog	-2.92856	-2.38034	-2.22493	0.71368	-0.564291	-1.10675	-0.869334	0.18808	1.04099	2.7729	2.00413	2.15916
YGL253W	HXK2	VII	1461	Hexokinase isoenzyme 2; phosphorylates glucose in cytosol; predominant hexokinase during growth on glucose; represses expression of HXK1 GLK1	-1.06899	4.55919	5.09659	-0.140591	-0.046275	-0.060006	1.43568	0.98942	1.10762	2.36407	-3.61605	-4.04898
YGR087C	PDC6	VII	1692	Minor isoform of pyruvate decarboxylase; decarboxylates pyruvate to acetaldehyde involved in amino acid catabolism; transcription is glucose- and ethanol-dependent	4.25262	-0.618864	0.92277	0.54345	0.64181	0.66581	3.94054	0.02671	-0.454757	0.23138	1.28738	-0.711712
YGR240C	PFK1	VII	2964	Alpha subunit of heterooctameric phosphofructokinase; involved in glycolysis indispensable for anaerobic growth	0.16439	0.09423	0.3507	0.1033	-0.385726	-0.814047	0.66198	0.43781	1.07501	0.60089	-0.04214	-0.08974
YGR192C	TDH3	VII	999	Glyceraldehyde-3-phosphate dehydrogenase (GAPDH) isozyme 3; involved in glycolysis and gluconeogenesis; tetramer that catalyzes the reaction of glyceraldehyde-3-phosphate to 1	-3.6752	-1.54332	-1.17785	0.39581	0.46293	-0.371945	-3.85185	-0.605105	0.18775	0.21915	1.40115	0.99365
YHR174W	ENO2	VIII	1314	Enolase II a phosphopyruvate hydratase; catalyzes conversion of 2-phosphoglycerate to phosphoenolpyruvate during glycolysis and the reverse reaction during gluconeogenesis; expression induced in response to glucose; ENO2 has a paralog	-4.50644	2.16795	1.50852	0.06426	-0.215742	-0.877615	-2.89906	0.20792	0.5564	1.67165	-2.17577	-1.82973
YJL052W	TDH1	X	999	Glyceraldehyde-3-phosphate dehydrogenase (GAPDH) isozyme 1; involved in glycolysis and gluconeogenesis; tetramer that catalyzes the reaction of glyceraldehyde-3-phosphate to 1	-4.26513	-4.40149	-2.82449	0.39879	-0.142385	-0.872537	-1.3402	-0.439671	0.41324	3.32372	3.81944	2.3652
YJR009C	TDH2	X	999	Glyceraldehyde-3-phosphate dehydrogenase (GAPDH) isozyme 2; involved in glycolysis and gluconeogenesis; tetramer that catalyzes reaction of glyceraldehyde-3-phosphate to 1	-4.11853	-0.795149	-0.651539	0.18616	-0.317835	-1.17375	-1.10418	1.92466	2.69243	3.20051	2.40197	2.17023
YKL060C	FBA1	XI	1080	Fructose 16-bisphosphate aldolase; required for glycolysis and gluconeogenesis; catalyzes conversion of fructose 1	-1.73947	1.34603	0.91716	0.23901	0.18854	-0.493507	-1.37034	0.90985	1.36979	0.60814	-0.24764	-0.040873
YKL152C	GPM1	XI	744	Tetrameric phosphoglycerate mutase; mediates the conversion of 3-phosphoglycerate to 2-phosphoglycerate during glycolysis and the reverse reaction during gluconeogenesis	-4.58955	-1.07261	-0.685937	0.15775	-0.139062	-0.541037	-3.44135	-0.569098	0.10259	1.30595	0.36445	0.24749
YKR097W	PCK1	XI	1650	Phosphoenolpyruvate carboxykinase; key enzyme in gluconeogenesis catalyzes early reaction in carbohydrate biosynthesis	2.03966	-3.10256	-1.99395	0.27101	0.27639	0.19272	0.65929	1.5396	1.41533	-1.10935	4.91855	3.60199
YKL127W	PGM1	XI	1713	Phosphoglucomutase minor isoform; catalyzes the conversion from glucose-1-phosphate to glucose-6-phosphate	-0.053958	0.30508	0.21127	0.02531	-0.299142	-0.325068	0.66931	-0.421321	-0.334289	0.74858	-1.02554	-0.870628
YKR043C	SHB17	XI	816	Sedoheptulose bisphosphatase involved in riboneogenesis; dephosphorylates sedoheptulose 17-bisphosphate	0.25535	3.77246	2.57634	-0.226967	-0.607967	-0.533847	-0.01361	0.59193	0.37083	-0.495929	-3.78849	-2.73936
YLR446W		XII	1302	Putative hexokinase; transcript is upregulated during sporulation and the unfolded protein response; YLR446W is not an essential gene	0.77154	-0.034288	-0.539653	0.12044	0.00711	0.00304	2.11244	1.91407	2.14219	1.46134	1.95547	2.68489
YLR153C	ACS2	XII	2052	Acetyl-coA synthetase isoform; along with Acs1p acetyl-coA synthetase isoform is the nuclear source of acetyl-coA for histone acetylation; mutants affect global transcription; required for growth on glucose; expressed under anaerobic conditions	0.90889	0.07932	1.90877	-0.060922	0.48406	0.19442	2.62077	2.02631	1.28378	1.65096	2.43105	-0.43057
YLR377C	FBP1	XII	1047	35277Fructose-1	-0.455301	-4.9548	-0.916408	0.08477	-0.431898	-0.156806	-0.749274	0.87498	1.70707	-0.2092	5.39788	2.46667
YLR044C	PDC1	XII	1692	Major of three pyruvate decarboxylase isozymes; key enzyme in alcoholic fermentation; decarboxylates pyruvate to acetaldehyde; involved in amino acid catabolism; subject to glucose- ethanol-	-1.26631	0.22971	-0.983582	0.21496	0.58842	-0.846374	0.65076	-1.24712	-1.02554	2.13202	-0.888407	-0.888329
YLR134W	PDC5	XII	1692	Minor isoform of pyruvate decarboxylase; key enzyme in alcoholic fermentation decarboxylates pyruvate to acetaldehyde	-1.13228	-0.278539	-1.12614	0.51691	-0.478642	-2.18915	4.25866	-2.54853	-1.24442	5.90785	-2.74863	-2.30742
YMR303C	ADH2	XIII	1047	Glucose-repressible alcohol dehydrogenase II; catalyzes the conversion of ethanol to acetaldehyde; involved in the production of certain carboxylate esters; regulated by ADR1	-0.889752	-0.039649	-0.749361	0.05114	0.26383	-0.103659	0.84399	3.2648	4.75316	1.78488	3.56827	5.39886
YMR083W	ADH3	XIII	1128	Mitochondrial alcohol dehydrogenase isozyme III; involved in the shuttling of mitochondrial NADH to the cytosol under anaerobic conditions and ethanol production	1.12345	-1.02575	-0.962019	-0.175776	0.41	0.20797	0.25872	-0.520616	-0.161595	-1.04051	0.91514	1.0084
YMR318C	ADH6	XIII	1083	NADPH-dependent medium chain alcohol dehydrogenase; has broad substrate specificity; member of the cinnamyl family of alcohol dehydrogenases; may be involved in fusel alcohol synthesis or in aldehyde tolerance; protein abundance increases in response to DNA replication stress	0.4209	1.22001	0.1983	-0.341512	-0.024386	-0.189666	-0.089621	1.42653	0.68884	-0.85203	0.18213	0.30087
YMR170C	ALD2	XIII	1521	Cytoplasmic aldehyde dehydrogenase; involved in ethanol oxidation and beta-alanine biosynthesis; uses NAD+ as the preferred coenzyme; expression is stress induced and glucose repressed; very similar to Ald3p	2.21545	-0.945761	-0.620972	0.34235	0.37664	0.35336	2.68986	0.65177	1.33379	0.81676	1.97417	2.30812
YMR169C	ALD3	XIII	1521	Cytoplasmic aldehyde dehydrogenase; involved in beta-alanine synthesis; uses NAD+ as the preferred coenzyme; very similar to Ald2p; expression is induced by stress and repressed by glucose	1.15957	-3.93695	-2.88843	0.55913	0.40123	0.23389	2.91298	1.28302	2.72686	2.31254	5.6212	5.84919
YMR323W	ERR3	XIII	1314	Enolase a phosphopyruvate hydratase; catalyzes the conversion of 2-phosphoglycerate to phosphoenolpyruvate; complements the growth defect of an ENO1 ENO2 double mutant in glucose	1.75877	-2.66584	-1.18262	0.42049	0.47521	0.44425	-0.427427	-0.430319	0.8802	-1.76571	2.71073	2.50707
YMR110C	HFD1	XIII	1599	Hexadecenal dehydrogenase; involved in the conversion of sphingosine 1-phosphate breakdown product hexadecenal to hexadecenoic acid; located in the mitochondrial outer membrane and also in lipid particles; human homolog ALDH3A2 a fatty aldehyde dehydrogenase (FALDH) mutated in neurocutaneous disorder Sjogren-Larsson syndrome	1.20058	-2.50849	-1.57496	0.25898	0.06445	0.25255	2.29315	0.9553	1.99737	1.35155	3.52824	3.82487
YMR205C	PFK2	XIII	2880	Beta subunit of heterooctameric phosphofructokinase; involved in glycolysis; indispensable for anaerobic growth; activated by fructose-26-bisphosphate and AMP; mutation inhibits glucose induction of cell cycle-related genes	0.23427	0.02077	0.47342	0.14468	-0.240084	-0.761216	0.52134	0.3451	1.23021	0.43175	0.08425	-0.00443
YMR105C	PGM2	XIII	1710	Phosphoglucomutase; catalyzes the conversion from glucose-1-phosphate to glucose-6-phosphate which is a key step in hexose metabolism; functions as the acceptor for a Glc-phosphotransferase; protein abundance increases in response to DNA replication stress; PGM2 has a paralog	-2.45593	-5.76266	-2.67054	0.53306	0.38209	0.6026	-0.640405	-0.300197	0.72868	2.34859	5.84455	4.00182
YMR278W	PRM15	XIII	1869	Phosphoribomutase; catalyzes interconversion of ribose-1-phosphate and ribose-5-phosphate; has some phosphoglucomutase activity but primary activity in vivo is phosphoribomutase; contributes to ribose recycling in the pentose phosphate pathway; transcription induced in response to stress; green fluorescent protein (GFP)-fusion protein localizes to the cytoplasm and nucleus; non-essential	-0.002491	-0.687443	-0.338033	0.04444	0.30652	0.18135	-0.011408	0.17099	0.59213	0.03552	1.16495	1.11151
YNL071W	LAT1	XIV	1449	Dihydrolipoamide acetyltransferase component (E2) of the PDC; the pyruvate dehydrogenase complex (PDC) catalyzes the oxidative decarboxylation of pyruvate to acetyl-CoA	-1.12855	-1.66636	-1.53183	-0.092453	-0.114152	-0.112068	-0.325555	0.08104	0.51137	0.71054	1.63324	1.93113
YOR283W		XV	693	Phosphatase with a broad substrate specificity; has some similarity to GPM1/YKL152C a phosphoglycerate mutase; YOR283W is not an essential gene	1.15528	2.59846	2.29332	0.03283	0.18161	0.57491	1.08029	1.65379	1.29738	-0.042151	-0.763064	-0.42102
YOL086C	ADH1	XV	1047	Alcohol dehydrogenase; fermentative isozyme active as homo- or heterotetramers; required for the reduction of acetaldehyde to ethanol the last step in the glycolytic pathway; ADH1 has a paralog	-0.464998	-0.627978	0.44849	0.17002	-0.084887	-0.46995	-1.29904	-0.14079	0.89039	-0.664018	0.4023	-0.028043
YOR374W	ALD4	XV	1560	Mitochondrial aldehyde dehydrogenase; required for growth on ethanol and conversion of acetaldehyde to acetate; phosphorylated; activity is K+ dependent; utilizes NADP+ or NAD+ equally as coenzymes; expression is glucose repressed; can substitute for cytosolic NADP-dependent aldehyde dehydrogenase when directed to the cytosol; human homolog ALDH2 can complement yeast ald4 mutant	-0.965477	-2.53163	-2.93371	0.53368	0.33214	0.84362	0.70913	1.66475	1.63358	2.20828	4.52852	5.4109
YOR393W	ERR1	XV	1314	Putative phosphopyruvate hydratase	1.34448	-1.94402	-1.15397	0.4311	-0.115639	0.12533	-0.082813	0.55776	0.4207	-0.996192	2.38614	1.69999
YOL056W	GPM3	XV	912	Homolog of Gpm1p phosphoglycerate mutase; converts 3-phosphoglycerate to 2-phosphoglycerate in glycolysis; may be non-functional; GPM3 has a paralog GPM2	1.01011	2.45695	1.81229	0.03238	-0.086742	-0.046716	1.12979	0.99851	0.71863	0.15205	-1.54519	-1.14038
YOR347C	PYK2	XV	1521	Pyruvate kinase; appears to be modulated by phosphorylation; transcription repressed by glucose and Pyk2p may be active under low glycolytic flux; PYK2 has a paralog	-0.504135	-3.1637	-2.60075	0.15779	-0.291397	-0.361368	-0.483646	-2.53887	-1.79498	0.17828	0.33344	0.4444
YPL061W	ALD6	XVI	1503	Cytosolic aldehyde dehydrogenase; activated by Mg2+ and utilizes NADP+ as the preferred coenzyme; required for conversion of acetaldehyde to acetate; constitutively expressed; locates to the mitochondrial outer surface upon oxidative stress	-2.61981	-0.527493	-0.578048	-0.234239	-0.98353	-0.096097	-0.081287	2.24781	0.40169	2.30429	1.79177	0.88364
YPL281C	ERR2	XVI	1314	Enolase a phosphopyruvate hydratase; catalyzes the conversion of 2-phosphoglycerate to phosphoenolpyruvate; complements the growth defect of an ENO1 ENO2 double mutant	1.42987	-3.50423	-1.06668	0.76056	1.04159	0.64302	-1.09739	-1.07828	0.90334	-1.7667	3.46754	2.61305
YPL017C	IRC15	XVI	1500	Microtubule associated protein; regulates microtubule dynamics; required for accurate meiotic chromosome segregation; null mutant displays large budded cells due to delayed mitotic progression increased levels of spontaneous Rad52 foci; IRC15 has a paralog	1.22213	-1.66152	-0.36996	0.22944	0.51697	0.36889	-0.402623	-1.73288	-1.7629	-1.39531	0.44562	-1.02405

## Sheet: PPP
Table S4. Differential expression (log2-based) values for genes involved in the PPP pathway during N depletion and as a strain comparison in N deplete or replete conditions.
					D5A			BY4741			5 mM N			35 mM N
					5 mM N / 35 mM N			5 mM N / 35 mM N			D5A/BY4741			D5A/BY4741
GeneID	Name	Chromosome	Gene length	Function	T1	T2	T3	T1	T2	T3	T1	T2	T3	T1	T2	T3
YBR196C	PGI1	II	1665	Glycolytic enzyme phosphoglucose isomerase; catalyzes the interconversion of glucose-6-phosphate and fructose-6-phosphate; required for cell cycle progression and completion of the gluconeogenic events of sporulation	-2.01012	-1.01505	-0.996112	0.16589	-0.477125	-0.823072	-1.32488	-0.622249	0.51664	0.85114	-0.084321	0.68968
YBL068W	PRS4	II	981	5-phospho-ribosyl-1(alpha)-pyrophosphate synthetase synthesizes PRPP; which is required for nucleotide	-0.909168	1.24149	1.04442	-0.607212	-0.106407	-0.181396	-1.23849	0.63135	0.32016	-0.936534	-0.716555	-0.905648
YBR117C	TKL2	II	2046	Transketolase; catalyzes conversion of xylulose-5-phosphate and ribose-5-phosphate to sedoheptulose-7-phosphate and glyceraldehyde-3-phosphate in the pentose phosphate pathway; needed for synthesis of aromatic amino acids; TKL2 has a paralog TKL1	-1.26446	-5.98174	-2.77408	0.46274	0.06851	0.45835	-0.372083	0.72326	2.98647	1.35512	6.77351	6.2189
YCR036W	RBK1	III	1002	Putative ribokinase	-0.079733	-0.030595	-0.288556	-0.093359	-1.01851	-0.785329	-0.297651	-0.49481	-0.131497	-0.311277	-1.48273	-0.62827
YCR073W-A	SOL2	III	948	Protein with a possible role in tRNA export; shows similarity to 6-phosphogluconolactonase non-catalytic domains but does not exhibit this enzymatic activity; homologous to Sol3p and Sol4p; SOL2 has a paralog SOL1	0.00783	-1.68495	-1.24328	0.02823	0.1884	0.21559	0.44438	-0.369383	0.45076	0.46478	1.50397	1.90963
YDR248C		IV	582	Putative gluconokinase; sequence similarity to bacterial and human gluconokinase; green fluorescent protein (GFP)-fusion protein localizes to the cytoplasm; upregulated by deletion of the RNAP-II associated factor PAF1	-0.614091	0.15576	0.16789	0.1191	-0.493059	-0.012921	0.45629	0.75906	0.41649	1.18948	0.11024	0.23569
YIL107C	PFK26	IX	2484	6-phosphofructo-2-kinase; inhibited by phosphoenolpyruvate and sn-glycerol 3-phosphate; has negligible fructose-26-bisphosphatase activity; transcriptional regulation involves protein kinase A	0.2917	-2.14981	-1.31026	0.28122	-0.432043	-0.359816	0.42479	-0.428866	0.45805	0.41431	1.2889	1.40849
YER099C	PRS2	V	957	5-phospho-ribosyl-1(alpha)-pyrophosphate synthetase synthesizes PRPP; which is required for nucleotide	1.10377	0.66792	-0.09362	-0.022369	0.18125	0.15146	0.64802	1.15095	0.69887	-0.478124	0.66428	0.94395
YGR256W	GND2	VII	1479	6-phosphogluconate dehydrogenase (decarboxylating); catalyzes an NADPH regenerating reaction in the pentose phosphate pathway; required for growth on D-glucono-delta-lactone; GND2 has a paralog GND1	-1.35414	-1.99455	-0.89848	1.06926	0.25251	1.32263	0.37696	4.27357	4.30845	2.80036	6.52064	6.52957
YGR043C	NQM1	VII	1002	Transaldolase of unknown function; transcription is repressed by Mot1p and induced by alpha-factor and during diauxic shift; NQM1 has a paralog TAL1	0.66207	-3.583	-1.98873	0.66833	0.41427	0.70746	-0.419157	0.06615	1.51715	-0.412897	4.06342	4.21333
YGR240C	PFK1	VII	2964	Alpha subunit of heterooctameric phosphofructokinase; involved in glycolysis indispensable for anaerobic growth	0.16439	0.09423	0.3507	0.1033	-0.385726	-0.814047	0.66198	0.43781	1.07501	0.60089	-0.04214	-0.08974
YGR248W	SOL4	VII	768	6-phosphogluconolactonase; protein abundance increases in response to DNA replication stress; SOL4 has a paralog SOL3	-0.853805	-3.75259	-1.55982	0.92897	0.55976	0.79769	1.94335	0.54616	2.47796	3.72613	4.85851	4.83547
YHR183W	GND1	VIII	1470	6-phosphogluconate dehydrogenase (decarboxylating); catalyzes an NADPH regenerating reaction in the pentose phosphate pathway; required for growth on D-glucono-delta-lactone and adaptation to oxidative stress; GND1 has a paralog GND2	-1.94808	2.53498	2.74498	-0.227477	-0.169048	0.51627	1.03124	1.9192	-0.342581	2.75185	-0.784829	-2.5713
YHL011C	PRS3	VIII	963	5-phospho-ribosyl-1(alpha)-pyrophosphate synthetase; synthesizes PRPP which is required for nucleotide	-0.143679	2.78406	2.09262	-0.393304	-0.085801	-0.098519	-0.836221	1.35871	1.42592	-1.08585	-1.51115	-0.76522
YHR163W	SOL3	VIII	750	6-phosphogluconolactonase; catalyzes the second step of the pentose phosphate pathway; weak multicopy suppressor of los1-1 mutation; homologous to Sol2p and Sol1p; SOL3 has a paralog SOL4	-1.92144	2.95616	3.27817	-0.234415	0.23172	0.3443	-0.270236	0.80072	0.67244	1.41678	-1.92372	-2.26144
YJL121C	RPE1	X	717	D-ribulose-5-phosphate 3-epimerase; catalyzes a reaction in the non-oxidative part of the pentose-phosphate pathway; mutants are sensitive to oxidative stress	-0.445666	0.29736	0.22869	-0.315962	0.41124	0.32112	0.17613	0.42661	0.13132	0.30584	0.54049	0.22375
YKL060C	FBA1	XI	1080	Fructose 16-bisphosphate aldolase; required for glycolysis and gluconeogenesis; catalyzes conversion of fructose 1	-1.73947	1.34603	0.91716	0.23901	0.18854	-0.493507	-1.37034	0.90985	1.36979	0.60814	-0.24764	-0.040873
YKL127W	PGM1	XI	1713	Phosphoglucomutase minor isoform; catalyzes the conversion from glucose-1-phosphate to glucose-6-phosphate	-0.053958	0.30508	0.21127	0.02531	-0.299142	-0.325068	0.66931	-0.421321	-0.334289	0.74858	-1.02554	-0.870628
YKL181W	PRS1	XI	1284	5-phospho-ribosyl-1(alpha)-pyrophosphate synthetase; synthesizes PRPP which is required for nucleotide	-0.516225	2.0267	1.41555	-0.412826	0.06521	0.06214	-0.372689	1.86032	1.23812	-0.26929	-0.101168	-0.115294
YLR377C	FBP1	XII	1047	35277Fructose-1	-0.455301	-4.9548	-0.916408	0.08477	-0.431898	-0.156806	-0.749274	0.87498	1.70707	-0.2092	5.39788	2.46667
YLR354C	TAL1	XII	1008	Transaldolase enzyme in the non-oxidative pentose phosphate pathway; converts sedoheptulose 7-phosphate and glyceraldehyde 3-phosphate to erythrose 4-phosphate and fructose 6-phosphate; TAL1 has a paralog	-2.06622	-2.8277	-1.30908	0.0444	-0.064139	-0.355963	-0.209289	-1.18122	-0.681062	1.90133	1.58234	0.27205
YMR205C	PFK2	XIII	2880	Beta subunit of heterooctameric phosphofructokinase; involved in glycolysis; indispensable for anaerobic growth; activated by fructose-26-bisphosphate and AMP; mutation inhibits glucose induction of cell cycle-related genes	0.23427	0.02077	0.47342	0.14468	-0.240084	-0.761216	0.52134	0.3451	1.23021	0.43175	0.08425	-0.00443
YMR105C	PGM2	XIII	1710	Phosphoglucomutase; catalyzes the conversion from glucose-1-phosphate to glucose-6-phosphate which is a key step in hexose metabolism; functions as the acceptor for a Glc-phosphotransferase; protein abundance increases in response to DNA replication stress; PGM2 has a paralog	-2.45593	-5.76266	-2.67054	0.53306	0.38209	0.6026	-0.640405	-0.300197	0.72868	2.34859	5.84455	4.00182
YMR278W	PRM15	XIII	1869	Phosphoribomutase; catalyzes interconversion of ribose-1-phosphate and ribose-5-phosphate; has some phosphoglucomutase activity but primary activity in vivo is phosphoribomutase; contributes to ribose recycling in the pentose phosphate pathway; transcription induced in response to stress; green fluorescent protein (GFP)-fusion protein localizes to the cytoplasm and nucleus; non-essential	-0.002491	-0.687443	-0.338033	0.04444	0.30652	0.18135	-0.011408	0.17099	0.59213	0.03552	1.16495	1.11151
YNR034W	SOL1	XIV	966	Protein with a possible role in tRNA export; shows similarity to 6-phosphogluconolactonase non-catalytic domains but does not exhibit this enzymatic activity; homologous to Sol3p and Sol4p; SOL1 has a paralog SOL2	-0.10792	-1.72596	-3.11639	0.52219	-0.372504	-0.709699	-0.71052	-1.61415	-0.683098	-0.080414	-0.260693	1.7236
YNL241C	ZWF1	XIV	1518	Glucose-6-phosphate dehydrogenase (G6PD); catalyzes the first step of the pentose phosphate pathway; involved in adapting to oxidative stress; protein abundance increases in response to DNA replication stress; homolog of human G6PD which is deficient in patients with hemolytic anemia; human G6PD can complement yeast zwf1 null mutant	-0.311144	-2.96885	-1.76632	0.35954	-0.175097	-0.496067	-0.958958	-2.54474	-1.8698	-0.288271	0.24901	-0.599541
YOL136C	PFK27	XV	1194	6-phosphofructo-2-kinase; catalyzes synthesis of fructose-26-bisphosphate; inhibited by phosphoenolpyruvate and sn-glycerol 3-phosphate	1.22925	4.65282	4.92115	0.22876	0.03212	-0.066351	0.43393	1.50389	1.28785	-0.566561	-3.11681	-3.69965
YOL061W	PRS5	XV	1491	5-phospho-ribosyl-1(alpha)-pyrophosphate synthetase; synthesizes PRPP which is required for nucleotide	-0.040425	2.05323	1.1987	-0.164738	0.03179	0.10918	0.0055	1.44395	0.81017	-0.11881	-0.577492	-0.279346
YOR095C	RKI1	XV	777	Ribose-5-phosphate ketol-isomerase; catalyzes the interconversion of ribose 5-phosphate and ribulose 5-phosphate in the pentose phosphate pathway; participates in pyridoxine biosynthesis	-1.45609	1.28999	2.47055	-0.577451	0.51223	0.43336	-1.05515	2.33211	2.10215	-0.176508	1.55434	0.06496
YPR074C	TKL1	XVI	2043	Transketolase; catalyzes conversion of xylulose-5-phosphate and ribose-5-phosphate to sedoheptulose-7-phosphate and glyceraldehyde-3-phosphate in the pentose phosphate pathway; needed for synthesis of aromatic amino acids; TKL1 has a paralog TKL2	-0.710163	3.09222	4.83152	-0.130471	-0.280229	-0.667546	0.3953	1.77883	1.55854	0.97499	-1.59362	-3.94053

## Sheet: FA synthesis
Table S4. Differential expression (log2-based) values for genes involved in the FA biosynthesis pathway during N depletion and as a strain comparison in N deplete or replete conditions.
					D5A			BY4741			5 mM N			35 mM N
					5 mM N / 35 mM N			5 mM N / 35 mM N			D5A/BY4741			D5A/BY4741
GeneID	Name	Chromosome	Gene length	Function	T1	T2	T3	T1	T2	T3	T1	T2	T3	T1	T2	T3
YBR026C	ETR1	II	1143	2-enoyl thioester reductase; member of the medium chain dehydrogenase/reductase family; localized to mitochondria where it has a probable role in fatty acid synthesis; human MECR functionally complements the respiratory growth defect of the null mutant	0.40133	-2.67607	-1.65604	0.29119	0.48352	0.60481	0.75873	0.63516	1.59269	0.64859	3.79475	3.85355
YBR159W	IFA38	II	1044	Microsomal beta-keto-reductase; contains oleate response element (ORE) sequence in the promoter region; mutants exhibit reduced VLCFA synthesis accumulate high levels of dihydrosphingosine	-0.42273	0.90471	1.04128	-0.128542	-0.394655	-0.029377	1.06378	0.43267	0.35417	1.35797	-0.866695	-0.716486
YCR034W	ELO2	III	1044	Fatty acid elongase involved in sphingolipid biosynthesis; acts on fatty acids of up to 24 carbons in length; mutations have regulatory effects on 1	-2.07322	2.52127	0.65871	-0.394625	-0.539709	-0.330512	-0.311752	1.51931	0.58198	1.36685	-1.54166	-0.407234
YDR402C	DIT2	IV	1470	N-formyltyrosine oxidase; sporulation-specific microsomal enzyme involved in the production of NN-bisformyl dityrosine required for spore wall maturation	0.05964	-0.004734	-1.38708	0.18518	0.18367	-0.465583	-0.929126	-0.871844	-1.1007	-0.803593	-0.68344	-0.179202
YDL168W	SFA1	IV	1161	Bifunctional alcohol dehydrogenase and formaldehyde dehydrogenase; formaldehyde dehydrogenase activity is glutathione-dependent; functions in formaldehyde detoxification and formation of long chain and complex alcohols regulated by Hog1p-Sko1p; protein abundance increases in response to DNA replication stress	-0.199348	-3.08392	-1.79698	0.25005	-0.347899	-0.46876	1.02	0.39361	1.56703	1.4694	3.12963	2.89526
YDL015C	TSC13	IV	933	Enoyl reductase; catalyzes last step in each cycle of very long chain fatty acid elongation; localizes to ER highly enriched in a structure marking nuclear-vacuolar junctions; coimmunoprecipitates with elongases Elo2p and Elo3p; protein increases in abundance and relative distribution to ER foci increases upon DNA replication stress; human homolog TECR implicated in nonsyndromic mental retardation	-0.145628	1.20762	0.77791	-0.286998	0.20197	-0.488078	-0.015229	0.74081	0.39461	-0.156598	-0.264845	-0.871371
YIL009W	FAA3	IX	2085	Long chain fatty acyl-CoA synthetase; activates imported fatty acids; green fluorescent protein (GFP)-fusion protein localizes to the cell periphery	-0.683377	0.10435	-0.996951	-0.135911	0.12391	0.1026	0.95852	1.1305	0.66294	1.50598	1.15006	1.7625
YIL160C	POT1	IX	1254	3-ketoacyl-CoA thiolase with broad chain length specificity; cleaves 3-ketoacyl-CoA into acyl-CoA and acetyl-CoA during beta-oxidation of fatty acids	0.64131	-0.870403	-2.24398	0.34771	0.16119	0.68632	3.88092	4.31615	4.48002	3.58732	5.34774	7.41032
YER061C	CEM1	V	1329	Mitochondrial beta-keto-acyl synthase; possible role in fatty acid synthesis; required for mitochondrial respiration; human homolog OXSM can complement yeast cem1 null mutant	1.22241	0.42687	-0.310644	-0.00599	-0.407178	-0.383178	-0.002873	-0.689107	-1.0907	-1.23128	-1.52315	-1.16323
YER015W	FAA2	V	2235	Medium chain fatty acyl-CoA synthetase; activates imported fatty acids; accepts a wide range of fatty acid chain lengths with a preference for medium chains C9:0-C13:0; localized to the peroxisome; comparative analysis suggests that a mitochondrially targeted form may result from translation starting at a non-canonical codon upstream of the annotated start codon	1.15631	0.3379	-1.96007	0.06451	0.41426	0.22959	2.59665	1.81945	0.76376	1.50486	1.89581	2.95343
YGL055W	OLE1	VII	1533	Delta(9) fatty acid desaturase; required for monounsaturated fatty acid synthesis and for normal distribution of mitochondria	2.22646	0.6823	0.77942	0.19396	1.24434	1.34521	6.19848	4.48701	3.10503	4.16598	5.04905	3.67081
YGL205W	POX1	VII	2247	Fatty-acyl coenzyme A oxidase; involved in the fatty acid beta-oxidation pathway; localized to the peroxisomal matrix	0.18142	-1.01945	-3.45867	0.19883	0.52922	0.56065	1.98837	0.94501	1.43451	2.00578	2.49368	5.45382
YJL196C	ELO1	X	933	Elongase I medium-chain acyl elongase; catalyzes carboxy-terminal elongation of unsaturated C12-C16 fatty acyl-CoAs to C16-C18 fatty acids; ELO1 has a paralog	1.14282	-0.209127	1.23049	0.04156	0.22906	0.36113	0.79929	-0.692712	-0.312258	-0.301975	-0.254528	-1.18162
YJL097W	PHS1	X	654	Essential 3-hydroxyacyl-CoA dehydratase of the ER membrane; involved in elongation of very long-chain fatty acids; evolutionarily conserved similar to mammalian PTPLA and PTPLB; involved in sphingolipid biosynthesis and protein trafficking	-0.609251	-0.01682	0.21673	-0.263478	0.32721	0.60091	1.37071	-0.180512	-0.58119	1.71649	0.16352	-0.197009
YJR019C	TES1	X	1050	Peroxisomal acyl-CoA thioesterase; likely to be involved in fatty acid oxidation rather than fatty acid synthesis; conserved protein also found in human peroxisomes; TES1 mRNA levels increase during growth on fatty acids	0.3096	-0.075156	-0.51859	0.08608	0.08453	0.33577	0.86564	0.69442	0.94913	0.64212	0.8541	1.80349
YKL182W	FAS1	XI	6156	Beta subunit of fatty acid synthetase; complex catalyzes the synthesis of long-chain saturated fatty acids; contains acetyltransacylase dehydratase	0.34086	0.27037	0.76787	0.1626	-0.146335	-0.226469	1.65166	2.54512	2.20325	1.4734	2.12842	1.20891
YKL055C	OAR1	XI	837	Mitochondrial 3-oxoacyl-[acyl-carrier-protein] reductase; may comprise a type II mitochondrial fatty acid synthase along with Mct1p; human homolog CBR4 complements yeast null mutant	-0.013218	0.9997	0.69824	0.01591	-0.136966	-0.301127	-1.2328	-0.865681	-0.619911	-1.20368	-2.00235	-1.61928
YLR284C	ECI1	XII	843	Peroxisomal delta3delta2-enoyl-CoA isomerase; hexameric protein that converts 3-hexenoyl-CoA to trans-2-hexenoyl-CoA	0.54807	-1.18014	-2.04624	-0.053758	0.45504	0.51781	0.69937	0.48275	0.89338	0.09755	2.11793	3.45743
YLR372W	ELO3	XII	1038	Elongase; involved in fatty acid and sphingolipid biosynthesis; synthesizes very long chain 20-26-carbon fatty acids from C18-CoA primers; involved in regulation of sphingolipid biosynthesis; lethality of the elo2 elo3 double null mutation is functionally complemented by human ELOVL1 and weakly complemented by human ELOVL3 or ELOV7	-2.13432	3.90993	2.56984	-0.732811	-0.137714	-0.071111	-0.251147	2.22215	1.40714	1.15036	-1.82549	-1.23381
YMR246W	FAA4	XIII	2085	Long chain fatty acyl-CoA synthetase; activates imported fatty acids with a preference for C12:0-C16:0 chain lengths; functions in long chain fatty acid import; important for survival during stationary phase; localized to lipid particles; involved in sphingolipid-to-glycerolipid metabolism; forms cytoplasmic foci upon DNA replication stress; mutation is complemented by any of human ACSBG1 ACSL1	0.14333	1.26377	-0.886279	0.14816	1.43783	1.36937	0.05171	0.35685	-1.62857	0.05654	0.53092	0.62708
YMR207C	HFA1	XIII	6372	Mitochondrial acetyl-coenzyme A carboxylase; catalyzes production of malonyl-CoA in mitochondrial fatty acid biosynthesis; relocalizes from mitochondrion to cytoplasm upon DNA replication stress; genetic and comparative analysis suggests that translation begins at a non-canonical (Ile) start codon at -372 relative to the annotated start codon	1.24088	0.39504	-0.074098	0.04916	0.46073	-0.014872	1.06071	-0.124303	-0.179903	-0.131018	-0.05861	-0.120677
YMR110C	HFD1	XIII	1599	Hexadecenal dehydrogenase; involved in the conversion of sphingosine 1-phosphate breakdown product hexadecenal to hexadecenoic acid; located in the mitochondrial outer membrane and also in lipid particles; human homolog ALDH3A2 a fatty aldehyde dehydrogenase (FALDH) mutated in neurocutaneous disorder Sjogren-Larsson syndrome	1.20058	-2.50849	-1.57496	0.25898	0.06445	0.25255	2.29315	0.9553	1.99737	1.35155	3.52824	3.82487
YNR016C	ACC1	XIV	6702	Acetyl-CoA carboxylase biotin containing enzyme; catalyzes carboxylation of cytosolic acetyl-CoA to form malonyl-CoA and regulates histone acetylation by regulating the availablity of acetyl-CoA; required for de novo biosynthesis of long-chain fatty acids; ACC1 has a paralog	0.08885	-1.3433	-0.155024	0.15452	0.31742	0.32828	1.08044	1.28829	0.54049	1.14611	2.949	1.02379
YOR317W	FAA1	XV	2103	Long chain fatty acyl-CoA synthetase; activates imported fatty acids with a preference for C12:0-C16:0 chain lengths; functions in long chain fatty acid import; accounts for most acyl-CoA synthetase activity; localized to lipid particles; involved in sphingolipid-to-glycerolipid metabolism; forms ER foci upon DNA replication stress; mutation is complemented by any of human ACSBG1 ACSL1	0.26876	-2.07354	-2.36762	-0.229604	-0.915882	-1.02901	1.00977	-0.152743	0.62391	0.5114	1.00492	1.96252
YOR221C	MCT1	XV	1083	Predicted malonyl-CoA:ACP transferase; putative component of a type-II mitochondrial fatty acid synthase that produces intermediates for phospholipid remodeling	0.21683	-0.035704	-0.208414	0.07001	-0.221905	-0.521825	-1.93353	-2.23753	-1.74174	-2.08035	-2.42373	-2.05515
YPL028W	ERG10	XVI	1197	Acetyl-CoA C-acetyltransferase (acetoacetyl-CoA thiolase); cytosolic enzyme that transfers an acetyl group from one acetyl-CoA molecule to another forming acetoacetyl-CoA; involved in the first step in mevalonate biosynthesis; human ACAT1 functionally complements the growth defect caused by repression of ERG10 expression	0.83962	-0.970227	-0.683072	-0.047095	0.24851	0.31224	2.61181	0.26311	0.68388	1.72509	1.48184	1.67919
YPL231W	FAS2	XVI	5664	Alpha subunit of fatty acid synthetase; complex catalyzes the synthesis of long-chain saturated fatty acids; contains the acyl-carrier protein domain and beta-ketoacyl reductase beta-ketoacyl synthase and self-pantetheinylation activities	1.60814	-0.114615	0.19324	0.25036	-0.598505	-0.67384	2.01164	1.32615	1.0457	0.65386	0.84226	0.17862

## Sheet: TAG synthesis
Table S4. Differential expression (log2-based) values for genes involved in the TAG biosynthesis pathway during N depletion and as a strain comparison in N deplete or replete conditions.
					D5A			BY4741			5 mM N			35 mM N
					5 mM N / 35 mM N			5 mM N / 35 mM N			D5A/BY4741			D5A/BY4741
GeneID	Name	Chromosome	Gene length	Function	T1	T2	T3	T1	T2	T3	T1	T2	T3	T1	T2	T3
YBL011W	SCT1	II	2280	Glycerol 3-phosphate/dihydroxyacetone phosphate sn-1 acyltransferase; dual substrate-specific acyltransferase of the glycerolipid biosynthesis pathway; prefers 16-carbon fatty acids; similar to Gpt2p; gene is constitutively transcribed	-0.570695	-0.979574	-0.347912	0.00084	-0.122401	-0.257645	-0.702318	-0.841055	-0.633231	-0.130782	0.01612	-0.542964
YCR068W	ATG15	III	1563	Putative lipase required for lysis of autophagic and Cvt bodies; targeted to intravacuolar vesicles during autophagy via the multivesicular body (MVB) pathway; required for the maintenance of lipid droplet quantity after the diauxic shift; regulates lipolysis	1.51515	-0.363087	-0.432257	0.17859	0.32146	0.34215	1.46192	0.57728	0.42542	0.12536	1.26183	1.19983
YDR284C	DPP1	IV	870	Diacylglycerol pyrophosphate (DGPP) phosphatase; zinc-regulated vacuolar membrane-associated lipid phosphatase dephosphorylates DGPP to phosphatidate (PA) and Pi	0.36825	-1.62973	-1.90961	-0.047712	0.23134	0.4449	2.85087	0.88874	0.80303	2.43491	2.74982	3.15755
YDL052C	SLC1	IV	912	1-acyl-sn-glycerol-3-phosphate acyltransferase; catalyzes the acylation of lysophosphatidic acid to form phosphatidic acid a key intermediate in lipid metabolism; enzymatic activity detected in lipid particles and microsomes	-1.79437	-0.378727	0.03782	-0.032984	0.12776	0.0663	-0.700756	-1.47222	-1.45697	1.06063	-0.965734	-1.42849
YDR058C	TGL2	IV	981	Triacylglycerol lipase that is localized to the mitochondria; has lipolytic activity towards triacylglycerols and diacylglycerols when expressed in E. coli	-0.514388	0.11925	-0.476039	0.23428	-0.101181	0.05722	-0.101617	0.15281	-0.208889	0.64705	-0.067617	0.32437
YIL053W	GPP1	IX	753	Constitutively expressed DL-glycerol-3-phosphate phosphatase; also known as glycerol-1-phosphatase; involved in glycerol biosynthesis induced in response to both anaerobic and osmotic stress; GPP1 has a paralog	-1.65407	2.69647	2.59139	0.11994	0.89139	0.37751	-2.40478	0.84687	1.05361	-0.630779	-0.958204	-1.16027
YER062C	GPP2	V	753	DL-glycerol-3-phosphate phosphatase involved in glycerol biosynthesis; also known as glycerol-1-phosphatase; induced in response to hyperosmotic or oxidative stress and during diauxic shift; GPP2 has a paralog	-1.20771	2.0719	3.73874	0.37096	-0.84452	-1.05592	-1.51953	0.89336	1.69725	0.05914	-2.02306	-3.09741
YFL053W	DAK2	VI	1776	Dihydroxyacetone kinase; required for detoxification of dihydroxyacetone (DHA); involved in stress adaptation	-0.440011	0.53393	0.44771	0.11399	-2.78301	-3.67503	-2.65172	-3.46841	-3.36926	-2.09772	-6.78535	-7.492
YGR205W	TDA10	VII	873	ATP-binding protein of unknown function; crystal structure resembles that of E.coli pantothenate kinase and other small kinases; null mutant is sensitive to expression of the top1-T722A allele	0.2348	-2.34916	-1.26592	0.40974	0.51811	0.43805	0.90061	0.76557	0.97254	1.07555	3.63284	2.67652
YHL032C	GUT1	VIII	2130	Glycerol kinase; converts glycerol to glycerol-3-phosphate; glucose repression of expression is mediated by Adr1p and Ino2p-Ino4p; derepression of expression on non-fermentable carbon sources is mediated by Opi1p and Rsf1p	-0.320647	-3.60463	-1.90791	0.13088	0.52763	0.39238	-0.047342	0.28889	0.82676	0.40418	4.42115	3.12705
YKR067W	GPT2	XI	2232	Glycerol-3-phosphate/dihydroxyacetone phosphate sn-1 acyltransferase; located in lipid particles and the ER; involved in the stepwise acylation of glycerol-3-phosphate and dihydroxyacetone in lipid biosynthesis; the most conserved motifs and functionally relevant residues are oriented towards the ER lumen	0.413	-2.34709	-1.44834	0.17092	0.3438	0.43883	0.15088	-1.03886	-0.741972	-0.091195	1.65202	1.14519
YKR089C	TGL4	XI	2733	Multifunctional lipase/hydrolase/phospholipase; triacylglycerol lipase steryl ester hydrolase	0.56804	-1.52001	-1.51026	0.08017	0.17615	0.11131	-0.5124	-0.854233	-0.630047	-1.00027	0.84193	0.99152
YKL094W	YJU3	XI	942	Monoglyceride lipase (MGL); functional ortholog of mammalian MGL localizes to lipid particles and membranes	0.44109	-0.873552	-0.314977	-0.044781	-0.135479	-0.042106	0.47926	-0.30354	-0.007243	-0.006618	0.43453	0.26563
YML070W	DAK1	XIII	1755	Dihydroxyacetone kinase; required for detoxification of dihydroxyacetone (DHA); involved in stress adaptation	-0.323974	-0.819284	-0.040777	0.183	0.02619	0.12515	0.08924	-0.278353	0.35201	0.59622	0.56712	0.51794
YMR110C	HFD1	XIII	1599	Hexadecenal dehydrogenase; involved in the conversion of sphingosine 1-phosphate breakdown product hexadecenal to hexadecenoic acid; located in the mitochondrial outer membrane and also in lipid particles; human homolog ALDH3A2 a fatty aldehyde dehydrogenase (FALDH) mutated in neurocutaneous disorder Sjogren-Larsson syndrome	1.20058	-2.50849	-1.57496	0.25898	0.06445	0.25255	2.29315	0.9553	1.99737	1.35155	3.52824	3.82487
YMR165C	PAH1	XIII	2589	Mg2+-dependent phosphatidate (PA) phosphatase; dephosphorylates PA to yield diacylglycerol; regulates phospholipid synthesis nuclear/ER membrane growth	0.70123	-1.00206	-0.840033	-0.090508	0.25919	0.14451	0.60175	0.11957	0.41891	-0.189987	1.38082	1.40346
YMR313C	TGL3	XIII	1929	Bifunctional triacylglycerol lipase and LPE acyltransferase; major lipid particle-localized triacylglycerol (TAG) lipase; catalyzes acylation of lysophosphatidylethanolamine (LPE) a function which is essential for sporulation; protein level and stability of Tgl3p are markedly reduced in the absence of lipid droplets; required with Tgl4p for timely bud formation	0.56977	-0.547113	-0.679983	-0.091363	-0.123102	-0.031914	-0.369844	-1.11245	-0.758885	-1.03098	-0.688443	-0.110817
YNR008W	LRO1	XIV	1986	Acyltransferase that catalyzes diacylglycerol esterification; one of several acyltransferases that contribute to triglyceride synthesis; Lro1p and Dga1p can O-acylate ceramides; putative homolog of human lecithin cholesterol acyltransferase	-0.491939	0.24516	0.60103	-0.009729	0.19302	0.34543	0.28248	0.19072	0.27471	0.76469	0.13858	0.01911
YOR175C	ALE1	XV	1860	Broad-specificity lysophospholipid acyltransferase; part of MBOAT family of membrane-bound O-acyltransferases; key component of Lands cycle; may have role in fatty acid exchange at sn-2 position of mature glycerophospholipids	-0.064089	-1.02382	-0.804325	-0.04902	0.25718	0.42452	0.32662	-0.04321	0.16473	0.34169	1.23779	1.39357
YOR245C	DGA1	XV	1257	Diacylglycerol acyltransferase; catalyzes the terminal step of triacylglycerol (TAG) formation acylates diacylglycerol using acyl-CoA as an acyl donor; Lro1p and Dga1p can O-acylate ceramides; localized to lipid particles	1.08863	-1.5019	-1.03363	0.04252	0.21616	0.13138	0.79309	-0.60888	0.0889	-0.253019	1.10919	1.25391
YOR120W	GCY1	XV	939	Glycerol dehydrogenase; involved in an alternative pathway for glycerol catabolism used under microaerobic conditions; also has mRNA binding activity; member of the aldo-keto reductase (AKR) family; human homolog AKR1B1 can complement yeast null mutant; protein abundance increases in response to DNA replication stress; GCY1 has a paralog YPR1	-0.174304	-2.05831	0.56867	-0.018435	-0.082451	-0.160737	-1.17271	-0.266914	0.82686	-1.01684	1.70895	0.09745

## Sheet: Phospholipid
Table S4. Differential expression (log2-based) values for genes involved in phospholipid biosynthesis during N depletion and as a strain comparison in N deplete or replete conditions.
					D5A			BY4741			5 mM N			35 mM N
					5 mM N / 35 mM N			5 mM N / 35 mM N			D5A/BY4741			D5A/BY4741
GeneID	Name	Chromosome	Gene length	Function	T1	T2	T3	T1	T2	T3	T1	T2	T3	T1	T2	T3
YBR029C	CDS1	II	1374	Phosphatidate cytidylyltransferase (CDP-diglyceride synthetase); an enzyme that catalyzes that conversion of CTP + phosphate into diphosphate + CDP-diaclglyerol a critical step in the synthesis of all major yeast phospholipids; human homolog CDS1 can complement yeast cds1 null mutant	-0.594915	0.96137	1.06147	0.10365	-0.272958	-0.192802	-0.072645	1.31446	0.61361	0.62592	0.08013	-0.640662
YCL004W	PGS1	III	1566	Phosphatidylglycerolphosphate synthase; catalyzes the synthesis of phosphatidylglycerolphosphate from CDP-diacylglycerol and sn-glycerol 3-phosphate in the first committed and rate-limiting step of cardiolipin biosynthesis	0.35581	-0.483227	-0.134818	0.03706	-0.185468	-0.279624	0.68194	0.10913	0.28155	0.36319	0.40689	0.13675
YDL142C	CRD1	IV	852	Cardiolipin synthase; produces cardiolipin which is a phospholipid of the mitochondrial inner membrane that is required for normal mitochondrial membrane potential and function and for correct integration of membrane-multispanning proteins into the mitochondrial outer membrane; required to maintain tubular mitochondrial morphology and functions in mitochondrial fusion; also required for normal va…	1.55523	-0.594267	-0.088061	0.11423	0.29449	0.32035	1.13706	-0.218892	-0.209859	-0.303945	0.66987	0.19855
YDR147W	EKI1	IV	1605	Ethanolamine kinase; primarily responsible for phosphatidylethanolamine synthesis via the CDP-ethanolamine pathway; exhibits some choline kinase activity thus contributing to phosphatidylcholine synthesis via the CDP-choline pathway; EKI1 has a paralog	0.70688	1.09285	-0.181807	-0.010275	0.44103	0.38726	0.34283	0.22929	-0.265215	-0.37433	-0.422529	0.30385
YDL022W	GPD1	IV	1176	NAD-dependent glycerol-3-phosphate dehydrogenase; key enzyme of glycerol synthesis essential for growth under osmotic stress; expression regulated by high-osmolarity glycerol response pathway; protein abundance increases in response to DNA replication stress; constitutively inactivated via phosphorylation by the protein kinases Ypk1p and Ypk2p	-1.28475	-2.81965	-1.80436	0.60114	0.77383	0.88634	0.08899	0.7048	1.61816	1.97488	4.29827	4.30886
YIL124W	AYR1	IX	894	Bifunctional triacylglycerol lipase and 1-acyl DHAP reductase; NADPH-dependent 1-acyl dihydroxyacetone phosphate reductase involved in phosphatidic acid biosynthesis; lipid droplet triacylglycerol lipase involved in the mobilization of non-polar lipids; found in lipid particles the endoplasmic reticulum and the mitochondrial outer membrane; required for spore germination; role in cell wall biosyn…	-0.430938	-2.24929	-1.35293	-0.079349	-0.047547	0.19722	-0.072195	-0.720778	0.85682	0.27939	1.48096	2.40696
YIL155C	GUT2	IX	1950	Mitochondrial glycerol-3-phosphate dehydrogenase; expression is repressed by both glucose and cAMP and derepressed by non-fermentable carbon sources in a Snf1p Rsf1p	0.78089	-2.59497	-1.38665	0.53349	0.69062	0.51536	0.13034	0.40142	1.25874	-0.11706	3.68701	3.16075
YER026C	CHO1	V	831	Phosphatidylserine synthase; functions in phospholipid biosynthesis; catalyzes the reaction CDP-diaclyglycerol + L-serine = CMP + L-1-phosphatidylserine transcriptionally repressed by myo-inositol and choline	0.50134	-1.20292	-0.606883	0.08189	-0.535515	-0.26841	1.0737	0.51935	0.24566	0.65425	1.18675	0.58413
YGR157W	CHO2	VII	2610	Phosphatidylethanolamine methyltransferase (PEMT); catalyzes the first step in the conversion of phosphatidylethanolamine to phosphatidylcholine during the methylation pathway of phosphatidylcholine biosynthesis	0.44061	-0.706252	0.56043	0.1508	-0.39119	-0.224703	0.55187	0.07152	-0.680909	0.26207	0.38658	-1.46604
YGR110W	CLD1	VII	1338	Mitochondrial cardiolipin-specific phospholipase; functions upstream of Taz1p to generate monolyso-cardiolipin; transcription increases upon genotoxic stress; involved in restricting Ty1 transposition; has homology to mammalian CGI-58	1.44677	-2.42037	-2.45253	0.13817	0.39235	0.23264	-0.322725	-2.6977	-2.03371	-1.63132	0.11502	0.65145
YGR007W	ECT1	VII	972	Ethanolamine-phosphate cytidylyltransferase; catalyzes the second step of phosphatidylethanolamine biosynthesis; involved in the maintenance of plasma membrane; similar to mammalian CTP: phosphocholine cytidylyl-transferases; inability of the null mutant to synthesize phosphatidylethanolamine and phosphatidylcholine from ethanolamine is functionally complemented by human PCYT2	0.83196	0.45888	0.11317	0.02406	0.17002	0.12558	0.77536	0.1683	-0.20598	-0.032534	-0.120552	-0.193576
YGR202C	PCT1	VII	1275	Cholinephosphate cytidylyltransferase; a rate-determining enzyme of the CDP-choline pathway for phosphatidylcholine synthesis inhibited by Sec14p	0.17207	0.82285	-0.20523	0.08267	0.48126	0.54503	-0.539993	-0.500021	-0.490159	-0.629397	-0.841613	0.26011
YGR170W	PSD2	VII	3417	Phosphatidylserine decarboxylase of the Golgi and vacuolar membranes; converts phosphatidylserine to phosphatidylethanolamine; controls vacuolar membrane phospholipid content by regulating phospholipids in compartments that will eventually give rise to the vacuole; loss of Psd2p causes a specific reduction in vacuolar membrane PE levels while total PE levels are not significantly affected	-0.32439	-0.394817	0.02221	0.05209	0.08285	-0.133633	-1.07099	-0.822495	-0.742089	-0.694504	-0.344826	-0.897932
YHR123W	EPT1	VIII	1267	sn-12-diacylglycerol ethanolamine- and cholinephosphotranferase; not essential for viability; EPT1 has a paralog	0.12082	1.52064	1.10663	-0.105969	-0.120643	-0.244502	1.14771	0.69556	0.20982	0.92092	-0.945727	-1.14131
YHR100C	GEP4	VIII	558	Mitochondrial phosphatidylglycerophosphatase (PGP phosphatase); dephosphorylates phosphatidylglycerolphosphate to generate phosphatidylglycerol an essential step during cardiolipin biosynthesis; null mutant is sensitive to tunicamycin	2.01188	1.23021	1.26461	0.41715	0.12744	-0.259872	1.66042	0.42213	-0.412225	0.06569	-0.680648	-1.9367
YJR073C	OPI3	X	621	Methylene-fatty-acyl-phospholipid synthase; catalyzes the last two steps in phosphatidylcholine biosynthesis; also known as phospholipid methyltransferase	0.03008	-2.43115	-0.484957	0.26891	-0.398692	-0.471607	0.76865	-0.285503	0.32508	1.00748	1.74696	0.33843
YKR031C	SPO14	XI	5052	Phospholipase D; catalyzes the hydrolysis of phosphatidylcholine producing choline and phosphatidic acid; involved in Sec14p-independent secretion; required for meiosis and spore formation; differently regulated in secretion and meiosis; participates in transcription initiation and/or early elongation of specific genes; interacts with "foot domain" of RNA polymerase II; deletion results in abnorm…	0.50887	-0.963123	-1.54828	0.2966	0.71432	0.68431	0.24544	-0.564857	-0.607147	0.03317	1.11259	1.62545
YLR133W	CKI1	XII	1749	Choline kinase; catalyzes the first step in phosphatidylcholine synthesis via the CDP-choline (Kennedy pathway); exhibits some ethanolamine kinase activity contributing to phosphatidylethanolamine synthesis via the CDP-ethanolamine pathway; CKI1 has a paralog EKI1	0.40373	-0.547018	0.21638	0.37759	-0.293777	-0.403562	0.64804	-0.328991	-0.21612	0.62191	-0.07575	-0.83606
YML059C	NTE1	XIII	5040	Serine esterase; homolog of human neuropathy target esterase (NTE); Nte1p-mediated phosphatidylcholine turnover influences transcription factor Opi1p localization affecting transcriptional regulation of phospholipid biosynthesis genes	-0.402246	-0.616874	-0.316111	0.08271	0.28125	0.32342	0.06991	-0.46923	-0.549262	0.55487	0.42889	0.09027
YMR008C	PLB1	XIII	1995	Phospholipase B (lysophospholipase) involved in lipid metabolism; required for efficient acyl chain remodeling of newly synthesized phosphatidylethanolamine-derived phosphatidylcholine; required for deacylation of phosphatidylcholine and phosphatidylethanolamine but not phosphatidylinositol; PLB1 has a paralog PLB3	-0.530704	-1.19995	-0.988848	0.158	-0.282664	-0.650677	0.34678	-1.71987	-0.842343	1.03548	-0.802591	-0.504172
YMR006C	PLB2	XIII	2121	Phospholipase B (lysophospholipase) involved in lipid metabolism; displays transacylase activity in vitro; overproduction confers resistance to lysophosphatidylcholine	-0.716907	0.29561	-0.231583	0.01727	-0.137732	-0.280455	1.60918	1.55273	0.48144	2.34335	1.1194	0.43257
YNL130C	CPT1	XIV	1274	Cholinephosphotransferase; required for phosphatidylcholine biosynthesis and for inositol-dependent regulation of EPT1 transcription; CPT1 has a paralog EPT1	0.39155	0.53464	0.80186	0.15759	0.0711	-0.147914	0.35603	0.20798	0.28629	0.12207	-0.255556	-0.663483
YNL169C	PSD1	XIV	1503	Phosphatidylserine decarboxylase of the mitochondrial inner membrane; converts phosphatidylserine to phosphatidylethanolamine; regulates mitochondrial fusion and morphology by affecting lipid mixing in the mitochondrial membrane and by influencing the ratio of long to short forms of Mgm1p; partly exposed to the mitochondrial intermembrane space; autocatalytically processed	-0.790585	-1.38516	-0.739629	0.21436	-0.256742	-0.187494	-0.039301	0.01525	-0.563238	0.96564	1.14367	-0.011103
YOR311C	DGK1	XV	873	Diacylglycerol kinase; localized to the endoplasmic reticulum (ER); overproduction induces enlargement of ER-like membrane structures and suppresses a temperature-sensitive sly1 mutation; contains a CTP transferase domain	0.00949	0.72782	0.49604	-0.173111	-0.008567	-0.005241	0.16678	-0.422282	-0.588594	-0.015822	-1.15867	-1.08987
YOL059W	GPD2	XV	1323	NAD-dependent glycerol 3-phosphate dehydrogenase; expression is controlled by an oxygen-independent signaling pathway required to regulate metabolism under anoxic conditions; located in cytosol and mitochondria; constitutively active but is inactivated via phosphorylation by energy-stress responsive kinase SNF1; GPD2 has a paralog GPD1	-0.424877	1.47832	1.23909	-0.062139	0.44667	0.40025	-0.439796	0.57328	0.39692	-0.077057	-0.458365	-0.441924
YOL011W	PLB3	XV	2061	Phospholipase B (lysophospholipase) involved in lipid metabolism; hydrolyzes phosphatidylinositol and phosphatidylserine and displays transacylase activity in vitro; PLB3 has a paralog PLB1	-0.111714	-1.50337	-0.532981	-0.044954	0.19198	0.12678	0.4332	-1.50989	-0.753028	0.49996	0.18546	-0.093263
YPL110C	GDE1	XVI	3672	Glycerophosphocholine (GroPCho) phosphodiesterase; hydrolyzes GroPCho to choline and glycerolphosphate for use as a phosphate source and as a precursor for phosphocholine synthesis; may interact with ribosomes	-0.456982	-0.022729	-0.797772	-0.091876	-0.775836	-0.77947	-0.614824	-0.999112	-0.810439	-0.249717	-1.75222	-0.792136
YPL206C	PGC1	XVI	966	Phosphatidylglycerol phospholipase C; regulates phosphatidylglycerol (PG) accumulation via a phospholipase C-type degradation mechanism; PG levels affect mitochondrial function; contains glycerophosphodiester phosphodiesterase motifs	0.26381	-1.43342	-0.791427	0.20404	0.28097	0.241	0.72096	-0.279125	0.18081	0.6612	1.43526	1.21323
YPR113W	PIS1	XVI	663	Phosphatidylinositol synthase; required for biosynthesis of phosphatidylinositol which is a precursor for polyphosphoinositides	-0.693997	2.24877	1.84924	-0.133244	-0.010675	-0.037812	-0.081404	0.73766	0.39995	0.47935	-1.52178	-1.4871
YPR140W	TAZ1	XVI	1146	Lyso-phosphatidylcholine acyltransferase; required for normal phospholipid content of mitochondrial membranes; major determinant of the final acyl chain composition of the mitochondrial-specific phospholipid cardiolipin; mutations in human ortholog tafazzin (TAZ) cause Barth syndrome a rare X-linked disease characterized by skeletal and cardiomyopathy and bouts of cyclic neutropenia; a specific s…	0.73251	0.20349	0.35663	0.07554	0.1135	0.24855	0.26613	0.47169	1.10812	-0.390842	0.38171	1.00005

## Sheet: TCA
Table S4. Differential expression (log2-based) values for genes involved in the TCA pathway during N depletion and as a strain comparison in N deplete or replete conditions.
					D5A			BY4741			5 mM N			35 mM N
					5 mM N / 35 mM N			5 mM N / 35 mM N			D5A/BY4741			D5A/BY4741
GeneID	Name	Chromosome	Gene length	Function	T1	T2	T3	T1	T2	T3	T1	T2	T3	T1	T2	T3
YBR218C	PYC2	II	3543	Pyruvate carboxylase isoform; cytoplasmic enzyme that converts pyruvate to oxaloacetate; differentially regulated than isoform Pyc1p; mutations in the human homolog are associated with lactic acidosis; PYC2 has a paralog PYC1	1.14594	0.65962	0.38612	0.3966	0.48707	0.19128	-0.088016	-0.349561	-0.451429	-0.837357	-0.522114	-0.646267
YCR005C	CIT2	III	1383	Citrate synthase peroxisomal isozyme involved in glyoxylate cycle; catalyzes condensation of acetyl coenzyme A and oxaloacetate to form citrate; expression is controlled by Rtg1p and Rtg2p transcription factors; SCF-Ucc1 regulates level of Cit2p to maintain citrate homeostasis; oxaloacetate-dependent positive feedback loop inhibits Cit2p ubiquitination; CIT2 has a paralog	-4.12316	-6.34491	-4.24569	-1.0854	-1.39144	-1.31574	-3.40378	-1.88491	-1.49519	-0.366018	3.06857	1.43477
YDL066W	IDP1	IV	1287	Mitochondrial NADP-specific isocitrate dehydrogenase; catalyzes the oxidation of isocitrate to alpha-ketoglutarate; not required for mitochondrial respiration and may function to divert alpha-ketoglutarate to biosynthetic processes	0.26496	-1.27309	-0.655984	-0.232012	0.23622	-0.324995	-1.21621	-2.21556	-1.81095	-1.71319	-0.70625	-1.47996
YDR148C	KGD2	IV	1392	Dihydrolipoyl transsuccinylase; component of the mitochondrial alpha-ketoglutarate dehydrogenase complex which catalyzes the oxidative decarboxylation of alpha-ketoglutarate to succinyl-CoA in the TCA cycle; phosphorylated	0.1311	-2.62114	-0.851277	0.20674	0.06928	0.18696	0.87365	0.623	1.57026	0.94929	3.31342	2.6085
YDL078C	MDH3	IV	1032	Peroxisomal malate dehydrogenase; catalyzes interconversion of malate and oxaloacetate; involved in the glyoxylate cycle	0.77183	-1.77637	-1.79448	0.14055	0.28277	0.33418	1.64479	0.69104	1.45181	1.01352	2.75018	3.58048
YDR178W	SDH4	IV	546	Membrane anchor subunit of succinate dehydrogenase (SDH); involved in coupling the oxidation of succinate to the transfer of electrons to ubiquinone as part of the TCA cycle and the mitochondrial respiratory chain; has similarity to human SDH subunit D (SDHD) which is implicated in paraganglioma	0.33244	-2.92639	-0.830036	0.27755	-0.003713	0.01499	1.14528	0.15116	0.78584	1.09039	3.07384	1.63087
YIL125W	KGD1	IX	3045	Subunit of the mitochondrial alpha-ketoglutarate dehydrogenase complex; catalyzes a key step in the tricarboxylic acid (TCA) cycle the oxidative decarboxylation of alpha-ketoglutarate to form succinyl-CoA	0.14645	-3.20635	-1.39683	0.24255	0.20585	0.14293	0.45945	-0.333962	0.39137	0.55554	3.07824	1.93113
YFL018C	LPD1	VI	1500	Dihydrolipoamide dehydrogenase; the lipoamide dehydrogenase component (E3) of the pyruvate dehydrogenase and 2-oxoglutarate dehydrogenase multi-enzyme complexes; PDH complex is concentrated in spots within the mitochondrial matrix often near the ERMES complex and near peroxisomes; LPD1 has a paralog	-0.264947	-2.49938	-1.65827	0.15265	0.32637	-0.031617	0.08418	-1.17016	-0.444669	0.50177	1.65559	1.18199
YGR244C	LSC2	VII	1284	Beta subunit of succinyl-CoA ligase; succinyl-CoA ligase is a mitochondrial enzyme of the TCA cycle that catalyzes the nucleotide-dependent conversion of succinyl-CoA to succinate	0.58528	-0.614171	-0.571179	0.73114	0.91593	1.22241	1.94779	0.83737	0.83475	2.09365	2.36747	2.62834
YGL062W	PYC1	VII	3537	Pyruvate carboxylase isoform; cytoplasmic enzyme that converts pyruvate to oxaloacetate; differentially regulated than isoform Pyc2p; mutations in the human homolog are associated with lactic acidosis; PYC1 has a paralog PYC2	-0.321208	-3.79558	-1.74907	-0.261034	-0.373645	-0.907271	-0.201505	-0.537167	-0.419341	-0.141331	2.88476	0.42246
YJL045W		X	1905	Minor succinate dehydrogenase isozyme; participates in oxidation of succinate and transfer of electrons to ubiquinone; induced during the diauxic shift in a Cat8p-dependent manner; YJL045W has a paralog SDH1	0.39203	-2.72631	-1.65499	0.22569	0.52925	0.86617	0.22229	2.01928	2.68267	0.05594	5.27485	5.20383
YKL085W	MDH1	XI	1005	Mitochondrial malate dehydrogenase; catalyzes interconversion of malate and oxaloacetate; involved in the tricarboxylic acid (TCA) cycle; phosphorylated	-1.55262	-3.7738	-1.53059	0.19829	0.34392	0.08169	-0.44771	-0.849975	0.03567	1.3032	3.26774	1.64796
YKL148C	SDH1	XI	1923	Flavoprotein subunit of succinate dehydrogenase; couples the oxidation of succinate to the transfer of electrons to ubiquinone as part of the TCA cycle and the mitochondrial respiratory chain; FAD binding to Sdh1p is required for the assembly of the succinate dehydrogenase subunits; mutations in human ortholog SDHA are associated with Leigh syndrome	-0.398366	-3.35768	-0.838196	0.39397	0.67131	0.52572	0.68312	0.5398	1.1265	1.47545	4.56879	2.49042
YKL141W	SDH3	XI	597	Subunit of succinate dehydrogenase and of TIM22 translocase; functions as cytochrome b subunit of succinate dehydrogenase which couples oxidation of succinate to transfer of electrons to ubiquinone as part of the TCA cycle and the mitochondrial respiratory chain; also required for mitochondrial inner membrane protein import as part of the TIM22 complex; SDH3 has a paralog	0.37237	-1.55375	-0.05549	0.00829	0.78893	0.68674	1.29221	0.82981	1.43047	0.92814	3.1725	2.1727
YLR304C	ACO1	XII	2337	Aconitase; required for the tricarboxylic acid (TCA) cycle and also independently required for mitochondrial genome maintenance; component of the mitochondrial nucleoid; mutation leads to glutamate auxotrophy; human homolog ACO2 can complement yeast null mutant	0.2787	-2.51512	-1.47392	-0.324101	-0.410035	-0.388332	1.70817	2.19227	2.19131	1.10537	4.29736	3.2769
YLR174W	IDP2	XII	1239	Cytosolic NADP-specific isocitrate dehydrogenase; catalyzes oxidation of isocitrate to alpha-ketoglutarate; levels are elevated during growth on non-fermentable carbon sources and reduced during growth on glucose; IDP2 has a paralog IDP3	1.23529	-4.4766	-0.436818	0.2523	0.31148	0.13822	0.6392	0.84086	1.5381	-0.343783	5.62894	2.11314
YLL041C	SDH2	XII	801	Iron-sulfur protein subunit of succinate dehydrogenase; the complex couples the oxidation of succinate to the transfer of electrons to ubiquinone as part of the TCA cycle and the mitochondrial respiratory chain; other members are Sdh1p Sdh3p	-0.297268	-3.30426	-1.17915	0.27237	0.99063	0.67446	0.65671	0.34188	1.44992	1.22635	4.63678	3.30353
YNR001C	CIT1	XIV	1440	Citrate synthase; catalyzes the condensation of acetyl coenzyme A and oxaloacetate to form citrate; the rate-limiting enzyme of the TCA cycle; nuclear encoded mitochondrial protein; CIT1 has a paralog CIT2	-1.00418	-5.84785	-3.08436	-0.756081	-0.804588	-0.953774	-0.089251	-0.842475	0.40589	0.15884	4.20079	2.53647
YNL037C	IDH1	XIV	1083	Subunit of mitochondrial NAD(+)-dependent isocitrate dehydrogenase; complex catalyzes the oxidation of isocitrate to alpha-ketoglutarate in the TCA cycle	1.5475	-2.27493	-0.714813	-0.052959	0.45469	0.09977	1.0974	-0.299809	-0.19314	-0.50306	2.42981	0.62144
YNL009W	IDP3	XIV	1263	Peroxisomal NADP-dependent isocitrate dehydrogenase; catalyzes oxidation of isocitrate to alpha-ketoglutarate with the formation of NADP(H+) required for growth on unsaturated fatty acids; IDP3 has a paralog	0.39065	-0.405795	-1.62112	-0.344806	-0.411622	-0.164661	1.14272	0.42461	0.8221	0.40726	0.41878	2.27856
YNL071W	LAT1	XIV	1449	Dihydrolipoamide acetyltransferase component (E2) of the PDC; the pyruvate dehydrogenase complex (PDC) catalyzes the oxidative decarboxylation of pyruvate to acetyl-CoA	-1.12855	-1.66636	-1.53183	-0.092453	-0.114152	-0.112068	-0.325555	0.08104	0.51137	0.71054	1.63324	1.93113
YOR136W	IDH2	XV	1110	Subunit of mitochondrial NAD(+)-dependent isocitrate dehydrogenase; complex catalyzes the oxidation of isocitrate to alpha-ketoglutarate in the TCA cycle; phosphorylated	1.18072	-2.97649	-1.08934	-0.138192	0.30444	-0.11719	1.19843	-0.533258	-0.415911	-0.12048	2.74767	0.55624
YOR142W	LSC1	XV	990	Alpha subunit of succinyl-CoA ligase; succinyl-CoA ligase is a mitochondrial enzyme of the TCA cycle that catalyzes the nucleotide-dependent conversion of succinyl-CoA to succinate; phosphorylated	0.65222	-0.570098	-0.489835	0.19786	0.52042	0.35701	1.18605	0.22528	0.3471	0.73169	1.3158	1.19395
YOL126C	MDH2	XV	1134	Cytoplasmic malate dehydrogenase; one of three isozymes that catalyze interconversion of malate and oxaloacetate; involved in the glyoxylate cycle and gluconeogenesis during growth on two-carbon compounds; interacts with Pck1p and Fbp1	1.68843	-1.92648	-1.28185	0.31815	-0.09228	0.13413	2.13215	1.43304	1.67751	0.76187	3.26723	3.09349
YPR001W	CIT3	XVI	1461	Dual specificity mitochondrial citrate and methylcitrate synthase; catalyzes the condensation of acetyl-CoA and oxaloacetate to form citrate and that of propionyl-CoA and oxaloacetate to form 2-methylcitrate	-0.958816	-2.66591	-4.2555	-1.01352	-0.175206	-0.402077	-1.24591	-1.39075	-1.44618	-1.30061	1.09995	2.40724
YPL262W	FUM1	XVI	1467	Fumarase; converts fumaric acid to L-malic acid in the TCA cycle; cytosolic and mitochondrial distribution determined by the N-terminal targeting sequence protein conformation	-0.035041	-2.3122	-0.730462	-0.173048	0.34974	0.02951	0.86799	0.41423	0.84175	0.72999	3.07616	1.60172

## Sheet: N Metabolism
Table S4. Differential expression (log2-based) values for genes involved in the nitrogen metabolic pathway during N depletion and as a strain comparison in N deplete or replete conditions.
					D5A			BY4741			5 mM N			35 mM N
					5 mM N / 35 mM N			5 mM N / 35 mM N			D5A/BY4741			D5A/BY4741
GeneID	Name	Chromosome	Gene length	Function	T1	T2	T3	T1	T2	T3	T1	T2	T3	T1	T2	T3
YAL062W	GDH3	I	1374	NADP(+)-dependent glutamate dehydrogenase; synthesizes glutamate from ammonia and alpha-ketoglutarate; rate of alpha-ketoglutarate utilization differs from Gdh1p; expression regulated by nitrogen and carbon sources; GDH3 has a paralog GDH1	1.14736	-1.86461	-0.55728	0.30744	-0.249226	0.39028	0.5065	0.81067	1.08378	-0.333427	2.42605	2.03134
YDL215C	GDH2	IV	3279	NAD(+)-dependent glutamate dehydrogenase; degrades glutamate to ammonia and alpha-ketoglutarate; expression sensitive to nitrogen catabolite repression and intracellular ammonia levels; genetically interacts with GDH3 by suppressing stress-induced apoptosis	2.42476	1.02183	-1.57526	0.53686	0.31179	-0.005056	0.58594	1.8377	-0.385236	-1.30197	1.12765	1.18497
YDL171C	GLT1	IV	6438	NAD(+)-dependent glutamate synthase (GOGAT); synthesizes glutamate from glutamine and alpha-ketoglutarate; with Gln1p forms the secondary pathway for glutamate biosynthesis from ammonia; expression regulated by nitrogen source; assembles into filaments as cells approach stationary phase and under cytosolic acidification and starvation conditions	1.20903	2.07921	1.47193	0.14171	0.68005	0.21886	1.0259	1.8835	1.91712	-0.041428	0.48434	0.66405
YIR027C	DAL1	IX	1383	Allantoinase; converts allantoin to allantoate in the first step of allantoin degradation; expression sensitive to nitrogen catabolite repression	2.17449	3.49304	2.97965	0.75951	0.63914	-0.058834	2.427	1.8623	1.7866	1.01201	-0.991605	-1.25188
YIR029W	DAL2	IX	1032	Allantoicase; converts allantoate to urea and ureidoglycolate in the second step of allantoin degradation; expression sensitive to nitrogen catabolite repression and induced by allophanate an intermediate in allantoin degradation	3.01308	0.7808	0.48359	1.12228	0.93229	0.89956	1.73417	0.05285	-0.773498	-0.156632	0.20435	-0.357525
YIR032C	DAL3	IX	588	Ureidoglycolate lyase; converts ureidoglycolate to glyoxylate and urea in the third step of allantoin degradation; expression is sensitive to nitrogen catabolite repression; this enzyme is sometimes referred to "ureidoglycolate hydrolase" but should not be confused with the Arabidopsis thaliana ureidoglycolate hydrolase enzyme which converts ureidoglycolate to glyoxylate ammonia and carbon dioxide	1.72874	1.61516	2.55451	1.39532	1.56005	1.70768	0.1479	-1.03516	-1.19438	-0.185519	-1.09027	-2.04121
YJR149W		X	1215	Putative protein of unknown function; green fluorescent protein (GFP)-fusion protein localizes to the cytoplasm	2.28219	-2.21387	-1.28925	0.42734	0.73656	0.15953	-0.13458	-1.81904	-0.266553	-1.98942	1.13139	1.18223
YNL036W	NCE103	XIV	666	Carbonic anhydrase; metalloenzyme that catalyzes CO2 hydration to bicarbonate which is an important metabolic substrate	1.06867	-4.43117	-1.24313	0.53331	-0.580759	-0.497891	-1.18548	-3.29178	-2.60657	-1.72083	0.55863	-1.86133
YOR375C	GDH1	XV	1365	NADP(+)-dependent glutamate dehydrogenase; synthesizes glutamate from ammonia and alpha-ketoglutarate; rate of alpha-ketoglutarate utilization differs from Gdh3p; expression regulated by nitrogen and carbon sources; GDH1 has a paralog GDH3	-1.67036	2.20364	3.76509	0.77184	1.3846	1.73315	-1.02755	0.84896	-0.386458	1.41464	0.02991	-2.4184
YPR035W	GLN1	XVI	1113	Glutamine synthetase (GS); synthesizes glutamine from glutamate and ammonia; with Glt1p forms the secondary pathway for glutamate biosynthesis from ammonia; expression regulated by nitrogen source and by amino acid limitation; forms filaments of back-to-back stacks of cylindrical homo-decamers at low pH	1.14779	2.01572	2.39035	0.70503	0.41511	-0.202853	0.46674	0.82342	1.03416	0.02398	-0.777196	-1.55904

## Sheet: AA metabolism
Table S4. Differential expression (log2-based) values for genes involved in amino acid metabolic pathways during N depletion and as a strain comparison in N deplete or replete conditions.
					D5A			BY4741			5 mM N			35 mM N
					5 mM N / 35 mM N			5 mM N / 35 mM N			D5A/BY4741			D5A/BY4741
GeneID	Name	Chromosome	Gene length	Function	T1	T2	T3	T1	T2	T3	T1	T2	T3	T1	T2	T3
YDR111C	ALT2	IV	1524	Catalytically inactive alanine transaminase; expression is repressed in the presence of alanine and repression is mediated by Nrg1p; ALT2 has a paralog ALT1	0.14089	-1.34846	-2.52355	0.08092	-0.273458	-0.289576	-0.017508	-0.903439	-1.66025	-0.077478	0.17156	0.57373
	ARG5	V	2592	Acetylglutamate kinase and N-acetyl-gamma-glutamyl-phosphate reductase; N-acetyl-L-glutamate kinase (NAGK) catalyzes the 2nd and N-acetyl-gamma-glutamyl-phosphate reductase (NAGSA)	-0.238489	0.06734	0.98365	-0.882149	0.00031	-1.63955	-1.80189	-0.524218	-0.613632	0.35294	-0.042272	-0.566797
YHR018C	ARG4	VIII	1392	Argininosuccinate lyase; catalyzes the final step in the arginine biosynthesis pathway	2.31043	1.52977	1.18754	0.35513	0.39042	-0.120927	0.21207	-0.627184	-1.47194	-1.74323	-1.76654	-2.78041
YJL088W	ARG3	X	1017	Ornithine carbamoyltransferase; also known as carbamoylphosphate:L-ornithine carbamoyltransferase; catalyzes the biosynthesis of the arginine precursor citrulline	2.19054	-0.585407	-0.649441	0.04522	0.02091	-0.355703	-0.259959	-0.331784	-1.76261	-2.40528	0.27453	-1.46887
YJL071W	ARG2	X	1725	Acetylglutamate synthase (glutamate N-acetyltransferase); mitochondrial enzyme that catalyzes the first step in the biosynthesis of the arginine precursor ornithine; forms a complex with Arg56p	1.08108	0.42958	-0.079699	-0.037529	0.12061	-0.144336	-1.48975	-2.18442	-2.08561	-2.60836	-2.4934	-2.15025
YLR089C	ALT1	XII	1779	Alanine transaminase (glutamic pyruvic transaminase); involved in alanine biosynthesis and catabolism; TOR1-independent role in determining chronological lifespan; expression is induced in the presence of alanine; repression is mediated by Nrg1p; ALT1 has a paralog ALT2	0.67095	0.59232	0.85908	0.4396	0.33621	-0.084527	-1.99313	-2.55649	-2.34034	-2.22448	-2.8126	-3.28394
YMR062C	ARG7	XIII	1326	Mitochondrial ornithine acetyltransferase; catalyzes the fifth step in arginine biosynthesis; also possesses acetylglutamate synthase activity regenerates acetylglutamate while forming ornithine	3.13409	1.46844	-0.055158	0.33598	0.10699	-0.2628	-0.600731	-2.6598	-3.16727	-3.39884	-4.02125	-3.37492
YOL058W	ARG1	XV	1263	Arginosuccinate synthetase; catalyzes the formation of L-argininosuccinate from citrulline and L-aspartate in the arginine biosynthesis pathway; potential Cdc28p substrate	2.37928	2.02143	1.01528	0.43629	0.79919	0.10122	0.61826	0.05356	-1.3878	-1.32473	-1.16868	-2.30187
YOL140W	ARG8	XV	1272	Acetylornithine aminotransferase; catalyzes the fourth step in the biosynthesis of the arginine precursor ornithine	1.67929	1.55141	0.88824	0.17277	-0.181304	-0.852359	-0.458891	-0.156562	-0.626445	-1.96541	-1.88928	-2.36705
YPL111W	CAR1	XVI	1002	Arginase catabolizes arginine to ornithine and urea; expression responds to both induction by arginine and nitrogen catabolite repression; disruption decreases production of carcinogen ethyl carbamate during wine fermentation and also enhances freeze tolerance	3.27474	0.79298	-1.57978	0.53864	1.28694	1.39317	2.69499	-1.73788	-2.87428	-0.041101	-1.24392	0.09867
	Alanine, aspartate and glutamate metabolism
YBR006W	UGA2	II	1494	Succinate semialdehyde dehydrogenase; involved in the utilization of gamma-aminobutyrate (GABA) as a nitrogen source; part of the 4-aminobutyrate and glutamate degradation pathways; localized to the cytoplasm	1.32483	-1.79727	-0.435344	0.14363	-0.898171	-0.997063	0.27544	-0.826701	0.4018	-0.905767	0.0724	-0.159918
YDR321W	ASP1	IV	1146	Cytosolic L-asparaginase involved in asparagine catabolism; catalyzes hydrolysis of L-asparagine to aspartic acid and ammonia	-1.72432	2.56747	1.80078	-0.478039	0.05709	0.06407	-1.0988	0.68001	0.29816	0.14748	-1.83037	-1.43856
YDR111C	ALT2	IV	1524	Catalytically inactive alanine transaminase; expression is repressed in the presence of alanine and repression is mediated by Nrg1p; ALT2 has a paralog ALT1	0.14089	-1.34846	-2.52355	0.08092	-0.273458	-0.289576	-0.017508	-0.903439	-1.66025	-0.077478	0.17156	0.57373
YFL030W	AGX1	VI	1158	Alanine:glyoxylate aminotransferase (AGT); catalyzes the synthesis of glycine from glyoxylate which is one of three pathways for glycine biosynthesis in yeast; similar to mammalian and plant alanine:glyoxylate aminotransferases; human homolog AGXT complements yeast null mutant	1.32079	-3.54428	-0.005665	0.03487	0.89688	0.94904	1.24639	-0.427181	0.08846	-0.039523	4.01398	1.04316
YGR019W	UGA1	VII	1416	Gamma-aminobutyrate (GABA) transaminase; also known as 4-aminobutyrate aminotransferase; involved in the 4-aminobutyrate and glutamate degradation pathways; required for normal oxidative stress tolerance and nitrogen utilization; protein abundance increases in response to DNA replication stress	2.17542	-0.641773	-0.582788	0.13687	-0.340442	-0.231511	2.27326	1.03574	1.30315	0.23471	1.33707	1.65443
YGR124W	ASN2	VII	1719	Asparagine synthetase; catalyzes the synthesis of L-asparagine from L-aspartate in the asparagine biosynthetic pathway; ASN2 has a paralog ASN1	0.50171	0.78317	-0.209136	-0.000438	-0.106391	-0.265265	-0.853533	-1.01586	-1.47731	-1.35568	-1.90542	-1.53344
YHR018C	ARG4	VIII	1392	Argininosuccinate lyase; catalyzes the final step in the arginine biosynthesis pathway	2.31043	1.52977	1.18754	0.35513	0.39042	-0.120927	0.21207	-0.627184	-1.47194	-1.74323	-1.76654	-2.78041
YJL130C	URA2	X	6645	Bifunctional carbamoylphosphate synthetase/aspartate transcarbamylase; catalyzes the first two enzymatic steps in the de novo biosynthesis of pyrimidines; both activities are subject to feedback inhibition by UTP	0.5648	0.39421	0.05205	0.12763	-0.292338	-0.650268	0.91922	0.25217	-0.052063	0.48206	-0.434379	-0.754384
YJR109C	CPA2	X	3357	Large subunit of carbamoyl phosphate synthetase; carbamoyl phosphate synthetase catalyzes a step in the synthesis of citrulline an arginine precursor	3.20796	-0.667305	-0.850175	0.37993	0.16746	-0.469593	0.07817	-1.88542	-2.659	-2.74986	-1.05066	-2.27841
YKL106W	AAT1	XI	1356	Mitochondrial aspartate aminotransferase; catalyzes the conversion of oxaloacetate to aspartate in aspartate and asparagine biosynthesis	-0.253326	0.83302	1.77365	0.04338	0.07973	-0.151571	0.18399	0.13121	-0.037355	0.48071	-0.622086	-1.96257
YKL104C	GFA1	XI	2154	Glutamine-fructose-6-phosphate amidotransferase; catalyzes the formation of glucosamine-6-P and glutamate from fructose-6-P and glutamine in the first step of chitin biosynthesis; GFA1 has a paralogous region comprising ORFs YMR084W-YMR085W	-1.37896	-1.1062	-2.17095	-0.483251	-1.25569	-1.2979	0.24362	-0.872209	-0.764935	1.13933	-1.0217	0.10812
YLR027C	AAT2	XII	1257	Cytosolic aspartate aminotransferase involved in nitrogen metabolism; localizes to peroxisomes in oleate-grown cells	1.44601	-1.16156	-1.52678	0.17962	0.38786	-0.012508	0.28371	-1.19024	-0.757	-0.982674	0.35918	0.75728
YLR359W	ADE13	XII	1449	Adenylosuccinate lyase; catalyzes two steps in the 'de novo' purine nucleotide biosynthetic pathway; expression is repressed by adenine and activated by Bas1p and Pho2p; mutations in human ortholog ADSL cause adenylosuccinase deficiency; human ADSL can complement yeast ADE13 null mutant	0.1849	-0.632299	-0.974678	-0.189019	-0.338857	-0.417128	-0.868013	-1.52225	-1.46061	-1.24193	-1.22881	-0.903064
YLR089C	ALT1	XII	1779	Alanine transaminase (glutamic pyruvic transaminase); involved in alanine biosynthesis and catabolism; TOR1-independent role in determining chronological lifespan; expression is induced in the presence of alanine; repression is mediated by Nrg1p; ALT1 has a paralog ALT2	0.67095	0.59232	0.85908	0.4396	0.33621	-0.084527	-1.99313	-2.55649	-2.34034	-2.22448	-2.8126	-3.28394
YLR155C	ASP3-1	XII	1089	Cell-wall L-asparaginase II involved in asparagine catabolism; expression induced during nitrogen starvation; ORF contains a short non-coding RNA that enhances expression of full-length gene; likely arose in via horizontal gene transfer from the wine yeast Wickerhamomyces anomalus or a close relative; reference strain S288C has four copies of ASP3; ASP3-1 has a paralog ASP3-3	-0.565823	0.49925	0.24905	0.19354	0.27732	-0.07497	-6.51008	-5.74581	-5.70558	-5.75072	-5.96774	-6.0296
YLR158C	ASP3-3	XII	1089	Cell-wall L-asparaginase II involved in asparagine catabolism; expression induced during nitrogen starvation; ORF contains a short non-coding RNA that enhances expression of full-length gene; likely arose in via horizontal gene transfer from the wine yeast Wickerhamomyces anomalus or a close relative; reference strain S288C has four copies of ASP3; ASP3-3 has a paralog ASP3-1	-0.566331	0.49485	0.18335	0.20815	0.26124	-0.055252	-6.56618	-5.77067	-5.74592	-5.7917	-6.00428	-5.98452
YLR157C	ASP3-2	XII	1089	Cell-wall L-asparaginase II involved in asparagine catabolism; expression induced during nitrogen starvation; ORF contains a short non-coding RNA that enhances expression of full-length gene; likely arose in via horizontal gene transfer from the wine yeast Wickerhamomyces anomalus or a close relative; reference strain S288C has four copies of ASP3; ASP3-2 has a paralog ASP3-4	-0.566458	0.49375	0.30192	0.11805	0.37597	-0.045323	-6.52645	-5.81689	-5.71725	-5.84194	-5.93467	-6.0645
YLR160C	ASP3-4	XII	1089	Cell-wall L-asparaginase II involved in asparagine catabolism; expression induced during nitrogen starvation; ORF contains a short non-coding RNA that enhances expression of full-length gene; likely arose in via horizontal gene transfer from the wine yeast Wickerhamomyces anomalus or a close relative; reference strain S288C has four copies of ASP3; ASP3-4 has a paralog ASP3-2	-0.566204	0.49595	0.30478	0.18325	0.35651	-0.070182	-6.5459	-5.82445	-5.65958	-5.79645	-5.9639	-6.03454
YMR300C	ADE4	XIII	1533	Phosphoribosylpyrophosphate amidotransferase (PRPPAT); catalyzes first step of the 'de novo' purine nucleotide biosynthetic pathway; also known as amidophosphoribosyltransferase	0.10249	1.35783	1.16856	-0.339062	-0.286947	-0.242354	-1.62877	-0.780077	-1.05239	-2.07033	-2.42485	-2.4633
YNL220W	ADE12	XIV	1302	Adenylosuccinate synthase; catalyzes the first step in synthesis of adenosine monophosphate from inosine 5'monophosphate during purine nucleotide biosynthesis; exhibits binding to single-stranded autonomously replicating (ARS) core sequence	-0.021115	1.67663	2.43582	-0.043922	-0.095079	-0.314766	-1.45411	-0.41176	-0.60731	-1.47692	-2.18347	-3.3579
YOL058W	ARG1	XV	1263	Arginosuccinate synthetase; catalyzes the formation of L-argininosuccinate from citrulline and L-aspartate in the arginine biosynthesis pathway; potential Cdc28p substrate	2.37928	2.02143	1.01528	0.43629	0.79919	0.10122	0.61826	0.05356	-1.3878	-1.32473	-1.16868	-2.30187
YOR303W	CPA1	XV	1236	Small subunit of carbamoyl phosphate synthetase; carbamoyl phosphate synthetase catalyzes a step in the synthesis of citrulline an arginine precursor; translationally regulated by an attenuator peptide encoded by YOR302W within the CPA1 mRNA 5'-leader	2.2044	-1.01768	0.27494	0.50581	0.68768	0.08785	0.73887	-0.450791	-0.715979	-0.959721	1.25457	-0.903076
YPR145W	ASN1	XVI	1719	Asparagine synthetase; catalyzes the synthesis of L-asparagine from L-aspartate in the asparagine biosynthetic pathway; ASN1 has a paralog ASN2	1.98555	3.49173	1.68234	0.64225	0.98366	0.83275	-1.02163	-2.05988	-3.76018	-2.36492	-4.56794	-4.60977
	Glycine, serine and threonine metabolism
YAL012W	CYS3	I	1185	Cystathionine gamma-lyase; catalyzes one of the two reactions involved in the transsulfuration pathway that yields cysteine from homocysteine with the intermediary formation of cystathionine; protein abundance increases in response to DNA replication stress	-2.41224	0.94825	1.31301	-0.045863	-1.2537	-0.945109	-2.39113	-0.261523	-1.28749	-0.024757	-2.46347	-3.54561
YAL044C	GCV3	I	513	H subunit of the mitochondrial glycine decarboxylase complex; glycine decarboxylase is required for the catabolism of glycine to 510-methylene-THF; also required for all protein lipoylation; expression is regulated by levels of 5	1.40138	-1.87655	-1.52156	0.19628	0.19256	0.30007	-0.201302	-2.87162	-2.14553	-1.4064	-0.802518	-0.323898
YBR263W	SHM1	II	1473	Mitochondrial serine hydroxymethyltransferase; converts serine to glycine plus 510 methylenetetrahydrofolate; involved in generating precursors for purine	0.50071	0.65149	0.3105	-0.124789	0.04905	-0.105228	0.16752	0.25668	0.29092	-0.457981	-0.345763	-0.124816
YCR053W	THR4	III	1545	Threonine synthase; conserved protein that catalyzes formation of threonine from O-phosphohomoserine; expression is regulated by the GCN4-mediated general amino acid control pathway	0.79712	2.07487	1.07658	0.0151	-0.073117	-0.371582	-0.118341	-0.059064	-0.04556	-0.900363	-2.20705	-1.49372
YCL064C	CHA1	III	1083	Catabolic L-serine (L-threonine) deaminase; catalyzes the degradation of both L-serine and L-threonine; required to use serine or threonine as the sole nitrogen source transcriptionally induced by serine and threonine	3.18572	3.06558	1.7643	-0.510105	-0.838127	-1.23595	-2.07366	-1.7124	-1.63173	-5.76948	-5.6161	-4.63197
YDR044W	HEM13	IV	987	Coproporphyrinogen III oxidase; oxygen-requiring enzyme that catalyzes sixth step in heme biosynthetic pathway; transcription is repressed by oxygen and heme (via Rox1p and Hap1p); human homolog CPOX can complement yeast mutant and allow growth of haploid null after sporulation of a heterozygous diploid	-1.98387	0.23517	1.26915	0.18495	-0.01955	-0.285361	0.08539	1.73494	1.41128	2.25421	1.48022	-0.143223
YDR232W	HEM1	IV	1647	5-aminolevulinate synthase; catalyzes the first step in the heme biosynthetic pathway; an N-terminal signal sequence is required for localization to the mitochondrial matrix; expression is regulated by Hap2p-Hap3p; has a pyridoxal phosphate cofactor whose insertion is mediated by Mcx1p	-0.975755	0.14445	-0.001815	-0.064878	0.33819	-0.166214	-0.765641	1.25312	1.06293	0.14524	1.44686	0.89853
YDR158W	HOM2	IV	1098	Aspartic beta semi-aldehyde dehydrogenase; catalyzes the second step in the common pathway for methionine and threonine biosynthesis; expression regulated by Gcn4p and the general control of amino acid synthesis	1.34393	2.41787	0.83788	0.29019	-0.086074	0.04562	-0.96251	-1.07301	-2.25167	-2.01625	-3.57695	-3.04393
YDR019C	GCV1	IV	1203	T subunit of the mitochondrial glycine decarboxylase complex; glycine decarboxylase is required for the catabolism of glycine to 510-methylene-THF; expression is regulated by levels of levels of 5	1.2934	-2.41694	-2.45741	0.15573	-0.145863	0.04703	-1.48311	-3.95946	-3.68702	-2.62079	-1.68839	-1.18258
YIL074C	SER33	IX	1410	3-phosphoglycerate dehydrogenase and alpha-ketoglutarate reductase; 3PG dehydrogenase that catalyzes the first step in serine and glycine biosynthesis; also functions as an alpha-ketoglutarate reductase converting alpha-ketoglutarate to D-2-hydroxyglutarate (D-2HG); localizes to the cytoplasm; SER33 has a paralog	-0.80253	-0.05828	0.05561	-0.212476	-0.434853	-0.256813	-2.69905	-2.01216	-2.2682	-2.109	-2.38874	-2.58062
YER086W	ILV1	V	1731	Threonine deaminase catalyzes first step in isoleucine biosynthesis; expression is under general amino acid control; ILV1 locus exhibits highly positioned nucleosomes whose organization is independent of known ILV1 regulation	1.42307	2.32718	2.0319	0.13493	0.16588	0.03604	-0.278226	0.02661	-0.106501	-1.56636	-2.13469	-2.10235
YEL046C	GLY1	V	1164	Threonine aldolase; catalyzes the cleavage of L-allo-threonine and L-threonine to glycine; involved in glycine biosynthesis	1.02368	1.91596	2.15687	0.23788	0.26474	0.0508	-0.982697	-0.112729	0.19015	-1.76849	-1.76395	-1.91592
YER052C	HOM3	V	1584	Aspartate kinase (L-aspartate 4-P-transferase); cytoplasmic enzyme that catalyzes the first step in the common pathway for methionine and threonine biosynthesis; expression regulated by Gcn4p and the general control of amino acid synthesis	1.51825	1.93922	2.52713	0.09318	-0.245772	-0.342742	-1.33078	-0.646624	-0.881573	-2.75585	-2.83161	-3.75144
YFL030W	AGX1	VI	1158	Alanine:glyoxylate aminotransferase (AGT); catalyzes the synthesis of glycine from glyoxylate which is one of three pathways for glycine biosynthesis in yeast; similar to mammalian and plant alanine:glyoxylate aminotransferases; human homolog AGXT complements yeast null mutant	1.32079	-3.54428	-0.005665	0.03487	0.89688	0.94904	1.24639	-0.427181	0.08846	-0.039523	4.01398	1.04316
YFL018C	LPD1	VI	1500	Dihydrolipoamide dehydrogenase; the lipoamide dehydrogenase component (E3) of the pyruvate dehydrogenase and 2-oxoglutarate dehydrogenase multi-enzyme complexes; PDH complex is concentrated in spots within the mitochondrial matrix often near the ERMES complex and near peroxisomes; LPD1 has a paralog	-0.264947	-2.49938	-1.65827	0.15265	0.32637	-0.031617	0.08418	-1.17016	-0.444669	0.50177	1.65559	1.18199
YGL196W	DSD1	VII	1287	D-serine dehydratase (aka D-serine ammonia-lyase); converts D-serine to pyruvate and ammonia by a reaction dependent on pyridoxal 5'-phosphate and zinc; may play a role in D-serine detoxification; L-serine is not a substrate	3.97773	1.78074	0.90085	0.17737	-0.139373	-0.270544	3.59171	1.49688	0.98492	-0.208652	-0.423224	-0.186474
YGR155W	CYS4	VII	1524	Cystathionine beta-synthase; catalyzes synthesis of cystathionine from serine and homocysteine the first committed step in cysteine biosynthesis; responsible for hydrogen sulfide generation; advances passage through START by promoting cell growth which requires catalytic activity	0.32746	0.56423	0.79087	0.05458	-0.187072	-0.34982	-0.89636	-0.201043	-0.168849	-1.16923	-0.95235	-1.30954
YGR208W	SER2	VII	930	Phosphoserine phosphatase of the phosphoglycerate pathway; involved in serine and glycine biosynthesis expression is regulated by the available nitrogen source	-0.233938	2.48009	2.58226	-0.255937	-0.508413	-0.143292	-0.639123	-0.261427	-0.628309	-0.661122	-3.24993	-3.35386
YGL026C	TRP5	VII	2124	Tryptophan synthase; catalyzes the last step of tryptophan biosynthesis; regulated by the general control system of amino acid biosynthesis	1.42472	1.49249	0.90607	0.17952	0.17638	-0.241713	-0.382773	-1.42741	-1.1109	-1.62798	-2.74352	-2.25869
YHR025W	THR1	VIII	1074	Homoserine kinase; conserved protein required for threonine biosynthesis; long-lived protein that is preferentially retained in mother cells and forms cytoplasmic filaments; expression is regulated by the GCN4-mediated general amino acid control pathway	0.68628	2.38025	1.9194	-0.105491	-0.151841	-0.357816	-0.295531	0.0013	-0.229051	-1.0873	-2.53079	-2.50627
YJR139C	HOM6	X	1080	Homoserine dehydrogenase (L-homoserine:NADP oxidoreductase); dimeric enzyme that catalyzes the third step in the common pathway for methionine and threonine biosynthesis; enzyme has nucleotide-binding dimerization and catalytic regions	-0.320819	-0.525215	-0.209337	-0.360035	-0.20462	-0.459804	-0.136774	-0.510438	-0.617778	-0.17599	-0.189843	-0.868244
YKL152C	GPM1	XI	744	Tetrameric phosphoglycerate mutase; mediates the conversion of 3-phosphoglycerate to 2-phosphoglycerate during glycolysis and the reverse reaction during gluconeogenesis	-4.58955	-1.07261	-0.685937	0.15775	-0.139062	-0.541037	-3.44135	-0.569098	0.10259	1.30595	0.36445	0.24749
YKR043C	SHB17	XI	816	Sedoheptulose bisphosphatase involved in riboneogenesis; dephosphorylates sedoheptulose 17-bisphosphate	0.25535	3.77246	2.57634	-0.226967	-0.607967	-0.533847	-0.01361	0.59193	0.37083	-0.495929	-3.78849	-2.73936
YLR058C	SHM2	XII	1410	Cytosolic serine hydroxymethyltransferase; converts serine to glycine plus 510 methylenetetrahydrofolate; major isoform involved in generating precursors for purine	0.63727	-1.29097	-2.1717	0.14432	-0.472383	-0.545223	-0.037439	-1.53049	-2.08559	-0.530393	-0.711897	-0.459114
YMR189W	GCV2	XIII	3105	P subunit of the mitochondrial glycine decarboxylase complex; glycine decarboxylase is required for the catabolism of glycine to 510-methylene-THF; expression is regulated by levels of 5	2.34762	0.60027	-0.354709	0.11412	0.07184	-0.096325	0.16303	-1.25483	-1.87328	-2.07047	-1.78326	-1.6149
YOR176W	HEM15	XV	1182	Ferrochelatase; a mitochondrial inner membrane protein catalyzes insertion of ferrous iron into protoporphyrin IX	-2.30635	-2.16824	-1.36469	-0.088585	0.04101	0.27871	-0.245205	-0.74778	-0.116345	1.97256	1.46148	1.52705
YOR184W	SER1	XV	1188	3-phosphoserine aminotransferase; catalyzes the formation of phosphoserine from 3-phosphohydroxypyruvate required for serine and glycine biosynthesis; regulated by the general control of amino acid biosynthesis mediated by Gcn4p; protein abundance increases in response to DNA replication stress	0.19405	-1.33529	-1.92073	-0.318368	-0.30427	-0.279171	-1.60545	-2.53684	-2.5949	-2.11787	-1.50582	-0.953338
	Cysteine and methionine metabolism
YAL012W	CYS3	I	1185	Cystathionine gamma-lyase; catalyzes one of the two reactions involved in the transsulfuration pathway that yields cysteine from homocysteine with the intermediary formation of cystathionine; protein abundance increases in response to DNA replication stress	-2.41224	0.94825	1.31301	-0.045863	-1.2537	-0.945109	-2.39113	-0.261523	-1.28749	-0.024757	-2.46347	-3.54561
YCL064C	CHA1	III	1083	Catabolic L-serine (L-threonine) deaminase; catalyzes the degradation of both L-serine and L-threonine; required to use serine or threonine as the sole nitrogen source transcriptionally induced by serine and threonine	3.18572	3.06558	1.7643	-0.510105	-0.838127	-1.23595	-2.07366	-1.7124	-1.63173	-5.76948	-5.6161	-4.63197
YDR502C	SAM2	IV	1155	S-adenosylmethionine synthetase; catalyzes transfer of the adenosyl group of ATP to the sulfur atom of methionine; comparative analysis suggests that a mitochondrially targeted form may result from translation starting at a non-canonical codon upstream of the annotated start codon	-0.107279	-0.602663	1.1189	0.18218	-0.689476	-0.883473	1.19183	0.39594	0.03763	1.48129	0.30912	-1.96474
YDR158W	HOM2	IV	1098	Aspartic beta semi-aldehyde dehydrogenase; catalyzes the second step in the common pathway for methionine and threonine biosynthesis; expression regulated by Gcn4p and the general control of amino acid synthesis	1.34393	2.41787	0.83788	0.29019	-0.086074	0.04562	-0.96251	-1.07301	-2.25167	-2.01625	-3.57695	-3.04393
YER043C	SAH1	V	1350	S-adenosyl-L-homocysteine hydrolase; catabolizes S-adenosyl-L-homocysteine which is formed after donation of the activated methyl group of S-adenosyl-L-methionine (AdoMet) to an acceptor; regulates cellular lipid homoeostasis by regulating phosphatidylcholine(PC)synthesis and triacylglycerol (TG) levels	-0.373946	3.04768	4.3129	0.08136	0.03207	-0.129404	1.19263	2.14932	1.79432	1.64794	-0.866299	-2.64799
YEL038W	UTR4	V	684	Protein with sequence similarity to acireductone synthases; involved in methionine salvage; found in both the cytoplasm and nucleus	0.79905	-0.957594	0.12105	-0.001172	0.34711	0.05867	0.43378	-0.156755	0.6173	-0.366442	1.14795	0.55493
YER091C	MET6	V	2304	Cobalamin-independent methionine synthase; involved in methionine biosynthesis and regeneration; requires a minimum of two glutamates on the methyltetrahydrofolate substrate similar to bacterial metE homologs	0.19729	-0.545976	1.5565	0.16023	0.06413	-0.241288	-0.871412	-0.860634	-1.16139	-0.90847	-0.25053	-2.95918
YFR055W	IRC7	VI	1023	Beta-lyase involved in the production of thiols; null mutant displays increased levels of spontaneous Rad52p foci; expression induced by nitrogen limitation in a GLN3 GAT1-dependent manner and by copper levels in a Mac1-dependent manner	1.88229	5.00532	2.86311	0.49245	-0.159195	-0.759554	0.13145	0.14042	-0.681449	-1.25838	-5.0241	-4.30411
YGR155W	CYS4	VII	1524	Cystathionine beta-synthase; catalyzes synthesis of cystathionine from serine and homocysteine the first committed step in cysteine biosynthesis; responsible for hydrogen sulfide generation; advances passage through START by promoting cell growth which requires catalytic activity	0.32746	0.56423	0.79087	0.05458	-0.187072	-0.34982	-0.89636	-0.201043	-0.168849	-1.16923	-0.95235	-1.30954
YGL202W	ARO8	VII	1503	Aromatic aminotransferase I; expression is regulated by general control of amino acid biosynthesis	4.2048	3.91171	2.02867	0.4864	0.57153	0.08735	2.25395	-0.299254	-1.84242	-1.46445	-3.63943	-3.78373
YGL184C	STR3	VII	1398	Peroxisomal cystathionine beta-lyase; converts cystathionine into homocysteine; may be redox regulated by Gto1p; involved in the release of the aromatic thiol 3-mercaptohexanol during wine fermentation	1.23847	-0.637376	-0.86694	0.33854	-0.15421	-0.239259	-2.72442	-2.33049	-2.94797	-3.62436	-1.84732	-2.32029
YHR208W	BAT1	VIII	1182	Mitochondrial branched-chain amino acid (BCAA) aminotransferase; preferentially involved in BCAA biosynthesis; homolog of murine ECA39; highly expressed during logarithmic phase and repressed during stationary phase; BAT1 has a paralog BAT2	3.42208	4.79656	1.66373	0.48431	0.54095	0.29671	0.46538	-0.884958	-2.78144	-2.47239	-5.14057	-4.14845
YJR024C	MDE1	X	735	5'-methylthioribulose-1-phosphate dehydratase; acts in the methionine salvage pathway; potential Smt3p sumoylation substrate; expression downregulated by caspofungin and deletion mutant is caspofungin resistant	-0.293143	1.48079	1.7892	-0.159123	0.04433	0.51027	0.95492	1.14188	0.54339	1.08894	-0.294577	-0.735536
YJR130C	STR2	X	1920	Cystathionine gamma-synthase converts cysteine into cystathionine; STR2 has a paralog	2.80344	0.7964	-0.532772	0.20724	-0.089656	-0.152128	0.17212	-1.33577	-1.5129	-2.42409	-2.22182	-1.13225
YJR148W	BAT2	X	1131	Cytosolic branched-chain amino acid (BCAA) aminotransferase; preferentially involved in BCAA catabolism; homolog of murine ECA39; highly expressed during stationary phase and repressed during logarithmic phase; BAT2 has a paralog BAT1	2.12325	-0.804052	-1.69253	-0.028202	0.18333	-0.199781	-1.25259	-2.74141	-2.31156	-3.40404	-1.75403	-0.818811
YKL106W	AAT1	XI	1356	Mitochondrial aspartate aminotransferase; catalyzes the conversion of oxaloacetate to aspartate in aspartate and asparagine biosynthesis	-0.253326	0.83302	1.77365	0.04338	0.07973	-0.151571	0.18399	0.13121	-0.037355	0.48071	-0.622086	-1.96257
YLR303W	MET17	XII	1335	O-acetyl homoserine-O-acetyl serine sulfhydrylase; required for Methionine and cysteine biosynthesis	-2.74937	-0.91289	0.98778	-0.392129	-0.31431	0.199	6.74482	8.4433	7.36049	9.10206	9.04188	6.57172
YLR180W	SAM1	XII	1149	S-adenosylmethionine synthetase; catalyzes transfer of the adenosyl group of ATP to the sulfur atom of methionine; SAM1 has a paralog SAM2	-0.013735	1.54999	3.23439	0.0102	-0.114059	-0.196859	-0.952494	-0.732186	-0.441037	-0.928563	-2.39623	-3.87228
YLL062C	MHT1	XII	975	S-methylmethionine-homocysteine methyltransferase; functions along with Sam4p in the conversion of S-adenosylmethionine (AdoMet) to methionine to control the methionine/AdoMet ratio	-0.383606	0.09816	-0.632891	0.00708	-0.957704	-0.530303	-1.20224	-0.754676	-2.51004	-0.811557	-1.81054	-2.40745
YMR009W	ADI1	XIII	540	Acireductone dioxygenease involved in methionine salvage pathway; transcribed as polycistronic mRNA with YMR010W and regulated post-transcriptionally by RNase III (Rnt1p) cleavage; ADI1 mRNA is induced in heat shock conditions; human ortholog ADI1 can complement yeast adi1 mutant	0.73851	-1.47208	-0.710382	0.01635	-0.397511	-0.468562	-0.476669	-2.98107	-2.14143	-1.19883	-1.9065	-1.89961
YNL277W	MET2	XIV	1461	L-homoserine-O-acetyltransferase; catalyzes the conversion of homoserine to O-acetyl homoserine which is the first step of the methionine biosynthetic pathway	-0.832622	-1.87426	-0.217048	-0.113824	-0.480002	-0.300547	-2.9153	-2.01586	-1.5129	-2.1965	-0.621607	-1.5964
YOL052C	SPE2	XV	1191	S-adenosylmethionine decarboxylase; required for the biosynthesis of spermidine and spermine; cells lacking Spe2p require spermine or spermidine for growth in the presence of oxygen but not when grown anaerobically	-0.441637	1.94001	1.71272	0.05853	0.20624	0.0811	-1.15033	0.68624	0.15469	-0.650164	-1.04753	-1.47692
YPR118W	MRI1	XVI	1236	5'-methylthioribose-1-phosphate isomerase; catalyzes the isomerization of 5-methylthioribose-1-phosphate to 5-methylthioribulose-1-phosphate in the methionine salvage pathway	0.44348	1.30951	1.49224	-0.101496	-0.099027	0.11083	0.71436	0.70087	0.44984	0.16939	-0.70766	-0.931576
YPL273W	SAM4	XVI	978	S-adenosylmethionine-homocysteine methyltransferase; functions along with Mht1p in the conversion of S-adenosylmethionine (AdoMet) to methionine to control the methionine/AdoMet ratio; SAM4 has a paralog YMR321C	0.37374	0.67773	0.34629	0.03311	0.31736	-0.05163	-1.1064	-2.04809	-2.55396	-1.44703	-2.40845	-2.95189
	Valine, leucine and isoleucine degradation
YFL018C	LPD1	VI	1500	Dihydrolipoamide dehydrogenase; the lipoamide dehydrogenase component (E3) of the pyruvate dehydrogenase and 2-oxoglutarate dehydrogenase multi-enzyme complexes; PDH complex is concentrated in spots within the mitochondrial matrix often near the ERMES complex and near peroxisomes; LPD1 has a paralog	-0.264947	-2.49938	-1.65827	0.15265	0.32637	-0.031617	0.08418	-1.17016	-0.444669	0.50177	1.65559	1.18199
YGR019W	UGA1	VII	1416	Gamma-aminobutyrate (GABA) transaminase; also known as 4-aminobutyrate aminotransferase; involved in the 4-aminobutyrate and glutamate degradation pathways; required for normal oxidative stress tolerance and nitrogen utilization; protein abundance increases in response to DNA replication stress	2.17542	-0.641773	-0.582788	0.13687	-0.340442	-0.231511	2.27326	1.03574	1.30315	0.23471	1.33707	1.65443
YHR208W	BAT1	VIII	1182	Mitochondrial branched-chain amino acid (BCAA) aminotransferase; preferentially involved in BCAA biosynthesis; homolog of murine ECA39; highly expressed during logarithmic phase and repressed during stationary phase; BAT1 has a paralog BAT2	3.42208	4.79656	1.66373	0.48431	0.54095	0.29671	0.46538	-0.884958	-2.78144	-2.47239	-5.14057	-4.14845
YJR148W	BAT2	X	1131	Cytosolic branched-chain amino acid (BCAA) aminotransferase; preferentially involved in BCAA catabolism; homolog of murine ECA39; highly expressed during stationary phase and repressed during logarithmic phase; BAT2 has a paralog BAT1	2.12325	-0.804052	-1.69253	-0.028202	0.18333	-0.199781	-1.25259	-2.74141	-2.31156	-3.40404	-1.75403	-0.818811
	Valine, leucine and isoleucine biosynthesis
YCL018W	LEU2	III	1095	Beta-isopropylmalate dehydrogenase (IMDH); catalyzes the third step in the leucine biosynthesis pathway; can additionally catalyze the conversion of beta-ethylmalate into alpha-ketovalerate	0.969	4.14849	2.18818	-0.324594	-0.283984	0.19433	8.57039	9.19065	6.87564	7.2768	4.75818	4.88179
YCL009C	ILV6	III	930	Regulatory subunit of acetolactate synthase; acetolactate synthase catalyzes the first step of branched-chain amino acid biosynthesis; enhances activity of the Ilv2p catalytic subunit localizes to mitochondria	1.67637	-0.221098	-0.951255	0.43662	0.28362	-0.12035	0.39029	-0.886024	-0.719409	-0.84946	-0.381302	0.1115
YCL064C	CHA1	III	1083	Catabolic L-serine (L-threonine) deaminase; catalyzes the degradation of both L-serine and L-threonine; required to use serine or threonine as the sole nitrogen source transcriptionally induced by serine and threonine	3.18572	3.06558	1.7643	-0.510105	-0.838127	-1.23595	-2.07366	-1.7124	-1.63173	-5.76948	-5.6161	-4.63197
YER086W	ILV1	V	1731	Threonine deaminase catalyzes first step in isoleucine biosynthesis; expression is under general amino acid control; ILV1 locus exhibits highly positioned nucleosomes whose organization is independent of known ILV1 regulation	1.42307	2.32718	2.0319	0.13493	0.16588	0.03604	-0.278226	0.02661	-0.106501	-1.56636	-2.13469	-2.10235
YGL009C	LEU1	VII	2340	Isopropylmalate isomerase; catalyzes the second step in the leucine biosynthesis pathway	2.98036	2.83701	0.50269	0.47005	0.61349	0.12615	-2.08974	-2.55182	-4.0179	-4.60006	-4.77534	-4.39443
YJR016C	ILV3	X	1758	Dihydroxyacid dehydratase; catalyzes third step in the common pathway leading to biosynthesis of branched-chain amino acids	2.13811	3.45402	2.27132	0.25363	0.58369	0.20294	-0.461422	-0.516351	-0.867395	-2.3459	-3.38667	-2.93578
YLR355C	ILV5	XII	1188	Acetohydroxyacid reductoisomerase and mtDNA binding protein; involved in branched-chain amino acid biosynthesis and maintenance of wild-type mitochondrial DNA; found in mitochondrial nucleoids	0.8606	1.98054	0.36709	0.38963	0.9088	0.55576	-0.657176	-0.4666	-0.940164	-1.12815	-1.53834	-0.751492
YMR108W	ILV2	XIII	2064	Acetolactate synthase; catalyses the first common step in isoleucine and valine biosynthesis and is the target of several classes of inhibitors localizes to the mitochondria; expression of the gene is under general amino acid control	2.06432	1.74074	1.26183	0.32442	0.65799	0.32748	-0.983735	-1.18947	-1.2592	-2.72363	-2.27222	-2.19355
YNL104C	LEU4	XIV	1860	Alpha-isopropylmalate synthase (2-isopropylmalate synthase); the main isozyme responsible for the first step in the leucine biosynthesis pathway; LEU4 has a paralog LEU9	1.66802	-1.18162	-1.54349	0.40343	0.87974	0.14215	-1.38489	-2.31068	-2.69435	-2.64948	-0.24932	-1.00871
YOR108W	LEU9	XV	1815	Alpha-isopropylmalate synthase II (2-isopropylmalate synthase); catalyzes the first step in the leucine biosynthesis pathway; the minor isozyme responsible for the residual alpha-IPMS activity detected in a leu4 null mutant; LEU9 has a paralog	1.84027	2.93519	1.52347	0.05681	0.6569	0.40889	-0.778658	-1.11829	-1.9837	-2.56212	-3.39659	-3.09828
	Phenylalanine, tyrosine and tryptophan biosynthesis
YBR249C	ARO4	II	1113	3-deoxy-D-arabino-heptulosonate-7-phosphate (DAHP) synthase; catalyzes the first step in aromatic amino acid biosynthesis and is feedback-inhibited by tyrosine or high concentrations of phenylalanine or tryptophan; relative distribution to the nucleus increases upon DNA replication stress	1.39103	2.74806	1.27306	0.22049	0.81496	0.56904	-0.249329	-0.435459	-0.771342	-1.41987	-2.36856	-1.47536
YBR166C	TYR1	II	1359	Prephenate dehydrogenase involved in tyrosine biosynthesis; expression is dependent on phenylalanine levels	0.13072	1.13655	0.27617	-0.114753	-0.740591	-0.730245	-0.745432	-0.955559	-0.95052	-0.990901	-2.8327	-1.95694
YDR127W	ARO1	IV	4767	Pentafunctional arom protein; catalyzes steps 2 through 6 in the biosynthesis of chorismate which is a precursor to aromatic amino acids	1.00364	0.05421	-0.812972	0.03744	0.01714	-0.434443	-0.057441	-0.901563	-1.33223	-1.02364	-0.938635	-0.953698
YDR007W	TRP1	IV	675	Phosphoribosylanthranilate isomerase; catalyzes the third step in tryptophan biosynthesis; in 2004 the sequence of TRP1 from strain S228C was updated by changing the previously annotated internal STOP (TAA) to serine (TCA); enhances vegetative growth at low and high temperatures when used as an auxotrophic marker in strains such as W303	0.18083	-0.575451	-0.490988	-0.120976	0.00201	0.20146	-0.423385	-0.91631	-0.782232	-0.725189	-0.33885	-0.089784
YDR354W	TRP4	IV	1143	Anthranilate phosphoribosyl transferase; transferase of the tryptophan biosynthetic pathway; catalyzes the phosphoribosylation of anthranilate; subject to the general control system of amino acid biosynthesis	1.78304	2.47452	1.49048	-0.261797	0.16316	0.11008	-0.634657	-1.0818	-1.19689	-2.67949	-3.39316	-2.57729
YDR035W	ARO3	IV	1113	3-deoxy-D-arabino-heptulosonate-7-phosphate (DAHP) synthase; catalyzes the first step in aromatic amino acid biosynthesis and is feedback-inhibited by phenylalanine or high concentration of tyrosine or tryptophan	2.59885	1.06116	0.26545	0.37701	0.22716	-0.066307	0.08159	-1.29689	-1.33909	-2.14025	-2.13088	-1.67085
YIL116W	HIS5	IX	1158	Histidinol-phosphate aminotransferase; catalyzes the seventh step in histidine biosynthesis; responsive to general control of amino acid biosynthesis; mutations cause histidine auxotrophy and sensitivity to Cu Co	2.36505	1.19591	0.04294	0.47296	0.31473	0.02359	0.62638	-1.19424	-1.41432	-1.26571	-2.07542	-1.43367
YER090W	TRP2	V	1524	Anthranilate synthase; catalyzes the initial step of tryptophan biosynthesis forms multifunctional hetero-oligomeric anthranilate synthase:indole-3-glycerol phosphate synthase enzyme complex with Trp3p	1.5849	1.48274	0.79986	0.05696	0.11977	-0.270352	-0.617043	-1.21599	-1.45345	-2.14498	-2.57896	-2.52366
YGL202W	ARO8	VII	1503	Aromatic aminotransferase I; expression is regulated by general control of amino acid biosynthesis	4.2048	3.91171	2.02867	0.4864	0.57153	0.08735	2.25395	-0.299254	-1.84242	-1.46445	-3.63943	-3.78373
YGL148W	ARO2	VII	1131	Bifunctional chorismate synthase and flavin reductase; catalyzes the conversion of 5-enolpyruvylshikimate 3-phosphate (EPSP) to form chorismate which is a precursor to aromatic amino acids; protein abundance increases in response to DNA replication stress	0.10438	1.6776	0.68079	0.06912	0.41149	0.15242	-1.32743	-1.40691	-1.81186	-1.36269	-2.67302	-2.34023
YGL026C	TRP5	VII	2124	Tryptophan synthase; catalyzes the last step of tryptophan biosynthesis; regulated by the general control system of amino acid biosynthesis	1.42472	1.49249	0.90607	0.17952	0.17638	-0.241713	-0.382773	-1.42741	-1.1109	-1.62798	-2.74352	-2.25869
YHR137W	ARO9	VIII	1542	Aromatic aminotransferase II; catalyzes the first step of tryptophan phenylalanine	2.98569	1.20133	-2.81776	0.46389	0.07464	-0.505143	-1.85858	-3.07562	-3.60784	-4.38039	-4.20231	-1.29522
YKL106W	AAT1	XI	1356	Mitochondrial aspartate aminotransferase; catalyzes the conversion of oxaloacetate to aspartate in aspartate and asparagine biosynthesis	-0.253326	0.83302	1.77365	0.04338	0.07973	-0.151571	0.18399	0.13121	-0.037355	0.48071	-0.622086	-1.96257
YKL211C	TRP3	XI	1455	Indole-3-glycerol-phosphate synthase; forms bifunctional hetero-oligomeric anthranilate synthase:indole-3-glycerol phosphate synthase enzyme complex with Trp2p	1.11228	1.1931	0.45883	-0.091182	0.07096	-0.226146	-1.2746	-1.86496	-2.04734	-2.47806	-2.9871	-2.73231
YLR027C	AAT2	XII	1257	Cytosolic aspartate aminotransferase involved in nitrogen metabolism; localizes to peroxisomes in oleate-grown cells	1.44601	-1.16156	-1.52678	0.17962	0.38786	-0.012508	0.28371	-1.19024	-0.757	-0.982674	0.35918	0.75728
YNL316C	PHA2	XIV	1005	Prephenate dehydratase; catalyzes the conversion of prephanate to phenylpyruvate which is a step in the phenylalanine biosynthesis pathway	0.19999	1.562	1.14495	0.08468	0.34312	0.37779	-0.529589	0.31164	0.06839	-0.644899	-0.907244	-0.698763
YPR060C	ARO7	XVI	771	Chorismate mutase; catalyzes the conversion of chorismate to prephenate to initiate the tyrosine/phenylalanine-specific branch of aromatic amino acid biosynthesis	0.88063	3.56145	2.25293	0.082	0.22275	-0.048707	1.14428	1.55782	0.80305	0.34565	-1.78089	-1.49858
	Lysine biosynthesis -
YBR115C	LYS2	II	4179	Alpha aminoadipate reductase; catalyzes the reduction of alpha-aminoadipate to alpha-aminoadipate 6-semialdehyde which is the fifth step in biosynthesis of lysine; activation requires posttranslational phosphopantetheinylation by Lys5p	2.82203	2.04635	0.1636	0.24236	0.64273	0.39653	1.10669	-0.30501	-1.62893	-1.47298	-1.70864	-1.39599
YDR234W	LYS4	IV	2082	Homoaconitase; catalyzes the conversion of homocitrate to homoisocitrate which is a step in the lysine biosynthesis pathway	2.31053	4.63309	2.48673	0.07717	0.67636	0.59402	1.89254	2.27694	0.8055	-0.340819	-1.67979	-1.08721
YDL131W	LYS21	IV	1323	Homocitrate synthase isozyme; catalyzes the condensation of acetyl-CoA and alpha-ketoglutarate to form homocitrate which is the first step in the lysine biosynthesis pathway; LYS21 has a paralog	2.33784	2.0871	0.099	0.04682	0.68808	0.41503	1.96865	0.85211	-0.666931	-0.322379	-0.546903	-0.350899
YDL182W	LYS20	IV	1287	Homocitrate synthase isozyme and functions in DNA repair; catalyzes the condensation of acetyl-CoA and alpha-ketoglutarate to form homocitrate which is the first step in the lysine biosynthesis pathway; LYS20 has a paralog	0.92688	-0.668081	-1.27584	-0.260907	0.71935	0.47006	-0.091222	-0.843151	-1.84997	-1.279	0.54428	-0.104076
YDR158W	HOM2	IV	1098	Aspartic beta semi-aldehyde dehydrogenase; catalyzes the second step in the common pathway for methionine and threonine biosynthesis; expression regulated by Gcn4p and the general control of amino acid synthesis	1.34393	2.41787	0.83788	0.29019	-0.086074	0.04562	-0.96251	-1.07301	-2.25167	-2.01625	-3.57695	-3.04393
YIL094C	LYS12	IX	1116	Homo-isocitrate dehydrogenase; an NAD-linked mitochondrial enzyme required for the fourth step in the biosynthesis of lysine in which homo-isocitrate is oxidatively decarboxylated to alpha-ketoadipate	2.02918	2.77729	0.72905	0.1612	0.45151	0.58758	2.1885	1.01599	-0.637424	0.32052	-1.30979	-0.778897
YIR034C	LYS1	IX	1122	34678Saccharopine dehydrogenase (NAD+	3.85654	2.77038	0.59363	0.23932	0.21116	0.07434	2.12501	-0.169862	-2.66438	-1.49221	-2.72908	-3.18366
YER052C	HOM3	V	1584	Aspartate kinase (L-aspartate 4-P-transferase); cytoplasmic enzyme that catalyzes the first step in the common pathway for methionine and threonine biosynthesis; expression regulated by Gcn4p and the general control of amino acid synthesis	1.51825	1.93922	2.52713	0.09318	-0.245772	-0.342742	-1.33078	-0.646624	-0.881573	-2.75585	-2.83161	-3.75144
YGL202W	ARO8	VII	1503	Aromatic aminotransferase I; expression is regulated by general control of amino acid biosynthesis	4.2048	3.91171	2.02867	0.4864	0.57153	0.08735	2.25395	-0.299254	-1.84242	-1.46445	-3.63943	-3.78373
YJR139C	HOM6	X	1080	Homoserine dehydrogenase (L-homoserine:NADP oxidoreductase); dimeric enzyme that catalyzes the third step in the common pathway for methionine and threonine biosynthesis; enzyme has nucleotide-binding dimerization and catalytic regions	-0.320819	-0.525215	-0.209337	-0.360035	-0.20462	-0.459804	-0.136774	-0.510438	-0.617778	-0.17599	-0.189843	-0.868244
YNR050C	LYS9	XIV	1341	35458Saccharopine dehydrogenase (NADP+	3.70733	3.17759	0.02966	0.02191	0.92184	1.16577	4.47856	1.87488	-1.2663	0.79314	-0.380868	-0.13019
	Lysine degradation
YBR115C	LYS2	II	4179	Alpha aminoadipate reductase; catalyzes the reduction of alpha-aminoadipate to alpha-aminoadipate 6-semialdehyde which is the fifth step in biosynthesis of lysine; activation requires posttranslational phosphopantetheinylation by Lys5p	2.82203	2.04635	0.1636	0.24236	0.64273	0.39653	1.10669	-0.30501	-1.62893	-1.47298	-1.70864	-1.39599
YDR440W	DOT1	IV	1749	Nucleosomal histone H3-Lys79 methylase; methylation is required for telomeric silencing meiotic checkpoint control	0.09899	0.52327	0.62268	-0.017039	0.25554	0.01987	0.02032	-0.488503	-0.283784	-0.095713	-0.756241	-0.886592
YIL094C	LYS12	IX	1116	Homo-isocitrate dehydrogenase; an NAD-linked mitochondrial enzyme required for the fourth step in the biosynthesis of lysine in which homo-isocitrate is oxidatively decarboxylated to alpha-ketoadipate	2.02918	2.77729	0.72905	0.1612	0.45151	0.58758	2.1885	1.01599	-0.637424	0.32052	-1.30979	-0.778897
YIR034C	LYS1	IX	1122	34678Saccharopine dehydrogenase (NAD+	3.85654	2.77038	0.59363	0.23932	0.21116	0.07434	2.12501	-0.169862	-2.66438	-1.49221	-2.72908	-3.18366
YHR119W	SET1	VIII	3243	Histone methyltransferase subunit of the COMPASS (Set1C) complex; COMPASS methylates histone H3K4; Set1p-dependent H3K4 trimethylation recruits Nrd1p	0.15001	0.42577	-0.187951	-0.0707	0.30954	0.0553	0.29682	0.57631	0.25526	0.0761	0.46009	0.4985
YHR109W	CTM1	VIII	1758	Cytochrome c lysine methyltransferase; trimethylates residue 72 of apo-cytochrome c (Cyc1p) in the cytosol; not required for normal respiratory growth	-0.261693	0.28177	0.87177	0.13407	0.24209	-0.139298	-0.103416	0.30615	0.55978	0.29235	0.26647	-0.45129
YJL168C	SET2	X	2202	Histone methyltransferase with a role in transcriptional elongation; methylates H3 lysine 36 (H3K36) which suppresses incorporation of acetylated histones and signals for the deacetylation of these histones within transcribed genes; associates with the C-terminal domain(CTD) of Rpo21p; H3K36me3 (trimethylation) requires Spt6p	0.41037	0.95269	0.7074	-0.006788	-0.053392	-0.163772	-0.021623	0.42892	0.05757	-0.438783	-0.577162	-0.813601
YNR050C	LYS9	XIV	1341	35458Saccharopine dehydrogenase (NADP+	3.70733	3.17759	0.02966	0.02191	0.92184	1.16577	4.47856	1.87488	-1.2663	0.79314	-0.380868	-0.13019
YPL028W	ERG10	XVI	1197	Acetyl-CoA C-acetyltransferase (acetoacetyl-CoA thiolase); cytosolic enzyme that transfers an acetyl group from one acetyl-CoA molecule to another forming acetoacetyl-CoA; involved in the first step in mevalonate biosynthesis; human ACAT1 functionally complements the growth defect caused by repression of ERG10 expression	0.83962	-0.970227	-0.683072	-0.047095	0.24851	0.31224	2.61181	0.26311	0.68388	1.72509	1.48184	1.67919
	Arginine and proline metabolism
YDR300C	PRO1	IV	1287	Gamma-glutamyl kinase; catalyzes the first step in proline biosynthesis; PRO1 has a paralog YHR033W	-0.20897	1.60436	2.29086	-0.324636	-0.019084	-0.210026	-0.975846	-0.121501	-0.264371	-1.09151	-1.74494	-2.76526
YDR242W	AMD2	IV	1650	Putative amidase	3.05758	1.69069	0.85822	0.19826	-0.831312	-0.993793	1.02821	-0.612502	-0.207079	-1.8311	-3.13451	-2.05909
YER023W	PRO3	V	861	Delta 1-pyrroline-5-carboxylate reductase; catalyzes the last step in proline biosynthesis	0.66096	0.98373	0.45943	0.02676	0.06434	0.19227	1.03857	0.52254	0.40983	0.40437	-0.396854	0.14267
YHR037W	PUT2	VIII	1728	Delta-1-pyrroline-5-carboxylate dehydrogenase; nuclear-encoded mitochondrial protein involved in utilization of proline as sole nitrogen source; deficiency of human homolog ALDH4A1 causes type II hyperprolinemia (HPII) an autosomal recessive inborn error of metabolism; human homolog ALDH4A1 can complement yeast null mutant	2.37123	-0.167281	-0.583786	0.38559	0.61982	0.66936	2.60054	0.47162	0.12015	0.6149	1.25872	1.3733
YKL184W	SPE1	XI	1401	Ornithine decarboxylase; catalyzes the first step in polyamine biosynthesis; degraded in a proteasome-dependent manner in the presence of excess polyamines; deletion decreases lifespan and increases necrotic cell death and ROS generation	0.39026	0.25808	-0.052012	-0.173106	0.31962	0.03383	-0.78183	-0.639768	-0.697316	-1.3452	-0.578234	-0.611476
YKL106W	AAT1	XI	1356	Mitochondrial aspartate aminotransferase; catalyzes the conversion of oxaloacetate to aspartate in aspartate and asparagine biosynthesis	-0.253326	0.83302	1.77365	0.04338	0.07973	-0.151571	0.18399	0.13121	-0.037355	0.48071	-0.622086	-1.96257
YLR142W	PUT1	XII	1431	Proline oxidase; nuclear-encoded mitochondrial protein involved in utilization of proline as sole nitrogen source; PUT1 transcription is induced by Put3p in the presence of proline and the absence of a preferred nitrogen source	5.45599	1.43632	0.91499	1.49252	1.34463	1.52856	3.98148	1.63356	0.78199	0.01801	1.54187	1.39556
YLR438W	CAR2	XII	1275	L-ornithine transaminase (OTAse); catalyzes the second step of arginine degradation expression is dually-regulated by allophanate induction and a specific arginine induction process; not nitrogen catabolite repression sensitive; protein abundance increases in response to DNA replication stress; human homolog OAT complements yeast null mutant	0.28204	-0.680951	-2.13844	0.55536	1.14187	0.97072	2.02158	0.53306	-0.357836	2.2949	2.35588	2.75133
YLR027C	AAT2	XII	1257	Cytosolic aspartate aminotransferase involved in nitrogen metabolism; localizes to peroxisomes in oleate-grown cells	1.44601	-1.16156	-1.52678	0.17962	0.38786	-0.012508	0.28371	-1.19024	-0.757	-0.982674	0.35918	0.75728
YLR146C	SPE4	XII	903	Spermine synthase; required for the biosynthesis of spermine and also involved in biosynthesis of pantothenic acid	0.07383	1.4161	1.56987	-0.228868	-0.41431	-0.262236	-0.085667	0.62864	0.21432	-0.388368	-1.20177	-1.61779
YMR020W	FMS1	XIII	1527	Polyamine oxidase; converts spermine to spermidine which is required for the essential hypusination modification of translation factor eIF-5A; also involved in pantothenic acid biosynthesis	-0.386776	-0.795259	-0.927925	-0.290331	-0.588953	-0.473175	-0.838415	-1.30903	-0.629672	-0.74197	-1.10273	-0.174922
YOR323C	PRO2	XV	1371	Gamma-glutamyl phosphate reductase; catalyzes the second step in proline biosynthesis	0.36037	1.31812	0.62682	-0.044926	0.11424	-0.104825	-0.868185	-0.872993	-0.899406	-1.27348	-2.07688	-1.63105
YOL052C	SPE2	XV	1191	S-adenosylmethionine decarboxylase; required for the biosynthesis of spermidine and spermine; cells lacking Spe2p require spermine or spermidine for growth in the presence of oxygen but not when grown anaerobically	-0.441637	1.94001	1.71272	0.05853	0.20624	0.0811	-1.15033	0.68624	0.15469	-0.650164	-1.04753	-1.47692
YPR069C	SPE3	XVI	882	Spermidine synthase; involved in biosynthesis of spermidine and also in biosynthesis of pantothenic acid; spermidine is required for growth of wild-type cells	0.59384	3.03176	1.92022	-0.152838	0.39519	0.577	1.64735	2.89053	2.16331	0.90067	0.25396	0.82008
YPR062W	FCY1	XVI	477	Cytosine deaminase; zinc metalloenzyme that catalyzes the hydrolytic deamination of cytosine to uracil; of biomedical interest because it also catalyzes the deamination of 5-fluorocytosine (5FC) to form anticancer drug 5-fluorouracil (5FU)	0.79006	0.48945	1.12838	0.21694	-0.098422	0.06371	0.65086	0.36102	0.10102	0.07774	-0.226855	-0.963643
YPL111W	CAR1	XVI	1002	Arginase catabolizes arginine to ornithine and urea; expression responds to both induction by arginine and nitrogen catabolite repression; disruption decreases production of carcinogen ethyl carbamate during wine fermentation and also enhances freeze tolerance	3.27474	0.79298	-1.57978	0.53864	1.28694	1.39317	2.69499	-1.73788	-2.87428	-0.041101	-1.24392	0.09867
	Histidine metabolism
YBR248C	HIS7	II	1659	Imidazole glycerol phosphate synthase; glutamine amidotransferase:cyclase that catalyzes the fifth step of histidine biosynthesis and also produces 5-aminoimidazole-4-carboxamide ribotide (AICAR) a purine precursor	1.43278	2.80143	1.72743	0.05106	0.05789	-0.002699	-1.10817	-0.850361	-1.40212	-2.4899	-3.5939	-3.13225
YCL030C	HIS4	III	2400	Multifunctional enzyme containing phosphoribosyl-ATP pyrophosphatase; phosphoribosyl-AMP cyclohydrolase and histidinol dehydrogenase activities; catalyzes the second	1.4708	0.90827	-0.371491	0.36782	0.54174	0.2284	-1.05283	-2.64683	-3.86922	-2.15581	-3.01335	-3.26933
YIL020C	HIS6	IX	786	Enzyme that catalyzes the fourth step in the histidine pathway; Phosphoribosylformimino-5-aminoimidazole carboxamide ribotide isomerase; mutations cause histidine auxotrophy and sensitivity to Cu Co	0.0897	1.0652	1.25859	0.01977	0.3131	0.29319	-0.824274	0.13498	-0.172927	-0.8942	-0.617118	-1.13833
YIL116W	HIS5	IX	1158	Histidinol-phosphate aminotransferase; catalyzes the seventh step in histidine biosynthesis; responsive to general control of amino acid biosynthesis; mutations cause histidine auxotrophy and sensitivity to Cu Co	2.36505	1.19591	0.04294	0.47296	0.31473	0.02359	0.62638	-1.19424	-1.41432	-1.26571	-2.07542	-1.43367
YER055C	HIS1	V	894	ATP phosphoribosyltransferase; a hexameric enzyme catalyzes the first step in histidine biosynthesis; mutations cause histidine auxotrophy and sensitivity to Cu	2.16265	1.16942	-0.145872	0.27132	-0.046429	-0.251206	0.17628	-1.07875	-1.77521	-1.71505	-2.2946	-1.88055
YFR025C	HIS2	VI	1008	Histidinolphosphatase; catalyzes the eighth step in histidine biosynthesis; mutations cause histidine auxotrophy and sensitivity to Cu Co	1.48809	1.22321	1.89233	0.0791	0.47803	0.25969	0.77911	-1.17208	-1.22473	-0.629878	-1.91725	-2.85737
YOR202W	HIS3	XV	663	Imidazoleglycerol-phosphate dehydratase; catalyzes the sixth step in histidine biosynthesis; mutations cause histidine auxotrophy and sensitivity to Cu Co	2.56657	1.61613	0.87831	0.11178	-0.097927	-0.308696	0.27106	-0.99576	-1.34225	-2.18373	-2.70982	-2.52925
	Tyrosine metabolism
YBR006W	UGA2	II	1494	Succinate semialdehyde dehydrogenase; involved in the utilization of gamma-aminobutyrate (GABA) as a nitrogen source; part of the 4-aminobutyrate and glutamate degradation pathways; localized to the cytoplasm	1.32483	-1.79727	-0.435344	0.14363	-0.898171	-0.997063	0.27544	-0.826701	0.4018	-0.905767	0.0724	-0.159918
YIL116W	HIS5	IX	1158	Histidinol-phosphate aminotransferase; catalyzes the seventh step in histidine biosynthesis; responsive to general control of amino acid biosynthesis; mutations cause histidine auxotrophy and sensitivity to Cu Co	2.36505	1.19591	0.04294	0.47296	0.31473	0.02359	0.62638	-1.19424	-1.41432	-1.26571	-2.07542	-1.43367
YGL202W	ARO8	VII	1503	Aromatic aminotransferase I; expression is regulated by general control of amino acid biosynthesis	4.2048	3.91171	2.02867	0.4864	0.57153	0.08735	2.25395	-0.299254	-1.84242	-1.46445	-3.63943	-3.78373
YHR137W	ARO9	VIII	1542	Aromatic aminotransferase II; catalyzes the first step of tryptophan phenylalanine	2.98569	1.20133	-2.81776	0.46389	0.07464	-0.505143	-1.85858	-3.07562	-3.60784	-4.38039	-4.20231	-1.29522
YKL106W	AAT1	XI	1356	Mitochondrial aspartate aminotransferase; catalyzes the conversion of oxaloacetate to aspartate in aspartate and asparagine biosynthesis	-0.253326	0.83302	1.77365	0.04338	0.07973	-0.151571	0.18399	0.13121	-0.037355	0.48071	-0.622086	-1.96257
YLR027C	AAT2	XII	1257	Cytosolic aspartate aminotransferase involved in nitrogen metabolism; localizes to peroxisomes in oleate-grown cells	1.44601	-1.16156	-1.52678	0.17962	0.38786	-0.012508	0.28371	-1.19024	-0.757	-0.982674	0.35918	0.75728
	Phenylalanine metabolism
YDR242W	AMD2	IV	1650	Putative amidase	3.05758	1.69069	0.85822	0.19826	-0.831312	-0.993793	1.02821	-0.612502	-0.207079	-1.8311	-3.13451	-2.05909
YDR380W	ARO10	IV	1908	Phenylpyruvate decarboxylase; catalyzes decarboxylation of phenylpyruvate to phenylacetaldehyde which is the first specific step in the Ehrlich pathway; involved in protein N-terminal Met and Ala catabolism	3.91949	2.56273	-2.76768	0.42298	0.19692	-0.423332	-1.13016	-1.77381	-2.28004	-4.62667	-4.13962	0.06431
YIL116W	HIS5	IX	1158	Histidinol-phosphate aminotransferase; catalyzes the seventh step in histidine biosynthesis; responsive to general control of amino acid biosynthesis; mutations cause histidine auxotrophy and sensitivity to Cu Co	2.36505	1.19591	0.04294	0.47296	0.31473	0.02359	0.62638	-1.19424	-1.41432	-1.26571	-2.07542	-1.43367
YEL066W	HPA3	V	540	D-Amino acid N-acetyltransferase that detoxifies D-amino acids; catalyzes N-acetylation of D-amino acids through ordered bi-bi mechanism in which acetyl-CoA is first substrate bound and CoA is last product liberated; acetylates histones and polyamines also autoacetylates	2.37729	1.39032	2.08311	0.39745	0.9908	0.77545	2.05645	1.23542	1.01355	0.07662	0.8359	-0.294112
YGL202W	ARO8	VII	1503	Aromatic aminotransferase I; expression is regulated by general control of amino acid biosynthesis	4.2048	3.91171	2.02867	0.4864	0.57153	0.08735	2.25395	-0.299254	-1.84242	-1.46445	-3.63943	-3.78373
YHR137W	ARO9	VIII	1542	Aromatic aminotransferase II; catalyzes the first step of tryptophan phenylalanine	2.98569	1.20133	-2.81776	0.46389	0.07464	-0.505143	-1.85858	-3.07562	-3.60784	-4.38039	-4.20231	-1.29522
YKL106W	AAT1	XI	1356	Mitochondrial aspartate aminotransferase; catalyzes the conversion of oxaloacetate to aspartate in aspartate and asparagine biosynthesis	-0.253326	0.83302	1.77365	0.04338	0.07973	-0.151571	0.18399	0.13121	-0.037355	0.48071	-0.622086	-1.96257
YLR027C	AAT2	XII	1257	Cytosolic aspartate aminotransferase involved in nitrogen metabolism; localizes to peroxisomes in oleate-grown cells	1.44601	-1.16156	-1.52678	0.17962	0.38786	-0.012508	0.28371	-1.19024	-0.757	-0.982674	0.35918	0.75728
YPR193C	HPA2	XVI	471	Tetrameric histone acetyltransferase; has similarity to Gcn5p Hat1p	2.99479	-2.70211	-0.464265	-0.13355	0.26301	0.42041	3.95143	1.07044	2.35341	0.82308	4.03556	3.23809
	Tryptophan metabolism
YBL098W	BNA4	II	1383	Kynurenine 3-monooxygenase; required for the de novo biosynthesis of NAD from tryptophan via kynurenine; expression regulated by Hst1p; putative therapeutic target for Huntington disease	0.24111	-1.40074	-0.071368	0.04001	-0.129477	-0.525309	-0.304802	-1.81028	-1.75882	-0.505903	-0.539024	-2.21276
YDR256C	CTA1	IV	1548	Catalase A; breaks down hydrogen peroxide in the peroxisomal matrix formed by acyl-CoA oxidase (Pox1p) during fatty acid beta-oxidation	1.91603	-1.74468	-3.17158	0.05782	0.13865	-0.076224	1.71057	1.12507	2.18929	-0.147636	3.0084	5.28465
YDR428C	BNA7	IV	786	Formylkynurenine formamidase; involved in the de novo biosynthesis of NAD from tryptophan via kynurenine	-0.518878	1.78075	1.37089	-0.035023	0.19712	0.38894	-0.203947	1.39714	0.87686	0.27991	-0.186493	-0.105084
YDR242W	AMD2	IV	1650	Putative amidase	3.05758	1.69069	0.85822	0.19826	-0.831312	-0.993793	1.02821	-0.612502	-0.207079	-1.8311	-3.13451	-2.05909
YDR402C	DIT2	IV	1470	N-formyltyrosine oxidase; sporulation-specific microsomal enzyme involved in the production of NN-bisformyl dityrosine required for spore wall maturation	0.05964	-0.004734	-1.38708	0.18518	0.18367	-0.465583	-0.929126	-0.871844	-1.1007	-0.803593	-0.68344	-0.179202
YIL125W	KGD1	IX	3045	Subunit of the mitochondrial alpha-ketoglutarate dehydrogenase complex; catalyzes a key step in the tricarboxylic acid (TCA) cycle the oxidative decarboxylation of alpha-ketoglutarate to form succinyl-CoA	0.14645	-3.20635	-1.39683	0.24255	0.20585	0.14293	0.45945	-0.333962	0.39137	0.55554	3.07824	1.93113
YGR088W	CTT1	VII	1689	Cytosolic catalase T; has a role in protection from oxidative damage by hydrogen peroxide	0.16655	-4.48193	-2.93342	1.02732	0.7153	0.63853	1.6249	1.19321	2.24171	2.48567	6.39043	5.81366
YGL202W	ARO8	VII	1503	Aromatic aminotransferase I; expression is regulated by general control of amino acid biosynthesis	4.2048	3.91171	2.02867	0.4864	0.57153	0.08735	2.25395	-0.299254	-1.84242	-1.46445	-3.63943	-3.78373
YJR078W	BNA2	X	1362	Tryptophan 23-dioxygenase or indoleamine 2	-0.323859	3.53735	1.55686	0.01605	-0.512592	-0.515289	0.76755	0.22306	-1.2693	1.10745	-3.82689	-3.34145
YJL060W	BNA3	X	1335	Kynurenine aminotransferase; catalyzes formation of kynurenic acid from kynurenine; potential Cdc28p substrate	0.47088	0.82369	1.40205	0.16841	-0.517192	-0.479256	-1.23558	-1.07313	-0.944933	-1.53805	-2.41401	-2.82624
YJR025C	BNA1	X	534	352773-hydroxyanthranilic acid dioxygenase; required for the de novo biosynthesis of NAD from tryptophan via kynurenine; expression regulated by Hst1p	1.84666	1.58526	-0.054148	0.08969	-0.146397	-0.501612	-0.096074	-2.3798	-2.18595	-1.85305	-4.11146	-2.63342
YLR231C	BNA5	XII	1362	Kynureninase; required for the de novo biosynthesis of NAD from tryptophan via kynurenine; expression regulated by Hst1p	1.22551	0.92044	0.93308	-0.216541	0.01638	-0.11406	1.97637	0.60176	0.63323	0.53432	-0.3023	-0.413903
